# Supplementary material for: Causal association between 637 human metabolites and ovarian cancer: a mendelian randomization study
Source: BMC Genomics. 2024 Jan 23;25:97. doi: 10.1186/s12864-024-09997-3 (PMC10804684; doi:10.1186/s12864-024-09997-3)
Supplement: Supplementary file 1 — Supplementary Material 1. Detailed Information of 637 Human Metabolite Data [file 12864_2024_9997_MOESM1_ESM.xlsx]

## Sheet: Sheet1
Suppl 1. Detailed Information of 637 Human Metabolite Data
id	trait	ncase	group_name	year	author	consortium	sex	pmid	population	unit	sample_size	build	ncontrol	category	subcategory	ontology	note	mr	nsnp	priority	sd
met-a-332	Oleate (18:1n9)	NA	public	2014	Shin	NA	Males and Females	24816252	European	log10 units	7768	HG19/GRCh37	NA	Metabolites	Fatty acid	NA	NA	1	2545670	1	0.133493
met-a-444	X-10510	NA	public	2014	Shin	NA	Males and Females	24816252	European	log10 units	7792	HG19/GRCh37	NA	Metabolites	Unknown metabolite	NA	NA	1	2545516	1	0.143172
met-a-417	Myo-inositol	NA	public	2014	Shin	NA	Males and Females	24816252	European	log10 units	7803	HG19/GRCh37	NA	Metabolites	Lipid	NA	NA	1	2545559	1	0.112848
met-a-719	X-14189--leucylalanine	NA	public	2014	Shin	NA	Males and Females	24816252	European	log10 units	2745	HG19/GRCh37	NA	Metabolites	Peptide	NA	NA	1	2545768	1	0.218576
met-c-958	Concentration of chylomicrons and largest VLDL particles	NA	public	2016	Kettunen	NA	Males and Females	27005778	European	SD	18960	HG19/GRCh37	NA	Metabolites	Lipid	NA	XXL.VLDL.P	1	11598671	1	NA
ukb-d-30620_raw	Alanine aminotransferase	NA	public	2018	Neale lab	NA	Males and Females	NA	European	NA	NA	HG19/GRCh37	NA	Metabolites	NA	NA	NA	1	13586000	0	NA
met-a-453	Threonate	NA	public	2014	Shin	NA	Males and Females	24816252	European	log10 units	7782	HG19/GRCh37	NA	Metabolites	Cofactors and vitamins	NA	NA	1	2545583	1	0.191768
met-a-697	2-methylbutyroylcarnitine	NA	public	2014	Shin	NA	Males and Females	24816252	European	log10 units	7420	HG19/GRCh37	NA	Metabolites	Amino acid	NA	NA	1	2545908	1	0.13514
ukb-d-30600_raw	Albumin	NA	public	2018	Neale lab	NA	Males and Females	NA	European	NA	NA	HG19/GRCh37	NA	Metabolites	NA	NA	NA	1	13585334	0	NA
met-a-421	3-methyl-2-oxobutyrate	NA	public	2014	Shin	NA	Males and Females	24816252	European	log10 units	7648	HG19/GRCh37	NA	Metabolites	Amino acid	NA	NA	1	2545692	1	0.114791
met-a-439	X-09706	NA	public	2014	Shin	NA	Males and Females	24816252	European	log10 units	7697	HG19/GRCh37	NA	Metabolites	Unknown metabolite	NA	NA	1	2545584	1	0.148712
met-a-686	X-13477	NA	public	2014	Shin	NA	Males and Females	24816252	European	log10 units	5952	HG19/GRCh37	NA	Metabolites	Unknown metabolite	NA	NA	1	2545812	1	0.149679
met-a-449	N-acetylglycine	NA	public	2014	Shin	NA	Males and Females	24816252	European	log10 units	7135	HG19/GRCh37	NA	Metabolites	Amino acid	NA	NA	1	2545572	1	0.247303
met-c-929	Total lipids in small VLDL	NA	public	2016	Kettunen	NA	Males and Females	27005778	European	SD	19273	HG19/GRCh37	NA	Metabolites	Lipid	NA	S.VLDL.L	1	11817034	1	NA
met-a-391	X-04495	NA	public	2014	Shin	NA	Males and Females	24816252	European	log10 units	7490	HG19/GRCh37	NA	Metabolites	Unknown metabolite	NA	NA	1	2545543	1	0.183515
met-a-504	X-11381	NA	public	2014	Shin	NA	Males and Females	24816252	European	log10 units	7753	HG19/GRCh37	NA	Metabolites	Unknown metabolite	NA	NA	1	2545628	1	0.126268
met-a-610	X-12442--5,8-tetradecadienoate	NA	public	2014	Shin	NA	Males and Females	24816252	European	log10 units	7780	HG19/GRCh37	NA	Metabolites	Lipid	NA	NA	1	2545631	1	0.225772
met-c-838	Acetoacetate	NA	public	2016	Kettunen	NA	Males and Females	27005778	European	SD	19262	HG19/GRCh37	NA	Metabolites	Keto acid	NA	AcAce	1	11809755	1	NA
met-a-523	X-11485	NA	public	2014	Shin	NA	Males and Females	24816252	European	log10 units	4544	HG19/GRCh37	NA	Metabolites	Unknown metabolite	NA	NA	1	2545895	1	0.24004
met-c-853	Free cholesterol to esterified cholesterol ratio	NA	public	2016	Kettunen	NA	Males and Females	27005778	European	SD	13497	HG19/GRCh37	NA	Metabolites	Lipid	NA	Est.C	1	11414918	1	NA
met-a-322	Inosine	NA	public	2014	Shin	NA	Males and Females	24816252	European	log10 units	2675	HG19/GRCh37	NA	Metabolites	Nucleotide	NA	NA	1	2545601	1	0.381968
met-a-609	X-12441--12-hydroxyeicosatetraenoate (12-HETE)	NA	public	2014	Shin	NA	Males and Females	24816252	European	log10 units	2761	HG19/GRCh37	NA	Metabolites	Lipid	NA	NA	1	2545695	1	0.389115
met-a-490	X-11261	NA	public	2014	Shin	NA	Males and Females	24816252	European	log10 units	7771	HG19/GRCh37	NA	Metabolites	Unknown metabolite	NA	NA	1	2545582	1	0.246954
met-a-408	X-05907	NA	public	2014	Shin	NA	Males and Females	24816252	European	log10 units	7734	HG19/GRCh37	NA	Metabolites	Unknown metabolite	NA	NA	1	2545753	1	0.129963
met-a-495	X-11315	NA	public	2014	Shin	NA	Males and Females	24816252	European	log10 units	7785	HG19/GRCh37	NA	Metabolites	Unknown metabolite	NA	NA	1	2545567	1	0.166136
met-c-936	Total fatty acids	NA	public	2016	Kettunen	NA	Males and Females	27005778	European	SD	13505	HG19/GRCh37	NA	Metabolites	Fatty acid	NA	NA	1	11412092	1	NA
met-a-415	X-06350	NA	public	2014	Shin	NA	Males and Females	24816252	European	log10 units	5161	HG19/GRCh37	NA	Metabolites	Unknown metabolite	NA	NA	1	2545553	1	0.144889
met-a-530	X-11537	NA	public	2014	Shin	NA	Males and Females	24816252	European	log10 units	2719	HG19/GRCh37	NA	Metabolites	Unknown metabolite	NA	NA	1	2545623	1	0.236
met-a-372	X-03088	NA	public	2014	Shin	NA	Males and Females	24816252	European	log10 units	7474	HG19/GRCh37	NA	Metabolites	Unknown metabolite	NA	NA	1	2545577	1	0.157475
met-a-447	Hyodeoxycholate	NA	public	2014	Shin	NA	Males and Females	24816252	European	log10 units	6025	HG19/GRCh37	NA	Metabolites	Lipid	NA	NA	1	2544532	1	0.343203
met-a-714	Threitol	NA	public	2014	Shin	NA	Males and Females	24816252	European	log10 units	7381	HG19/GRCh37	NA	Metabolites	Carbohydrate	NA	NA	1	2545964	1	0.198696
met-a-671	X-12990--docosapentaenoic acid (n6-DPA)	NA	public	2014	Shin	NA	Males and Females	24816252	European	log10 units	2581	HG19/GRCh37	NA	Metabolites	Fatty acid	NA	NA	1	2545878	1	0.179563
met-a-739	Dimethylarginine (SDMA + ADMA)	NA	public	2014	Shin	NA	Males and Females	24816252	European	log10 units	7347	HG19/GRCh37	NA	Metabolites	Amino acid	NA	NA	1	2545585	1	0.0902897
met-a-349	Heptanoate (7:0)	NA	public	2014	Shin	NA	Males and Females	24816252	European	log10 units	7802	HG19/GRCh37	NA	Metabolites	Fatty acid	NA	NA	1	2545680	1	0.120934
met-c-876	Free cholesterol in large HDL	NA	public	2016	Kettunen	NA	Males and Females	27005778	European	SD	21559	HG19/GRCh37	NA	Metabolites	Lipid	NA	L.HDL.FC; SD value comes from the original untransformed distribution of the ERF cohort	1	11869426	1	0.14
met-a-637	X-12645	NA	public	2014	Shin	NA	Males and Females	24816252	European	log10 units	5254	HG19/GRCh37	NA	Metabolites	Unknown metabolite	NA	NA	1	2546263	1	0.197797
met-a-568	X-12040	NA	public	2014	Shin	NA	Males and Females	24816252	European	log10 units	559	HG19/GRCh37	NA	Metabolites	Unknown metabolite	NA	NA	1	2538751	1	0.230536
met-a-541	X-11787	NA	public	2014	Shin	NA	Males and Females	24816252	European	log10 units	7811	HG19/GRCh37	NA	Metabolites	Unknown metabolite	NA	NA	1	2545629	1	0.0808479
met-a-710	2-hydroxypalmitate	NA	public	2014	Shin	NA	Males and Females	24816252	European	log10 units	7797	HG19/GRCh37	NA	Metabolites	Lipid	NA	NA	1	2545650	1	0.113273
met-c-855	Omega-3 fatty acids	NA	public	2016	Kettunen	NA	Males and Females	27005778	European	SD	13544	HG19/GRCh37	NA	Metabolites	Fatty acid	NA	NA	1	11401623	1	NA
met-c-919	Phenylalanine	NA	public	2016	Kettunen	NA	Males and Females	27005778	European	SD	22663	HG19/GRCh37	NA	Metabolites	Amino acid	NA	SD value comes from the original untransformed distribution of the ERF cohort	1	12042964	1	0.21
met-a-397	2-hydroxystearate	NA	public	2014	Shin	NA	Males and Females	24816252	European	log10 units	7763	HG19/GRCh37	NA	Metabolites	Lipid	NA	NA	1	2545671	1	0.122293
met-a-443	X-10506	NA	public	2014	Shin	NA	Males and Females	24816252	European	log10 units	7710	HG19/GRCh37	NA	Metabolites	Unknown metabolite	NA	NA	1	2545397	1	0.126873
met-a-735	Octadecanedioate	NA	public	2014	Shin	NA	Males and Females	24816252	European	log10 units	7300	HG19/GRCh37	NA	Metabolites	Lipid	NA	NA	1	2545925	1	0.193895
met-a-602	1-eicosatrienoylglycerophosphocholine*	NA	public	2014	Shin	NA	Males and Females	24816252	European	log10 units	7809	HG19/GRCh37	NA	Metabolites	Lipid	NA	NA	1	2545640	1	0.177489
met-a-668	Laurylcarnitine	NA	public	2014	Shin	NA	Males and Females	24816252	European	log10 units	5170	HG19/GRCh37	NA	Metabolites	Lipid	NA	NA	1	2545632	1	0.228909
met-a-741	X-14977--vanillin	NA	public	2014	Shin	NA	Males and Females	24816252	European	log10 units	1789	HG19/GRCh37	NA	Metabolites	Xenobiotics	NA	NA	1	2545167	1	0.13408
met-a-713	X-13859	NA	public	2014	Shin	NA	Males and Females	24816252	European	log10 units	7002	HG19/GRCh37	NA	Metabolites	Unknown metabolite	NA	NA	1	2545617	1	0.137078
met-a-725	X-14473	NA	public	2014	Shin	NA	Males and Females	24816252	European	log10 units	6884	HG19/GRCh37	NA	Metabolites	Unknown metabolite	NA	NA	1	2545673	1	0.257527
met-a-427	2-hydroxyisobutyrate	NA	public	2014	Shin	NA	Males and Females	24816252	European	log10 units	6539	HG19/GRCh37	NA	Metabolites	Amino acid	NA	NA	1	2545252	1	0.140564
met-a-342	Glycerate	NA	public	2014	Shin	NA	Males and Females	24816252	European	log10 units	7778	HG19/GRCh37	NA	Metabolites	Carbohydrate	NA	NA	1	2545821	1	0.131903
met-a-329	Palmitate (16:0)	NA	public	2014	Shin	NA	Males and Females	24816252	European	log10 units	7800	HG19/GRCh37	NA	Metabolites	Fatty acid	NA	NA	1	2545680	1	0.110023
met-a-547	X-11818	NA	public	2014	Shin	NA	Males and Females	24816252	European	log10 units	6790	HG19/GRCh37	NA	Metabolites	Unknown metabolite	NA	NA	1	2546063	1	0.159137
met-c-865	Mean diameter for HDL particles	NA	public	2016	Kettunen	NA	Males and Females	27005778	European	SD	19273	HG19/GRCh37	NA	Metabolites	Lipid	NA	HDL.D	1	11803445	1	NA
met-a-357	Biliverdin	NA	public	2014	Shin	NA	Males and Females	24816252	European	log10 units	6686	HG19/GRCh37	NA	Metabolites	Cofactors and vitamins	NA	NA	1	2544635	1	0.197007
met-a-678	Pro-hydroxy-pro	NA	public	2014	Shin	NA	Males and Females	24816252	European	log10 units	7787	HG19/GRCh37	NA	Metabolites	Peptide	NA	NA	1	2545647	1	0.156705
met-c-918	Phosphatidylcholine and other cholines	NA	public	2016	Kettunen	NA	Males and Females	27005778	European	SD	13542	HG19/GRCh37	NA	Metabolites	Lipid	NA	PC	1	11419086	1	NA
met-c-943	Cholesterol esters in very large HDL	NA	public	2016	Kettunen	NA	Males and Females	27005778	European	SD	19273	HG19/GRCh37	NA	Metabolites	Lipid	NA	XL.HDL.CE	1	11806428	1	NA
met-a-625	10-heptadecenoate (17:1n7)	NA	public	2014	Shin	NA	Males and Females	24816252	European	log10 units	7795	HG19/GRCh37	NA	Metabolites	Fatty acid	NA	NA	1	2545657	1	0.187124
met-a-658	X-12776	NA	public	2014	Shin	NA	Males and Females	24816252	European	log10 units	7764	HG19/GRCh37	NA	Metabolites	Unknown metabolite	NA	NA	1	2545673	1	0.0579018
met-a-445	1-linoleoylglycerol (1-monolinolein)	NA	public	2014	Shin	NA	Males and Females	24816252	European	log10 units	2797	HG19/GRCh37	NA	Metabolites	Lipid	NA	NA	1	2545660	1	0.229871
met-c-935	Sphingomyelins	NA	public	2016	Kettunen	NA	Males and Females	27005778	European	SD	13476	HG19/GRCh37	NA	Metabolites	Lipid	NA	SM	1	11417530	1	NA
met-a-324	Threonine	NA	public	2014	Shin	NA	Males and Females	24816252	European	log10 units	6020	HG19/GRCh37	NA	Metabolites	Amino acid	NA	NA	1	2545896	1	0.116675
met-c-913	Concentration of medium VLDL particles	NA	public	2016	Kettunen	NA	Males and Females	27005778	European	SD	19273	HG19/GRCh37	NA	Metabolites	Lipid	NA	M.VLDL.P	1	11819006	1	NA
met-a-390	X-04494	NA	public	2014	Shin	NA	Males and Females	24816252	European	log10 units	5007	HG19/GRCh37	NA	Metabolites	Unknown metabolite	NA	NA	1	2544637	1	0.138311
met-c-883	Total lipids in large LDL	NA	public	2016	Kettunen	NA	Males and Females	27005778	European	SD	19273	HG19/GRCh37	NA	Metabolites	Lipid	NA	L.LDL.L	1	11820652	1	NA
met-a-378	Acetylphosphate	NA	public	2014	Shin	NA	Males and Females	24816252	European	log10 units	7789	HG19/GRCh37	NA	Metabolites	Energy	NA	NA	1	2545589	1	0.0913489
ukb-d-30650_raw	Aspartate aminotransferase	NA	public	2018	Neale lab	NA	Males and Females	NA	European	NA	NA	HG19/GRCh37	NA	Metabolites	NA	NA	NA	1	13586009	0	NA
met-a-683	X-13429	NA	public	2014	Shin	NA	Males and Females	24816252	European	log10 units	6344	HG19/GRCh37	NA	Metabolites	Unknown metabolite	NA	NA	1	2545710	1	0.309823
met-a-586	Eicosenoate (20:1n9 or 11)	NA	public	2014	Shin	NA	Males and Females	24816252	European	log10 units	7799	HG19/GRCh37	NA	Metabolites	Fatty acid	NA	NA	1	2545661	1	0.212089
met-c-866	Histidine	NA	public	2016	Kettunen	NA	Males and Females	27005778	European	SD	19244	HG19/GRCh37	NA	Metabolites	Amino acid	NA	NA	1	11811025	1	NA
met-c-948	Triglycerides in very large HDL	NA	public	2016	Kettunen	NA	Males and Females	27005778	European	SD	21536	HG19/GRCh37	NA	Metabolites	Lipid	NA	XL.HDL.TG; SD value comes from the original untransformed distribution of the ERF cohort	1	11871386	1	0.14
met-a-392	X-04498	NA	public	2014	Shin	NA	Males and Females	24816252	European	log10 units	7160	HG19/GRCh37	NA	Metabolites	Unknown metabolite	NA	NA	1	2545878	1	0.150405
met-a-394	X-04500	NA	public	2014	Shin	NA	Males and Females	24816252	European	log10 units	3647	HG19/GRCh37	NA	Metabolites	Unknown metabolite	NA	NA	1	2544484	1	0.42083
ukb-d-30670_irnt	Urea	NA	public	2018	Neale lab	NA	Males and Females	NA	European	NA	NA	HG19/GRCh37	NA	Metabolites	NA	NA	NA	1	13586012	0	NA
met-c-914	Phospholipids in medium VLDL	NA	public	2016	Kettunen	NA	Males and Females	27005778	European	SD	21240	HG19/GRCh37	NA	Metabolites	Lipid	NA	M.VLDL.PL; SD value comes from the original untransformed distribution of the ERF cohort	1	11766530	1	1.92
ukb-d-30800_raw	Oestradiol	NA	public	2018	Neale lab	NA	Males and Females	NA	European	NA	NA	HG19/GRCh37	NA	Metabolites	NA	NA	NA	1	13556363	0	NA
met-a-585	X-12116	NA	public	2014	Shin	NA	Males and Females	24816252	European	log10 units	3039	HG19/GRCh37	NA	Metabolites	Unknown metabolite	NA	NA	1	2544669	1	0.215644
met-a-401	Gamma-glutamylleucine	NA	public	2014	Shin	NA	Males and Females	24816252	European	log10 units	7802	HG19/GRCh37	NA	Metabolites	Peptide	NA	NA	1	2545647	1	0.116838
met-a-716	X-14057	NA	public	2014	Shin	NA	Males and Females	24816252	European	log10 units	4716	HG19/GRCh37	NA	Metabolites	Unknown metabolite	NA	NA	1	2545375	1	0.212275
met-a-635	X-12627	NA	public	2014	Shin	NA	Males and Females	24816252	European	log10 units	7419	HG19/GRCh37	NA	Metabolites	Unknown metabolite	NA	NA	1	2545501	1	0.223135
met-c-851	Average number of double bonds in a fatty acid chain	NA	public	2016	Kettunen	NA	Males and Females	27005778	European	SD	15728	HG19/GRCh37	NA	Metabolites	Fatty acid	NA	NA	1	11621406	1	NA
met-c-945	Total lipids in very large HDL	NA	public	2016	Kettunen	NA	Males and Females	27005778	European	SD	19273	HG19/GRCh37	NA	Metabolites	Lipid	NA	XL.HDL.L	1	11798042	1	NA
met-a-430	Phenyllactate (PLA)	NA	public	2014	Shin	NA	Males and Females	24816252	European	log10 units	6064	HG19/GRCh37	NA	Metabolites	Amino acid	NA	NA	1	2544881	1	0.130058
met-a-318	Allantoin	NA	public	2014	Shin	NA	Males and Females	24816252	European	log10 units	5705	HG19/GRCh37	NA	Metabolites	Nucleotide	NA	NA	1	2542981	1	0.208213
met-a-528	X-11529	NA	public	2014	Shin	NA	Males and Females	24816252	European	log10 units	6664	HG19/GRCh37	NA	Metabolites	Unknown metabolite	NA	NA	1	2545303	1	0.333734
met-c-857	Omega-7, omega-9 and saturated fatty acids	NA	public	2016	Kettunen	NA	Males and Females	27005778	European	SD	13506	HG19/GRCh37	NA	Metabolites	Fatty acid	NA	NA	1	11412520	1	NA
met-a-696	X-13619	NA	public	2014	Shin	NA	Males and Females	24816252	European	log10 units	7791	HG19/GRCh37	NA	Metabolites	Unknown metabolite	NA	NA	1	2545572	1	0.097269
ukb-d-30760_raw	HDL cholesterol	NA	public	2018	Neale lab	NA	Males and Females	NA	European	NA	NA	HG19/GRCh37	NA	Metabolites	NA	NA	NA	1	13585298	0	NA
met-c-957	Total lipids in chylomicrons and largest VLDL particles	NA	public	2016	Kettunen	NA	Males and Females	27005778	European	SD	18960	HG19/GRCh37	NA	Metabolites	Lipid	NA	XXL.VLDL.L	1	11708802	1	NA
ukb-d-30897_raw	Estimated sample dilution factor	NA	public	2018	Neale lab	NA	Males and Females	NA	European	NA	NA	HG19/GRCh37	NA	Metabolites	NA	NA	NA	1	13585996	0	NA
met-a-319	Arachidonate (20:4n6)	NA	public	2014	Shin	NA	Males and Females	24816252	European	log10 units	7816	HG19/GRCh37	NA	Metabolites	Fatty acid	NA	NA	1	2545690	1	0.119156
met-a-359	Gamma-glutamylglutamine	NA	public	2014	Shin	NA	Males and Females	24816252	European	log10 units	7662	HG19/GRCh37	NA	Metabolites	Peptide	NA	NA	1	2545682	1	0.125582
met-a-406	Taurochenodeoxycholate	NA	public	2014	Shin	NA	Males and Females	24816252	European	log10 units	5716	HG19/GRCh37	NA	Metabolites	Lipid	NA	NA	1	2546774	1	0.29846
met-a-565	X-12029	NA	public	2014	Shin	NA	Males and Females	24816252	European	log10 units	7564	HG19/GRCh37	NA	Metabolites	Unknown metabolite	NA	NA	1	2546069	1	0.0990273
met-c-885	Phospholipids in large LDL	NA	public	2016	Kettunen	NA	Males and Females	27005778	European	SD	21550	HG19/GRCh37	NA	Metabolites	Lipid	NA	L.LDL.PL; SD value comes from the original untransformed distribution of the ERF cohort	1	11871461	1	0.3
met-a-594	X-12231	NA	public	2014	Shin	NA	Males and Females	24816252	European	log10 units	5111	HG19/GRCh37	NA	Metabolites	Unknown metabolite	NA	NA	1	2545541	1	0.245741
met-a-469	Alanine	NA	public	2014	Shin	NA	Males and Females	24816252	European	log10 units	7788	HG19/GRCh37	NA	Metabolites	Amino acid	NA	NA	1	2545552	1	0.112492
met-a-308	Phenylalanine	NA	public	2014	Shin	NA	Males and Females	24816252	European	log10 units	7803	HG19/GRCh37	NA	Metabolites	Amino acid	NA	NA	1	2545599	1	0.0561178
met-a-570	X-12063	NA	public	2014	Shin	NA	Males and Females	24816252	European	log10 units	7197	HG19/GRCh37	NA	Metabolites	Unknown metabolite	NA	NA	1	2545798	1	0.268055
ukb-d-30780_raw	LDL direct	NA	public	2018	Neale lab	NA	Males and Females	NA	European	NA	NA	HG19/GRCh37	NA	Metabolites	NA	NA	NA	1	13586016	0	NA
met-a-627	Epiandrosterone sulfate	NA	public	2014	Shin	NA	Males and Females	24816252	European	log10 units	7769	HG19/GRCh37	NA	Metabolites	Lipid	NA	NA	1	2545674	1	0.334203
met-a-519	X-11469	NA	public	2014	Shin	NA	Males and Females	24816252	European	log10 units	7779	HG19/GRCh37	NA	Metabolites	Unknown metabolite	NA	NA	1	2545783	1	0.359309
met-a-589	X-12206	NA	public	2014	Shin	NA	Males and Females	24816252	European	log10 units	2795	HG19/GRCh37	NA	Metabolites	Unknown metabolite	NA	NA	1	2545821	1	0.126754
met-a-718	P-cresol sulfate	NA	public	2014	Shin	NA	Males and Females	24816252	European	log10 units	7758	HG19/GRCh37	NA	Metabolites	Amino acid	NA	NA	1	2545765	1	0.31214
met-a-712	Dihomo-linolenate (20:3n3 or n6)	NA	public	2014	Shin	NA	Males and Females	24816252	European	log10 units	7805	HG19/GRCh37	NA	Metabolites	Fatty acid	NA	NA	1	2545634	1	0.137691
ukb-d-30860_irnt	Total protein	NA	public	2018	Neale lab	NA	Males and Females	NA	European	NA	NA	HG19/GRCh37	NA	Metabolites	NA	NA	NA	1	13585298	0	NA
met-a-365	3-methoxytyrosine	NA	public	2014	Shin	NA	Males and Females	24816252	European	log10 units	5997	HG19/GRCh37	NA	Metabolites	Amino acid	NA	NA	1	2544787	1	0.133616
met-a-460	Androsterone sulfate	NA	public	2014	Shin	NA	Males and Females	24816252	European	log10 units	7785	HG19/GRCh37	NA	Metabolites	Lipid	NA	NA	1	2545586	1	0.370955
met-a-527	X-11521	NA	public	2014	Shin	NA	Males and Females	24816252	European	log10 units	7193	HG19/GRCh37	NA	Metabolites	Unknown metabolite	NA	NA	1	2545110	1	0.195661
met-a-618	Decanoylcarnitine	NA	public	2014	Shin	NA	Males and Females	24816252	European	log10 units	7766	HG19/GRCh37	NA	Metabolites	Lipid	NA	NA	1	2545676	1	0.222403
met-c-930	Concentration of small VLDL particles	NA	public	2016	Kettunen	NA	Males and Females	27005778	European	SD	19273	HG19/GRCh37	NA	Metabolites	Lipid	NA	S.VLDL.P	1	11820641	1	NA
met-a-419	1,5-anhydroglucitol (1,5-AG)	NA	public	2014	Shin	NA	Males and Females	24816252	European	log10 units	7746	HG19/GRCh37	NA	Metabolites	Carbohydrate	NA	NA	1	2545780	1	0.152704
met-a-592	X-12217	NA	public	2014	Shin	NA	Males and Females	24816252	European	log10 units	6469	HG19/GRCh37	NA	Metabolites	Unknown metabolite	NA	NA	1	2545347	1	0.233939
met-c-960	Triglycerides in chylomicrons and largest VLDL particles	NA	public	2016	Kettunen	NA	Males and Females	27005778	European	SD	21540	HG19/GRCh37	NA	Metabolites	Lipid	NA	XXL.VLDL.TG; SD value comes from the original untransformed distribution of the ERF cohort	1	11843388	1	0.53
ukb-d-30760_irnt	HDL cholesterol	NA	public	2018	Neale lab	NA	Males and Females	NA	European	NA	NA	HG19/GRCh37	NA	Metabolites	NA	NA	NA	1	13585298	0	NA
met-a-524	X-11491	NA	public	2014	Shin	NA	Males and Females	24816252	European	log10 units	6584	HG19/GRCh37	NA	Metabolites	Unknown metabolite	NA	NA	1	2545837	1	0.295915
met-c-846	3-hydroxybutyrate	NA	public	2016	Kettunen	NA	Males and Females	27005778	European	SD	24154	HG19/GRCh37	NA	Metabolites	Lipid	NA	BOHBut	1	11977365	1	NA
met-a-354	Cortisone	NA	public	2014	Shin	NA	Males and Females	24816252	European	log10 units	7575	HG19/GRCh37	NA	Metabolites	Lipid	NA	NA	1	2545383	1	0.110203
met-a-317	Linoleate (18:2n6)	NA	public	2014	Shin	NA	Males and Females	24816252	European	log10 units	7780	HG19/GRCh37	NA	Metabolites	Fatty acid	NA	NA	1	2545642	1	0.133458
met-a-511	X-11437	NA	public	2014	Shin	NA	Males and Females	24816252	European	log10 units	6782	HG19/GRCh37	NA	Metabolites	Unknown metabolite	NA	NA	1	2545254	1	0.45193
met-a-578	Erythronate*	NA	public	2014	Shin	NA	Males and Females	24816252	European	log10 units	7752	HG19/GRCh37	NA	Metabolites	Carbohydrate	NA	NA	1	2545588	1	0.109838
met-a-704	X-13741	NA	public	2014	Shin	NA	Males and Females	24816252	European	log10 units	5325	HG19/GRCh37	NA	Metabolites	Unknown metabolite	NA	NA	1	2544479	1	0.335061
met-a-424	1-oleoylglycerol (1-monoolein)	NA	public	2014	Shin	NA	Males and Females	24816252	European	log10 units	5717	HG19/GRCh37	NA	Metabolites	Lipid	NA	NA	1	2545533	1	0.258196
ukb-d-30810_raw	Phosphate	NA	public	2018	Neale lab	NA	Males and Females	NA	European	NA	NA	HG19/GRCh37	NA	Metabolites	NA	NA	NA	1	13585254	0	NA
met-a-307	Cholesterol	NA	public	2014	Shin	NA	Males and Females	24816252	European	log10 units	7813	HG19/GRCh37	NA	Metabolites	Lipid	NA	NA	1	2545608	1	0.0939579
met-c-937	Total phosphoglycerides	NA	public	2016	Kettunen	NA	Males and Females	27005778	European	SD	13519	HG19/GRCh37	NA	Metabolites	Lipid	NA	TotPG	1	11416877	1	NA
met-c-939	Urea	NA	public	2016	Kettunen	NA	Males and Females	27005778	European	SD	18814	HG19/GRCh37	NA	Metabolites	Amino acid	NA	NA	1	11807298	1	NA
met-a-600	X-10346	NA	public	2014	Shin	NA	Males and Females	24816252	European	log10 units	4207	HG19/GRCh37	NA	Metabolites	Unknown metabolite	NA	NA	1	2544806	1	0.364763
met-a-557	X-11876	NA	public	2014	Shin	NA	Males and Females	24816252	European	log10 units	4965	HG19/GRCh37	NA	Metabolites	Unknown metabolite	NA	NA	1	2545934	1	0.199343
met-a-471	2-aminobutyrate	NA	public	2014	Shin	NA	Males and Females	24816252	European	log10 units	7814	HG19/GRCh37	NA	Metabolites	Amino acid	NA	NA	1	2545391	1	0.11302
met-c-902	Concentration of medium HDL particles	NA	public	2016	Kettunen	NA	Males and Females	27005778	European	SD	19273	HG19/GRCh37	NA	Metabolites	Lipid	NA	M.HDL.P	1	11820655	1	NA
ukb-d-30600_irnt	Albumin	NA	public	2018	Neale lab	NA	Males and Females	NA	European	NA	NA	HG19/GRCh37	NA	Metabolites	NA	NA	NA	1	13585334	0	NA
ukb-d-30680_irnt	Calcium	NA	public	2018	Neale lab	NA	Males and Females	NA	European	NA	NA	HG19/GRCh37	NA	Metabolites	NA	NA	NA	1	13585309	0	NA
met-c-953	Total lipids in very small VLDL	NA	public	2016	Kettunen	NA	Males and Females	27005778	European	SD	19273	HG19/GRCh37	NA	Metabolites	Lipid	NA	XS.VLDL.L	1	11820654	1	NA
ukb-d-30870_irnt	Triglycerides	NA	public	2018	Neale lab	NA	Males and Females	NA	European	NA	NA	HG19/GRCh37	NA	Metabolites	NA	NA	NA	1	13586007	0	NA
met-a-330	Nonadecanoate (19:0)	NA	public	2014	Shin	NA	Males and Females	24816252	European	log10 units	7783	HG19/GRCh37	NA	Metabolites	Fatty acid	NA	NA	1	2545571	1	0.143907
met-c-867	Total cholesterol in IDL	NA	public	2016	Kettunen	NA	Males and Females	27005778	European	SD	19273	HG19/GRCh37	NA	Metabolites	Lipid	NA	IDL.C	1	11820655	1	NA
met-a-482	10-undecenoate (11:1n1)	NA	public	2014	Shin	NA	Males and Females	24816252	European	log10 units	7806	HG19/GRCh37	NA	Metabolites	Fatty acid	NA	NA	1	2545687	1	0.161056
met-a-646	X-12728	NA	public	2014	Shin	NA	Males and Females	24816252	European	log10 units	537	HG19/GRCh37	NA	Metabolites	Unknown metabolite	NA	NA	1	2542406	1	0.409089
ukb-d-30870_raw	Triglycerides	NA	public	2018	Neale lab	NA	Males and Females	NA	European	NA	NA	HG19/GRCh37	NA	Metabolites	NA	NA	NA	1	13586007	0	NA
met-a-695	X-13553	NA	public	2014	Shin	NA	Males and Females	24816252	European	log10 units	3085	HG19/GRCh37	NA	Metabolites	Unknown metabolite	NA	NA	1	2544863	1	0.125693
met-a-679	N2,N2-dimethylguanosine	NA	public	2014	Shin	NA	Males and Females	24816252	European	log10 units	5228	HG19/GRCh37	NA	Metabolites	Nucleotide	NA	NA	1	2543696	1	0.0988096
met-a-362	Betaine	NA	public	2014	Shin	NA	Males and Females	24816252	European	log10 units	7806	HG19/GRCh37	NA	Metabolites	Amino acid	NA	NA	1	2545684	1	0.120034
met-a-398	X-05426	NA	public	2014	Shin	NA	Males and Females	24816252	European	log10 units	6357	HG19/GRCh37	NA	Metabolites	Unknown metabolite	NA	NA	1	2545107	1	0.299829
met-a-666	X-12847	NA	public	2014	Shin	NA	Males and Females	24816252	European	log10 units	4036	HG19/GRCh37	NA	Metabolites	Unknown metabolite	NA	NA	1	2545514	1	0.247548
met-c-959	Phospholipids in chylomicrons and largest VLDL particles	NA	public	2016	Kettunen	NA	Males and Females	27005778	European	SD	21542	HG19/GRCh37	NA	Metabolites	Lipid	NA	XXL.VLDL.PL; SD value comes from the original untransformed distribution of the ERF cohort	1	11871391	1	0.59
met-a-532	X-11540	NA	public	2014	Shin	NA	Males and Females	24816252	European	log10 units	2688	HG19/GRCh37	NA	Metabolites	Unknown metabolite	NA	NA	1	2545690	1	0.229093
met-a-327	Methionine	NA	public	2014	Shin	NA	Males and Females	24816252	European	log10 units	7795	HG19/GRCh37	NA	Metabolites	Amino acid	NA	NA	1	2545691	1	0.0711956
met-c-909	Total cholesterol in medium VLDL	NA	public	2016	Kettunen	NA	Males and Females	27005778	European	SD	21551	HG19/GRCh37	NA	Metabolites	Lipid	NA	M.VLDL.C. SD value comes from the original untransformed distribution of the ERF cohort	1	11871461	1	0.7
met-a-677	Phenylacetylglutamine	NA	public	2014	Shin	NA	Males and Females	24816252	European	log10 units	7812	HG19/GRCh37	NA	Metabolites	Amino acid	NA	NA	1	2545653	1	0.273464
met-a-672	Isovalerate	NA	public	2014	Shin	NA	Males and Females	24816252	European	log10 units	7080	HG19/GRCh37	NA	Metabolites	Lipid	NA	NA	1	2545504	1	0.218959
met-a-662	X-12816	NA	public	2014	Shin	NA	Males and Females	24816252	European	log10 units	4524	HG19/GRCh37	NA	Metabolites	Unknown metabolite	NA	NA	1	2544861	1	0.349764
met-a-732	X-14662	NA	public	2014	Shin	NA	Males and Females	24816252	European	log10 units	4212	HG19/GRCh37	NA	Metabolites	Unknown metabolite	NA	NA	1	2544763	1	0.289671
met-a-629	X-12510--2-aminooctanoic acid	NA	public	2014	Shin	NA	Males and Females	24816252	European	log10 units	7566	HG19/GRCh37	NA	Metabolites	Amino acid	NA	NA	1	2545484	1	0.19899
met-a-652	Isovalerylcarnitine	NA	public	2014	Shin	NA	Males and Females	24816252	European	log10 units	7789	HG19/GRCh37	NA	Metabolites	Amino acid	NA	NA	1	2545606	1	0.168763
met-a-384	3-methylhistidine	NA	public	2014	Shin	NA	Males and Females	24816252	European	log10 units	5885	HG19/GRCh37	NA	Metabolites	Amino acid	NA	NA	1	2543426	1	0.405273
met-a-607	1-eicosadienoylglycerophosphocholine*	NA	public	2014	Shin	NA	Males and Females	24816252	European	log10 units	6892	HG19/GRCh37	NA	Metabolites	Lipid	NA	NA	1	2545861	1	0.204645
met-a-339	4-acetamidobutanoate	NA	public	2014	Shin	NA	Males and Females	24816252	European	log10 units	6930	HG19/GRCh37	NA	Metabolites	Amino acid	NA	NA	1	2545566	1	0.103811
met-a-492	X-02249	NA	public	2014	Shin	NA	Males and Females	24816252	European	log10 units	7818	HG19/GRCh37	NA	Metabolites	Unknown metabolite	NA	NA	1	2545663	1	0.190357
met-a-399	Indolelactate	NA	public	2014	Shin	NA	Males and Females	24816252	European	log10 units	7378	HG19/GRCh37	NA	Metabolites	Amino acid	NA	NA	1	2546166	1	0.149333
met-a-726	X-14541	NA	public	2014	Shin	NA	Males and Females	24816252	European	log10 units	1941	HG19/GRCh37	NA	Metabolites	Unknown metabolite	NA	NA	1	2545788	1	0.205805
ukb-d-30700_raw	Creatinine	NA	public	2018	Neale lab	NA	Males and Females	NA	European	NA	NA	HG19/GRCh37	NA	Metabolites	NA	NA	NA	1	13585973	0	NA
met-a-676	7-methylguanine	NA	public	2014	Shin	NA	Males and Females	24816252	European	log10 units	6091	HG19/GRCh37	NA	Metabolites	Nucleotide	NA	NA	1	2545616	1	0.16261
met-a-754	15-methylpalmitate (isobar with 2-methylpalmitate)	NA	public	2014	Shin	NA	Males and Females	24816252	European	log10 units	7371	HG19/GRCh37	NA	Metabolites	Lipid	NA	NA	1	2545546	1	0.153359
met-c-922	Concentration of small HDL particles	NA	public	2016	Kettunen	NA	Males and Females	27005778	European	SD	19273	HG19/GRCh37	NA	Metabolites	Lipid	NA	S.HDL.P	1	11820655	1	NA
met-a-470	Glycochenodeoxycholate	NA	public	2014	Shin	NA	Males and Females	24816252	European	log10 units	7087	HG19/GRCh37	NA	Metabolites	Lipid	NA	NA	1	2545325	1	0.384165
met-a-474	Gamma-glutamylvaline	NA	public	2014	Shin	NA	Males and Females	24816252	European	log10 units	7753	HG19/GRCh37	NA	Metabolites	Peptide	NA	NA	1	2545824	1	0.135695
met-a-661	X-12798	NA	public	2014	Shin	NA	Males and Females	24816252	European	log10 units	7552	HG19/GRCh37	NA	Metabolites	Unknown metabolite	NA	NA	1	2545601	1	0.168539
met-c-840	Alanine	NA	public	2016	Kettunen	NA	Males and Females	27005778	European	SD	24796	HG19/GRCh37	NA	Metabolites	Amino acid	NA	SD value comes from the original untransformed distribution of the ERF cohort	1	12091566	1	0.2
met-a-720	X-14205--alpha-glutamyltyrosine	NA	public	2014	Shin	NA	Males and Females	24816252	European	log10 units	1789	HG19/GRCh37	NA	Metabolites	Peptide	NA	NA	1	2545647	1	0.170217
ukb-d-30750_raw	Glycated haemoglobin	NA	public	2018	Neale lab	NA	Males and Females	NA	European	NA	NA	HG19/GRCh37	NA	Metabolites	NA	NA	NA	1	13586180	0	NA
met-a-347	Arginine	NA	public	2014	Shin	NA	Males and Females	24816252	European	log10 units	7528	HG19/GRCh37	NA	Metabolites	Amino acid	NA	NA	1	2545579	1	0.148375
met-a-721	X-14208--phenylalanylserine	NA	public	2014	Shin	NA	Males and Females	24816252	European	log10 units	2455	HG19/GRCh37	NA	Metabolites	Peptide	NA	NA	1	2545429	1	0.211832
met-c-895	Total cholesterol in LDL	NA	public	2016	Kettunen	NA	Males and Females	27005778	European	SD	21559	HG19/GRCh37	NA	Metabolites	Lipid	NA	LDL.C; SD value comes from the original untransformed distribution of the ERF cohort	1	11871461	1	0.27
met-a-382	N1-methyladenosine	NA	public	2014	Shin	NA	Males and Females	24816252	European	log10 units	7813	HG19/GRCh37	NA	Metabolites	Nucleotide	NA	NA	1	2545622	1	0.0602875
met-c-847	Average number of methylene groups per double bond	NA	public	2016	Kettunen	NA	Males and Females	27005778	European	SD	13532	HG19/GRCh37	NA	Metabolites	Metabolites ratio	NA	CH2.DB.ratio	1	11416675	1	NA
met-a-455	Cysteine	NA	public	2014	Shin	NA	Males and Females	24816252	European	log10 units	7692	HG19/GRCh37	NA	Metabolites	Amino acid	NA	NA	1	2545727	1	0.132545
ukb-d-30630_raw	Apoliprotein A	NA	public	2018	Neale lab	NA	Males and Females	NA	European	NA	NA	HG19/GRCh37	NA	Metabolites	NA	NA	NA	1	13585234	0	NA
met-a-452	Erythrose	NA	public	2014	Shin	NA	Males and Females	24816252	European	log10 units	7263	HG19/GRCh37	NA	Metabolites	Carbohydrate	NA	NA	1	2545059	1	0.195896
met-a-311	3-hydroxybutyrate (BHBA)	NA	public	2014	Shin	NA	Males and Females	24816252	European	log10 units	7820	HG19/GRCh37	NA	Metabolites	Lipid	NA	NA	1	2545615	1	0.389157
met-c-863	Glycoprotein acetyls	NA	public	2016	Kettunen	NA	Males and Females	27005778	European	SD	19270	HG19/GRCh37	NA	Metabolites	Protein	NA	Gp; mainly a1-acid glycoprotein	1	11820605	1	NA
met-a-346	Ursodeoxycholate	NA	public	2014	Shin	NA	Males and Females	24816252	European	log10 units	5477	HG19/GRCh37	NA	Metabolites	Lipid	NA	NA	1	2543395	1	0.301369
ukb-d-30840_raw	Total bilirubin	NA	public	2018	Neale lab	NA	Males and Females	NA	European	NA	NA	HG19/GRCh37	NA	Metabolites	NA	NA	NA	1	13585986	0	NA
ukb-d-30620_irnt	Alanine aminotransferase	NA	public	2018	Neale lab	NA	Males and Females	NA	European	NA	NA	HG19/GRCh37	NA	Metabolites	NA	NA	NA	1	13586000	0	NA
met-c-850	Creatinine	NA	public	2016	Kettunen	NA	Males and Females	27005778	European	SD	24810	HG19/GRCh37	NA	Metabolites	Amino acid	NA	SD value comes from the original untransformed distribution of the ERF cohort	1	12087816	1	0.22
ukb-d-30730_irnt	Gamma glutamyltransferase	NA	public	2018	Neale lab	NA	Males and Females	NA	European	NA	NA	HG19/GRCh37	NA	Metabolites	NA	NA	NA	1	13586026	0	NA
met-a-414	X-06307	NA	public	2014	Shin	NA	Males and Females	24816252	European	log10 units	6774	HG19/GRCh37	NA	Metabolites	Unknown metabolite	NA	NA	1	2545549	1	0.178329
ukb-d-30860_raw	Total protein	NA	public	2018	Neale lab	NA	Males and Females	NA	European	NA	NA	HG19/GRCh37	NA	Metabolites	NA	NA	NA	1	13585298	0	NA
met-a-333	Pentadecanoate (15:0)	NA	public	2014	Shin	NA	Males and Females	24816252	European	log10 units	7502	HG19/GRCh37	NA	Metabolites	Fatty acid	NA	NA	1	2545826	1	0.137188
met-a-620	1-heptadecanoylglycerophosphocholine	NA	public	2014	Shin	NA	Males and Females	24816252	European	log10 units	7422	HG19/GRCh37	NA	Metabolites	Lipid	NA	NA	1	2545876	1	0.230438
met-a-645	X-12726	NA	public	2014	Shin	NA	Males and Females	24816252	European	log10 units	5495	HG19/GRCh37	NA	Metabolites	Unknown metabolite	NA	NA	1	2541060	1	0.143237
met-a-558	1-arachidonoylglycerophosphocholine*	NA	public	2014	Shin	NA	Males and Females	24816252	European	log10 units	7507	HG19/GRCh37	NA	Metabolites	Lipid	NA	NA	1	2545400	1	0.159628
ukb-d-30810_irnt	Phosphate	NA	public	2018	Neale lab	NA	Males and Females	NA	European	NA	NA	HG19/GRCh37	NA	Metabolites	NA	NA	NA	1	13585254	0	NA
met-c-955	Phospholipids in very small VLDL	NA	public	2016	Kettunen	NA	Males and Females	27005778	European	SD	19273	HG19/GRCh37	NA	Metabolites	Lipid	NA	XS.VLDL.PL; SD value comes from the original untransformed distribution of the ERF cohort	1	11813718	1	0.67
met-c-927	Total cholesterol in small VLDL	NA	public	2016	Kettunen	NA	Males and Females	27005778	European	SD	21557	HG19/GRCh37	NA	Metabolites	Lipid	NA	S.VLDL.C. SD value comes from the original untransformed distribution of the ERF cohort	1	11856411	1	0.41
met-a-363	Xanthine	NA	public	2014	Shin	NA	Males and Females	24816252	European	log10 units	6845	HG19/GRCh37	NA	Metabolites	Nucleotide	NA	NA	1	2545938	1	0.162363
met-c-940	Valine	NA	public	2016	Kettunen	NA	Males and Females	27005778	European	SD	24900	HG19/GRCh37	NA	Metabolites	Amino acid	NA	SD value comes from the original untransformed distribution of the ERF cohort	1	12092490	1	0.19
met-a-753	Cis-4-decenoyl carnitine	NA	public	2014	Shin	NA	Males and Females	24816252	European	log10 units	7660	HG19/GRCh37	NA	Metabolites	Lipid	NA	NA	1	2545651	1	0.196011
met-c-904	Total cholesterol in medium LDL	NA	public	2016	Kettunen	NA	Males and Females	27005778	European	SD	21559	HG19/GRCh37	NA	Metabolites	Lipid	NA	M.LDL.C; SD value comes from the original untransformed distribution of the ERF cohort	1	11862863	1	0.41
met-a-484	X-11204	NA	public	2014	Shin	NA	Males and Females	24816252	European	log10 units	7799	HG19/GRCh37	NA	Metabolites	Unknown metabolite	NA	NA	1	2545622	1	0.0999822
met-a-510	X-09789	NA	public	2014	Shin	NA	Males and Females	24816252	European	log10 units	7805	HG19/GRCh37	NA	Metabolites	Unknown metabolite	NA	NA	1	2545645	1	0.30214
met-a-303	Glutamine	NA	public	2014	Shin	NA	Males and Females	24816252	European	log10 units	7821	HG19/GRCh37	NA	Metabolites	Amino acid	NA	NA	1	2545661	1	0.0565724
met-a-432	Aspartylphenylalanine	NA	public	2014	Shin	NA	Males and Females	24816252	European	log10 units	3948	HG19/GRCh37	NA	Metabolites	Peptide	NA	NA	1	2545786	1	0.225726
met-a-306	Leucine	NA	public	2014	Shin	NA	Males and Females	24816252	European	log10 units	7799	HG19/GRCh37	NA	Metabolites	Amino acid	NA	NA	1	2545655	1	0.0690583
met-a-464	Serine	NA	public	2014	Shin	NA	Males and Females	24816252	European	log10 units	7796	HG19/GRCh37	NA	Metabolites	Amino acid	NA	NA	1	2545555	1	0.116009
met-a-497	1-linoleoylglycerophosphoethanolamine*	NA	public	2014	Shin	NA	Males and Females	24816252	European	log10 units	7817	HG19/GRCh37	NA	Metabolites	Lipid	NA	NA	1	2545675	1	0.179228
met-a-426	X-08402	NA	public	2014	Shin	NA	Males and Females	24816252	European	log10 units	7726	HG19/GRCh37	NA	Metabolites	Unknown metabolite	NA	NA	1	2545599	1	0.149581
met-a-624	Stearidonate (18:4n3)	NA	public	2014	Shin	NA	Males and Females	24816252	European	log10 units	7775	HG19/GRCh37	NA	Metabolites	Fatty acid	NA	NA	1	2545635	1	0.215774
met-a-499	X-11334	NA	public	2014	Shin	NA	Males and Females	24816252	European	log10 units	5462	HG19/GRCh37	NA	Metabolites	Unknown metabolite	NA	NA	1	2544534	1	0.146851
met-a-599	X-12329	NA	public	2014	Shin	NA	Males and Females	24816252	European	log10 units	867	HG19/GRCh37	NA	Metabolites	Unknown metabolite	NA	NA	1	2534362	1	0.266626
met-a-304	Tryptophan	NA	public	2014	Shin	NA	Males and Females	24816252	European	log10 units	7804	HG19/GRCh37	NA	Metabolites	Amino acid	NA	NA	1	2545641	1	0.0671015
met-a-352	Urea	NA	public	2014	Shin	NA	Males and Females	24816252	European	log10 units	7796	HG19/GRCh37	NA	Metabolites	Amino acid	NA	NA	1	2545595	1	0.134246
met-a-544	X-11795	NA	public	2014	Shin	NA	Males and Females	24816252	European	log10 units	7763	HG19/GRCh37	NA	Metabolites	Unknown metabolite	NA	NA	1	2545664	1	0.181867
met-a-508	X-11422--xanthine	NA	public	2014	Shin	NA	Males and Females	24816252	European	log10 units	6346	HG19/GRCh37	NA	Metabolites	Nucleotide	NA	NA	1	2545847	1	0.148324
met-c-874	Total cholesterol in large HDL	NA	public	2016	Kettunen	NA	Males and Females	27005778	European	SD	21558	HG19/GRCh37	NA	Metabolites	Lipid	NA	L.HDL.C; SD value comes from the original untransformed distribution of the ERF cohort	1	11861714	1	0.29
met-c-894	Lactate	NA	public	2016	Kettunen	NA	Males and Females	27005778	European	SD	24871	HG19/GRCh37	NA	Metabolites	Carbohydrate	NA	SD value comes from the original untransformed distribution of the ERF cohort	1	12078471	1	0.31
met-a-520	X-11470	NA	public	2014	Shin	NA	Males and Females	24816252	European	log10 units	7271	HG19/GRCh37	NA	Metabolites	Unknown metabolite	NA	NA	1	2545203	1	0.187066
met-a-476	Butyrylcarnitine	NA	public	2014	Shin	NA	Males and Females	24816252	European	log10 units	7796	HG19/GRCh37	NA	Metabolites	Lipid	NA	NA	1	2545688	1	0.210191
met-a-571	Gamma-tocopherol	NA	public	2014	Shin	NA	Males and Females	24816252	European	log10 units	6226	HG19/GRCh37	NA	Metabolites	Cofactors and vitamins	NA	NA	1	2544979	1	0.239411
met-a-429	4-methyl-2-oxopentanoate	NA	public	2014	Shin	NA	Males and Females	24816252	European	log10 units	7776	HG19/GRCh37	NA	Metabolites	Amino acid	NA	NA	1	2545690	1	0.125626
met-a-734	Gamma-glutamylglutamate	NA	public	2014	Shin	NA	Males and Females	24816252	European	log10 units	931	HG19/GRCh37	NA	Metabolites	Peptide	NA	NA	1	2545200	1	0.147123
met-a-374	Glycerol	NA	public	2014	Shin	NA	Males and Females	24816252	European	log10 units	7800	HG19/GRCh37	NA	Metabolites	Lipid	NA	NA	1	2545492	1	0.134547
met-c-932	Triglycerides in small VLDL	NA	public	2016	Kettunen	NA	Males and Females	27005778	European	SD	21558	HG19/GRCh37	NA	Metabolites	Lipid	NA	S.VLDL.TG; SD value comes from the original untransformed distribution of the ERF cohort	1	11859725	1	0.22
ukb-d-30840_irnt	Total bilirubin	NA	public	2018	Neale lab	NA	Males and Females	NA	European	NA	NA	HG19/GRCh37	NA	Metabolites	NA	NA	NA	1	13585986	0	NA
met-a-670	X-12855	NA	public	2014	Shin	NA	Males and Females	24816252	European	log10 units	5120	HG19/GRCh37	NA	Metabolites	Unknown metabolite	NA	NA	1	2544296	1	0.189913
met-c-887	Cholesterol esters in large VLDL	NA	public	2016	Kettunen	NA	Males and Females	27005778	European	SD	18960	HG19/GRCh37	NA	Metabolites	Lipid	NA	L.VLDL.CE	1	11697414	1	NA
met-a-663	X-12830	NA	public	2014	Shin	NA	Males and Females	24816252	European	log10 units	3415	HG19/GRCh37	NA	Metabolites	Unknown metabolite	NA	NA	1	2545495	1	0.230093
met-a-729	X-14626	NA	public	2014	Shin	NA	Males and Females	24816252	European	log10 units	6904	HG19/GRCh37	NA	Metabolites	Unknown metabolite	NA	NA	1	2545892	1	0.17083
met-a-540	X-11786--methylcysteine	NA	public	2014	Shin	NA	Males and Females	24816252	European	log10 units	2811	HG19/GRCh37	NA	Metabolites	Amino acid	NA	NA	1	2545672	1	0.180046
met-a-752	Phenylalanylphenylalanine	NA	public	2014	Shin	NA	Males and Females	24816252	European	log10 units	4961	HG19/GRCh37	NA	Metabolites	Peptide	NA	NA	1	2545652	1	0.171045
met-a-748	4-androsten-3beta,17beta-diol disulfate 2*	NA	public	2014	Shin	NA	Males and Females	24816252	European	log10 units	7776	HG19/GRCh37	NA	Metabolites	Lipid	NA	NA	1	2545567	1	0.262673
met-a-545	X-11799	NA	public	2014	Shin	NA	Males and Females	24816252	European	log10 units	5038	HG19/GRCh37	NA	Metabolites	Unknown metabolite	NA	NA	1	2545366	1	0.378058
met-a-345	Urate	NA	public	2014	Shin	NA	Males and Females	24816252	European	log10 units	7819	HG19/GRCh37	NA	Metabolites	Nucleotide	NA	NA	1	2545644	1	0.0869598
met-a-556	X-11859	NA	public	2014	Shin	NA	Males and Females	24816252	European	log10 units	2721	HG19/GRCh37	NA	Metabolites	Unknown metabolite	NA	NA	1	2545281	1	0.108504
met-c-839	Acetate	NA	public	2016	Kettunen	NA	Males and Females	27005778	European	SD	24748	HG19/GRCh37	NA	Metabolites	Metabolite salt	NA	Ace; SD value comes from the original untransformed distribution of the ERF cohort	1	12082155	1	1.65
met-a-435	X-08988	NA	public	2014	Shin	NA	Males and Females	24816252	European	log10 units	7776	HG19/GRCh37	NA	Metabolites	Unknown metabolite	NA	NA	1	2545530	1	0.13381
met-a-537	Adrenate (22:4n6)	NA	public	2014	Shin	NA	Males and Females	24816252	European	log10 units	7778	HG19/GRCh37	NA	Metabolites	Fatty acid	NA	NA	1	2545645	1	0.172073
met-a-750	Ergothioneine	NA	public	2014	Shin	NA	Males and Females	24816252	European	log10 units	4453	HG19/GRCh37	NA	Metabolites	Xenobiotics	NA	NA	1	2545729	1	0.236839
met-c-942	Total cholesterol in very large HDL	NA	public	2016	Kettunen	NA	Males and Females	27005778	European	SD	21540	HG19/GRCh37	NA	Metabolites	Lipid	NA	XL.HDL.C; SD value comes from the original untransformed distribution of the ERF cohort	1	11870684	1	0.53
met-a-321	Margarate (17:0)	NA	public	2014	Shin	NA	Males and Females	24816252	European	log10 units	7796	HG19/GRCh37	NA	Metabolites	Fatty acid	NA	NA	1	2545661	1	0.166218
met-c-861	Glycerol	NA	public	2016	Kettunen	NA	Males and Females	27005778	European	SD	20235	HG19/GRCh37	NA	Metabolites	Lipid	NA	Glol; SD value comes from the original untransformed distribution of the ERF cohort	1	11360671	1	0.49
met-a-438	Cholate	NA	public	2014	Shin	NA	Males and Females	24816252	European	log10 units	5929	HG19/GRCh37	NA	Metabolites	Lipid	NA	NA	1	2545328	1	0.498161
met-a-310	Lactate	NA	public	2014	Shin	NA	Males and Females	24816252	European	log10 units	7814	HG19/GRCh37	NA	Metabolites	Carbohydrate	NA	NA	1	2545582	1	0.118466
met-a-405	Glycodeoxycholate	NA	public	2014	Shin	NA	Males and Females	24816252	European	log10 units	1477	HG19/GRCh37	NA	Metabolites	Lipid	NA	NA	1	2544647	1	0.353742
met-a-433	Levulinate (4-oxovalerate)	NA	public	2014	Shin	NA	Males and Females	24816252	European	log10 units	6982	HG19/GRCh37	NA	Metabolites	Amino acid	NA	NA	1	2544323	1	0.122634
met-a-675	X-13215	NA	public	2014	Shin	NA	Males and Females	24816252	European	log10 units	6305	HG19/GRCh37	NA	Metabolites	Unknown metabolite	NA	NA	1	2544540	1	0.112915
met-a-486	Phenol sulfate	NA	public	2014	Shin	NA	Males and Females	24816252	European	log10 units	7810	HG19/GRCh37	NA	Metabolites	Amino acid	NA	NA	1	2545665	1	0.274851
met-a-428	X-08766	NA	public	2014	Shin	NA	Males and Females	24816252	European	log10 units	6050	HG19/GRCh37	NA	Metabolites	Unknown metabolite	NA	NA	1	2544547	1	0.160779
met-a-642	X-12712	NA	public	2014	Shin	NA	Males and Females	24816252	European	log10 units	260	HG19/GRCh37	NA	Metabolites	Unknown metabolite	NA	NA	1	2531353	1	0.132708
met-a-747	4-androsten-3beta,17beta-diol disulfate 1*	NA	public	2014	Shin	NA	Males and Females	24816252	European	log10 units	7804	HG19/GRCh37	NA	Metabolites	Lipid	NA	NA	1	2545651	1	0.387501
met-a-485	X-02269	NA	public	2014	Shin	NA	Males and Females	24816252	European	log10 units	7701	HG19/GRCh37	NA	Metabolites	Unknown metabolite	NA	NA	1	2545491	1	0.375404
met-c-899	Cholesterol esters in medium HDL	NA	public	2016	Kettunen	NA	Males and Females	27005778	European	SD	19273	HG19/GRCh37	NA	Metabolites	Lipid	NA	M.HDL.CE	1	11807639	1	NA
met-c-941	Mean diameter for VLDL particles	NA	public	2016	Kettunen	NA	Males and Females	27005778	European	SD	19273	HG19/GRCh37	NA	Metabolites	Lipid	NA	VLDL.D	1	11820646	1	NA
met-a-529	X-11530	NA	public	2014	Shin	NA	Males and Females	24816252	European	log10 units	7409	HG19/GRCh37	NA	Metabolites	Unknown metabolite	NA	NA	1	2545760	1	0.247029
met-a-667	X-12850	NA	public	2014	Shin	NA	Males and Females	24816252	European	log10 units	6251	HG19/GRCh37	NA	Metabolites	Unknown metabolite	NA	NA	1	2545952	1	0.274222
met-a-323	Isoleucine	NA	public	2014	Shin	NA	Males and Females	24816252	European	log10 units	7801	HG19/GRCh37	NA	Metabolites	Amino acid	NA	NA	1	2545655	1	0.0768294
met-a-632	X-12544	NA	public	2014	Shin	NA	Males and Females	24816252	European	log10 units	5893	HG19/GRCh37	NA	Metabolites	Unknown metabolite	NA	NA	1	2545544	1	0.355949
met-a-698	Hydroxyisovaleroyl carnitine	NA	public	2014	Shin	NA	Males and Females	24816252	European	log10 units	5588	HG19/GRCh37	NA	Metabolites	Amino acid	NA	NA	1	2545672	1	0.171427
met-a-353	Cortisol	NA	public	2014	Shin	NA	Males and Females	24816252	European	log10 units	7795	HG19/GRCh37	NA	Metabolites	Lipid	NA	NA	1	2545612	1	0.17454
met-c-888	Free cholesterol in large VLDL	NA	public	2016	Kettunen	NA	Males and Females	27005778	European	SD	21238	HG19/GRCh37	NA	Metabolites	Lipid	NA	L.VLDL.FC; SD value comes from the original untransformed distribution of the ERF cohort	1	11766529	1	1.57
ukb-d-30897_irnt	Estimated sample dilution factor	NA	public	2018	Neale lab	NA	Males and Females	NA	European	NA	NA	HG19/GRCh37	NA	Metabolites	NA	NA	NA	1	13585996	0	NA
met-a-687	2-palmitoylglycerophosphocholine*	NA	public	2014	Shin	NA	Males and Females	24816252	European	log10 units	7695	HG19/GRCh37	NA	Metabolites	Lipid	NA	NA	1	2545626	1	0.155364
met-c-912	Total lipids in medium VLDL	NA	public	2016	Kettunen	NA	Males and Females	27005778	European	SD	19273	HG19/GRCh37	NA	Metabolites	Lipid	NA	M.VLDL.L	1	11820655	1	NA
met-a-494	X-11299	NA	public	2014	Shin	NA	Males and Females	24816252	European	log10 units	7347	HG19/GRCh37	NA	Metabolites	Unknown metabolite	NA	NA	1	2545422	1	0.48926
met-c-843	Apolipoprotein B	NA	public	2016	Kettunen	NA	Males and Females	27005778	European	SD	20690	HG19/GRCh37	NA	Metabolites	Protein	NA	ApoB; SD value comes from the original untransformed distribution of the ERF cohort	1	11813266	1	0.52
met-a-448	3-indoxyl sulfate	NA	public	2014	Shin	NA	Males and Females	24816252	European	log10 units	7787	HG19/GRCh37	NA	Metabolites	Amino acid	NA	NA	1	2545634	1	0.202487
met-c-954	Concentration of very small VLDL particles	NA	public	2016	Kettunen	NA	Males and Females	27005778	European	SD	19273	HG19/GRCh37	NA	Metabolites	Lipid	NA	XS.VLDL.P	1	11797264	1	NA
met-a-546	X-11805	NA	public	2014	Shin	NA	Males and Females	24816252	European	log10 units	2814	HG19/GRCh37	NA	Metabolites	Unknown metabolite	NA	NA	1	2545657	1	0.291841
met-a-575	Valerate	NA	public	2014	Shin	NA	Males and Females	24816252	European	log10 units	4102	HG19/GRCh37	NA	Metabolites	Lipid	NA	NA	1	2545199	1	0.132753
met-a-562	X-12013	NA	public	2014	Shin	NA	Males and Females	24816252	European	log10 units	1948	HG19/GRCh37	NA	Metabolites	Unknown metabolite	NA	NA	1	2545570	1	0.262005
met-c-854	Description of average fatty acid chain length, not actual carbon number	NA	public	2016	Kettunen	NA	Males and Females	27005778	European	SD	13476	HG19/GRCh37	NA	Metabolites	Fatty acid	NA	NA	1	11409868	1	NA
met-a-351	Valine	NA	public	2014	Shin	NA	Males and Females	24816252	European	log10 units	7808	HG19/GRCh37	NA	Metabolites	Amino acid	NA	NA	1	2545654	1	0.0632616
met-a-681	Oleoylcarnitine	NA	public	2014	Shin	NA	Males and Females	24816252	European	log10 units	7708	HG19/GRCh37	NA	Metabolites	Lipid	NA	NA	1	2545666	1	0.195538
ukb-d-30720_irnt	Cystatin C	NA	public	2018	Neale lab	NA	Males and Females	NA	European	NA	NA	HG19/GRCh37	NA	Metabolites	NA	NA	NA	1	13586047	0	NA
met-a-611	X-12443	NA	public	2014	Shin	NA	Males and Females	24816252	European	log10 units	5357	HG19/GRCh37	NA	Metabolites	Unknown metabolite	NA	NA	1	2544471	1	0.38297
met-a-338	Pantothenate	NA	public	2014	Shin	NA	Males and Females	24816252	European	log10 units	7604	HG19/GRCh37	NA	Metabolites	Cofactors and vitamins	NA	NA	1	2545928	1	0.152919
met-a-595	X-12236	NA	public	2014	Shin	NA	Males and Females	24816252	European	log10 units	1924	HG19/GRCh37	NA	Metabolites	Unknown metabolite	NA	NA	1	2543269	1	0.232234
met-a-425	1-stearoylglycerol (1-monostearin)	NA	public	2014	Shin	NA	Males and Females	24816252	European	log10 units	6965	HG19/GRCh37	NA	Metabolites	Lipid	NA	NA	1	2544531	1	0.152138
met-a-619	1-palmitoylglycerophosphocholine	NA	public	2014	Shin	NA	Males and Females	24816252	European	log10 units	7803	HG19/GRCh37	NA	Metabolites	Lipid	NA	NA	1	2545684	1	0.103777
met-a-615	Octanoylcarnitine	NA	public	2014	Shin	NA	Males and Females	24816252	European	log10 units	7790	HG19/GRCh37	NA	Metabolites	Lipid	NA	NA	1	2545666	1	0.206669
met-a-608	X-12435	NA	public	2014	Shin	NA	Males and Females	24816252	European	log10 units	231	HG19/GRCh37	NA	Metabolites	Unknown metabolite	NA	NA	1	2539159	1	0.206392
met-a-543	X-11793--oxidized bilirubin*	NA	public	2014	Shin	NA	Males and Females	24816252	European	log10 units	7611	HG19/GRCh37	NA	Metabolites	Cofactors and vitamins	NA	NA	1	2545819	1	0.218087
met-a-411	X-06226	NA	public	2014	Shin	NA	Males and Females	24816252	European	log10 units	7623	HG19/GRCh37	NA	Metabolites	Unknown metabolite	NA	NA	1	2545759	1	0.119006
met-a-512	X-11438	NA	public	2014	Shin	NA	Males and Females	24816252	European	log10 units	7084	HG19/GRCh37	NA	Metabolites	Unknown metabolite	NA	NA	1	2546055	1	0.201773
met-a-457	N-(2-furoyl)glycine	NA	public	2014	Shin	NA	Males and Females	24816252	European	log10 units	604	HG19/GRCh37	NA	Metabolites	Xenobiotics	NA	NA	1	2542858	1	0.208475
met-a-655	1-linoleoylglycerophosphocholine	NA	public	2014	Shin	NA	Males and Females	24816252	European	log10 units	7795	HG19/GRCh37	NA	Metabolites	Lipid	NA	NA	1	2545647	1	0.130898
met-a-531	X-11538	NA	public	2014	Shin	NA	Males and Females	24816252	European	log10 units	7804	HG19/GRCh37	NA	Metabolites	Unknown metabolite	NA	NA	1	2545672	1	0.225792
ukb-d-30730_raw	Gamma glutamyltransferase	NA	public	2018	Neale lab	NA	Males and Females	NA	European	NA	NA	HG19/GRCh37	NA	Metabolites	NA	NA	NA	1	13586026	0	NA
met-a-649	X-12740	NA	public	2014	Shin	NA	Males and Females	24816252	European	log10 units	3731	HG19/GRCh37	NA	Metabolites	Unknown metabolite	NA	NA	1	2543294	1	0.361006
met-a-456	Pyroglutamylglycine	NA	public	2014	Shin	NA	Males and Females	24816252	European	log10 units	1586	HG19/GRCh37	NA	Metabolites	Peptide	NA	NA	1	2545128	1	0.221147
met-a-612	X-12450	NA	public	2014	Shin	NA	Males and Females	24816252	European	log10 units	6432	HG19/GRCh37	NA	Metabolites	Unknown metabolite	NA	NA	1	2545740	1	0.16743
met-a-691	X-13496	NA	public	2014	Shin	NA	Males and Females	24816252	European	log10 units	7656	HG19/GRCh37	NA	Metabolites	Unknown metabolite	NA	NA	1	2545785	1	0.0976416
met-c-916	Mono-unsaturated fatty acids	NA	public	2016	Kettunen	NA	Males and Females	27005778	European	SD	13535	HG19/GRCh37	NA	Metabolites	Fatty acid	NA	NA	1	11417715	1	NA
met-a-377	Glycerol 3-phosphate (G3P)	NA	public	2014	Shin	NA	Males and Females	24816252	European	log10 units	7781	HG19/GRCh37	NA	Metabolites	Lipid	NA	NA	1	2545634	1	0.134566
met-a-590	X-12212	NA	public	2014	Shin	NA	Males and Females	24816252	European	log10 units	4566	HG19/GRCh37	NA	Metabolites	Unknown metabolite	NA	NA	1	2545160	1	0.286169
ukb-d-30770_raw	IGF-1	NA	public	2018	Neale lab	NA	Males and Females	NA	European	NA	NA	HG19/GRCh37	NA	Metabolites	NA	NA	NA	1	13586000	0	NA
met-a-503	X-11374	NA	public	2014	Shin	NA	Males and Females	24816252	European	log10 units	2609	HG19/GRCh37	NA	Metabolites	Unknown metabolite	NA	NA	1	2545555	1	0.225342
met-a-410	1-stearoylglycerophosphoinositol	NA	public	2014	Shin	NA	Males and Females	24816252	European	log10 units	7694	HG19/GRCh37	NA	Metabolites	Lipid	NA	NA	1	2545589	1	0.185324
met-a-596	X-12244--N-acetylcarnosine	NA	public	2014	Shin	NA	Males and Females	24816252	European	log10 units	6608	HG19/GRCh37	NA	Metabolites	Peptide	NA	NA	1	2545599	1	0.132246
met-c-849	Citrate	NA	public	2016	Kettunen	NA	Males and Females	27005778	European	SD	24770	HG19/GRCh37	NA	Metabolites	Energy	NA	SD value comes from the original untransformed distribution of the ERF cohort	1	12086145	1	0.36
met-a-650	X-12749	NA	public	2014	Shin	NA	Males and Females	24816252	European	log10 units	7178	HG19/GRCh37	NA	Metabolites	Unknown metabolite	NA	NA	1	2545560	1	0.108288
met-a-535	X-11552	NA	public	2014	Shin	NA	Males and Females	24816252	European	log10 units	2170	HG19/GRCh37	NA	Metabolites	Unknown metabolite	NA	NA	1	2545812	1	0.152802
met-a-517	X-11445--5-alpha-pregnan-3beta,20alpha-disulfate	NA	public	2014	Shin	NA	Males and Females	24816252	European	log10 units	2570	HG19/GRCh37	NA	Metabolites	Lipid	NA	NA	1	2545722	1	0.317304
met-a-539	ADSGEGDFXAEGGGVR*	NA	public	2014	Shin	NA	Males and Females	24816252	European	log10 units	5588	HG19/GRCh37	NA	Metabolites	Peptide	NA	NA	1	2545664	1	0.32556
met-c-856	Omega-6 fatty acids	NA	public	2016	Kettunen	NA	Males and Females	27005778	European	SD	13506	HG19/GRCh37	NA	Metabolites	Fatty acid	NA	NA	1	11398837	1	NA
ukb-d-30660_raw	Direct bilirubin	NA	public	2018	Neale lab	NA	Males and Females	NA	European	NA	NA	HG19/GRCh37	NA	Metabolites	NA	NA	NA	1	13584679	0	NA
met-a-518	X-11452	NA	public	2014	Shin	NA	Males and Females	24816252	European	log10 units	6519	HG19/GRCh37	NA	Metabolites	Unknown metabolite	NA	NA	1	2545650	1	0.299446
met-c-938	Tyrosine	NA	public	2016	Kettunen	NA	Males and Females	27005778	European	SD	24925	HG19/GRCh37	NA	Metabolites	Amino acid	NA	SD value comes from the original untransformed distribution of the ERF cohort	1	12090785	1	0.26
met-a-731	X-14658	NA	public	2014	Shin	NA	Males and Females	24816252	European	log10 units	3533	HG19/GRCh37	NA	Metabolites	Unknown metabolite	NA	NA	1	2546626	1	0.255904
met-a-386	Phenylacetate	NA	public	2014	Shin	NA	Males and Females	24816252	European	log10 units	4754	HG19/GRCh37	NA	Metabolites	Amino acid	NA	NA	1	2544277	1	0.16278
met-a-685	X-13435	NA	public	2014	Shin	NA	Males and Females	24816252	European	log10 units	6970	HG19/GRCh37	NA	Metabolites	Unknown metabolite	NA	NA	1	2545583	1	0.165105
met-c-944	Free cholesterol in very large HDL	NA	public	2016	Kettunen	NA	Males and Females	27005778	European	SD	21542	HG19/GRCh37	NA	Metabolites	Lipid	NA	XL.HDL.FC; SD value comes from the original untransformed distribution of the ERF cohort	1	11871391	1	0.3
ukb-d-30890_irnt	Vitamin D	NA	public	2018	Neale lab	NA	Males and Females	NA	European	NA	NA	HG19/GRCh37	NA	Metabolites	NA	NA	NA	1	13585763	0	NA
met-c-950	Concentration of very large VLDL particles	NA	public	2016	Kettunen	NA	Males and Females	27005778	European	SD	18960	HG19/GRCh37	NA	Metabolites	Lipid	NA	XL.VLDL.P	1	11382413	1	NA
met-a-375	Kynurenine	NA	public	2014	Shin	NA	Males and Females	24816252	European	log10 units	7816	HG19/GRCh37	NA	Metabolites	Amino acid	NA	NA	1	2545666	1	0.111014
met-a-727	X-14588	NA	public	2014	Shin	NA	Males and Females	24816252	European	log10 units	7777	HG19/GRCh37	NA	Metabolites	Unknown metabolite	NA	NA	1	2545654	1	0.0590556
met-a-370	X-02973	NA	public	2014	Shin	NA	Males and Females	24816252	European	log10 units	7759	HG19/GRCh37	NA	Metabolites	Unknown metabolite	NA	NA	1	2545738	1	0.0895448
met-a-407	Taurocholate	NA	public	2014	Shin	NA	Males and Females	24816252	European	log10 units	4032	HG19/GRCh37	NA	Metabolites	Lipid	NA	NA	1	2545866	1	0.345603
met-c-917	Other polyunsaturated fatty acids than 18:2	NA	public	2016	Kettunen	NA	Males and Females	27005778	European	SD	13549	HG19/GRCh37	NA	Metabolites	Fatty acid	NA	NA	1	11407336	1	NA
met-a-385	3-phenylpropionate (hydrocinnamate)	NA	public	2014	Shin	NA	Males and Females	24816252	European	log10 units	6182	HG19/GRCh37	NA	Metabolites	Amino acid	NA	NA	1	2544465	1	0.220587
met-a-715	X-14056	NA	public	2014	Shin	NA	Males and Females	24816252	European	log10 units	7259	HG19/GRCh37	NA	Metabolites	Unknown metabolite	NA	NA	1	2545667	1	0.201308
met-a-376	Mannitol	NA	public	2014	Shin	NA	Males and Females	24816252	European	log10 units	5917	HG19/GRCh37	NA	Metabolites	Carbohydrate	NA	NA	1	2545531	1	0.460312
met-a-355	Proline	NA	public	2014	Shin	NA	Males and Females	24816252	European	log10 units	7816	HG19/GRCh37	NA	Metabolites	Amino acid	NA	NA	1	2545669	1	0.109558
met-a-381	N-acetylornithine	NA	public	2014	Shin	NA	Males and Females	24816252	European	log10 units	7574	HG19/GRCh37	NA	Metabolites	Amino acid	NA	NA	1	2545364	1	0.221699
met-a-703	4-hydroxyhippurate	NA	public	2014	Shin	NA	Males and Females	24816252	European	log10 units	4368	HG19/GRCh37	NA	Metabolites	Xenobiotics	NA	NA	1	2543571	1	0.200316
met-c-907	Concentration of medium LDL particles	NA	public	2016	Kettunen	NA	Males and Females	27005778	European	SD	19273	HG19/GRCh37	NA	Metabolites	Lipid	NA	M.LDL.P	1	11818918	1	NA
ukb-d-30610_raw	Alkaline phosphatase	NA	public	2018	Neale lab	NA	Males and Females	NA	European	NA	NA	HG19/GRCh37	NA	Metabolites	NA	NA	NA	1	13586006	0	NA
met-a-475	Indolepropionate	NA	public	2014	Shin	NA	Males and Females	24816252	European	log10 units	7803	HG19/GRCh37	NA	Metabolites	Amino acid	NA	NA	1	2545646	1	0.199809
met-a-548	X-11820	NA	public	2014	Shin	NA	Males and Females	24816252	European	log10 units	7710	HG19/GRCh37	NA	Metabolites	Unknown metabolite	NA	NA	1	2545735	1	0.212673
met-c-956	Triglycerides in very small VLDL	NA	public	2016	Kettunen	NA	Males and Females	27005778	European	SD	19273	HG19/GRCh37	NA	Metabolites	Lipid	NA	XS.VLDL.TG; SD value comes from the original untransformed distribution of the ERF cohort	1	11820655	1	0.51
met-a-514	X-11441	NA	public	2014	Shin	NA	Males and Females	24816252	European	log10 units	7072	HG19/GRCh37	NA	Metabolites	Unknown metabolite	NA	NA	1	2545374	1	0.239887
met-a-737	7-alpha-hydroxy-3-oxo-4-cholestenoate (7-Hoca)	NA	public	2014	Shin	NA	Males and Females	24816252	European	log10 units	7784	HG19/GRCh37	NA	Metabolites	Lipid	NA	NA	1	2545638	1	0.132186
met-c-870	Concentration of IDL particles	NA	public	2016	Kettunen	NA	Males and Females	27005778	European	SD	19273	HG19/GRCh37	NA	Metabolites	Lipid	NA	IDL.P	1	11820652	1	NA
met-c-879	Phospholipids in large HDL	NA	public	2016	Kettunen	NA	Males and Females	27005778	European	SD	19273	HG19/GRCh37	NA	Metabolites	Lipid	NA	L.HDL.PL; SD value comes from the original untransformed distribution of the ERF cohort	1	11820655	1	0.21
ukb-d-30880_irnt	Urate	NA	public	2018	Neale lab	NA	Males and Females	NA	European	NA	NA	HG19/GRCh37	NA	Metabolites	NA	NA	NA	1	13585994	0	NA
met-c-844	Ratio of bisallylic groups to double bonds	NA	public	2016	Kettunen	NA	Males and Females	27005778	European	SD	13524	HG19/GRCh37	NA	Metabolites	Metabolites ratio	NA	Bis.DB.ratio	1	11408861	1	NA
met-a-601	ADpSGEGDFXAEGGGVR*	NA	public	2014	Shin	NA	Males and Females	24816252	European	log10 units	3939	HG19/GRCh37	NA	Metabolites	Peptide	NA	NA	1	2545660	1	0.287511
met-a-554	X-11852	NA	public	2014	Shin	NA	Males and Females	24816252	European	log10 units	2974	HG19/GRCh37	NA	Metabolites	Unknown metabolite	NA	NA	1	2544519	1	0.396714
ukb-d-30640_raw	Apoliprotein B	NA	public	2018	Neale lab	NA	Males and Females	NA	European	NA	NA	HG19/GRCh37	NA	Metabolites	NA	NA	NA	1	13585958	0	NA
met-a-383	3-methyl-2-oxovalerate	NA	public	2014	Shin	NA	Males and Females	24816252	European	log10 units	7779	HG19/GRCh37	NA	Metabolites	Amino acid	NA	NA	1	2545685	1	0.114775
met-a-331	Stearate (18:0)	NA	public	2014	Shin	NA	Males and Females	24816252	European	log10 units	7803	HG19/GRCh37	NA	Metabolites	Fatty acid	NA	NA	1	2545698	1	0.107202
met-a-656	Bradykinin, des-arg(9)	NA	public	2014	Shin	NA	Males and Females	24816252	European	log10 units	4570	HG19/GRCh37	NA	Metabolites	Peptide	NA	NA	1	2545567	1	0.461063
ukb-d-30850_irnt	Testosterone	NA	public	2018	Neale lab	NA	Males and Females	NA	European	NA	NA	HG19/GRCh37	NA	Metabolites	NA	NA	NA	1	13585069	0	NA
met-a-643	X-12717	NA	public	2014	Shin	NA	Males and Females	24816252	European	log10 units	1632	HG19/GRCh37	NA	Metabolites	Unknown metabolite	NA	NA	1	2543754	1	0.31035
met-a-566	X-12038	NA	public	2014	Shin	NA	Males and Females	24816252	European	log10 units	7758	HG19/GRCh37	NA	Metabolites	Unknown metabolite	NA	NA	1	2545686	1	0.116827
met-a-733	X-14745	NA	public	2014	Shin	NA	Males and Females	24816252	European	log10 units	5602	HG19/GRCh37	NA	Metabolites	Unknown metabolite	NA	NA	1	2545672	1	0.198613
met-a-442	X-10500	NA	public	2014	Shin	NA	Males and Females	24816252	European	log10 units	7751	HG19/GRCh37	NA	Metabolites	Unknown metabolite	NA	NA	1	2545598	1	0.0974524
met-a-400	Glycylvaline	NA	public	2014	Shin	NA	Males and Females	24816252	European	log10 units	2108	HG19/GRCh37	NA	Metabolites	Peptide	NA	NA	1	2545247	1	0.270467
met-a-617	N-acetylthreonine	NA	public	2014	Shin	NA	Males and Females	24816252	European	log10 units	6909	HG19/GRCh37	NA	Metabolites	Amino acid	NA	NA	1	2545129	1	0.123266
met-a-613	X-12456	NA	public	2014	Shin	NA	Males and Females	24816252	European	log10 units	4774	HG19/GRCh37	NA	Metabolites	Unknown metabolite	NA	NA	1	2545624	1	0.208476
met-a-751	Palmitoyl sphingomyelin	NA	public	2014	Shin	NA	Males and Females	24816252	European	log10 units	7814	HG19/GRCh37	NA	Metabolites	Lipid	NA	NA	1	2545552	1	0.108192
ukb-d-30690_irnt	Cholesterol	NA	public	2018	Neale lab	NA	Males and Females	NA	European	NA	NA	HG19/GRCh37	NA	Metabolites	NA	NA	NA	1	13586045	0	NA
met-a-309	Creatinine	NA	public	2014	Shin	NA	Males and Females	24816252	European	log10 units	7810	HG19/GRCh37	NA	Metabolites	Amino acid	NA	NA	1	2545671	1	0.078003
met-a-736	Leucylleucine	NA	public	2014	Shin	NA	Males and Females	24816252	European	log10 units	3386	HG19/GRCh37	NA	Metabolites	Peptide	NA	NA	1	2545218	1	0.17847
met-a-692	1-palmitoylglycerophosphoinositol*	NA	public	2014	Shin	NA	Males and Females	24816252	European	log10 units	6282	HG19/GRCh37	NA	Metabolites	Lipid	NA	NA	1	2545375	1	0.18888
met-a-549	X-11843	NA	public	2014	Shin	NA	Males and Females	24816252	European	log10 units	3938	HG19/GRCh37	NA	Metabolites	Unknown metabolite	NA	NA	1	2545410	1	0.372658
met-a-360	Gamma-glutamyltyrosine	NA	public	2014	Shin	NA	Males and Females	24816252	European	log10 units	7468	HG19/GRCh37	NA	Metabolites	Peptide	NA	NA	1	2545559	1	0.111844
met-a-576	Palmitoleate (16:1n7)	NA	public	2014	Shin	NA	Males and Females	24816252	European	log10 units	7776	HG19/GRCh37	NA	Metabolites	Fatty acid	NA	NA	1	2545657	1	0.202497
met-a-538	Homostachydrine*	NA	public	2014	Shin	NA	Males and Females	24816252	European	log10 units	3003	HG19/GRCh37	NA	Metabolites	Xenobiotics	NA	NA	1	2545071	1	0.180149
met-a-379	Carnitine	NA	public	2014	Shin	NA	Males and Females	24816252	European	log10 units	7797	HG19/GRCh37	NA	Metabolites	Lipid	NA	NA	1	2545563	1	0.0653151
met-a-436	X-09026	NA	public	2014	Shin	NA	Males and Females	24816252	European	log10 units	7627	HG19/GRCh37	NA	Metabolites	Unknown metabolite	NA	NA	1	2545849	1	0.137076
met-a-569	X-12056	NA	public	2014	Shin	NA	Males and Females	24816252	European	log10 units	4130	HG19/GRCh37	NA	Metabolites	Unknown metabolite	NA	NA	1	2545359	1	0.296948
met-c-841	Albumin	NA	public	2016	Kettunen	NA	Males and Females	27005778	European	SD	18960	HG19/GRCh37	NA	Metabolites	Protein	NA	Alb	1	11703182	1	NA
met-c-925	Total lipids in small LDL	NA	public	2016	Kettunen	NA	Males and Females	27005778	European	SD	19273	HG19/GRCh37	NA	Metabolites	Lipid	NA	S.LDL.L	1	11820193	1	NA
met-a-657	X-12771	NA	public	2014	Shin	NA	Males and Females	24816252	European	log10 units	4734	HG19/GRCh37	NA	Metabolites	Unknown metabolite	NA	NA	1	2546141	1	0.203668
met-a-334	Myristate (14:0)	NA	public	2014	Shin	NA	Males and Females	24816252	European	log10 units	7811	HG19/GRCh37	NA	Metabolites	Fatty acid	NA	NA	1	2545661	1	0.140218
met-a-358	Serotonin (5HT)	NA	public	2014	Shin	NA	Males and Females	24816252	European	log10 units	6139	HG19/GRCh37	NA	Metabolites	Amino acid	NA	NA	1	2545835	1	0.180099
met-a-614	X-12465	NA	public	2014	Shin	NA	Males and Females	24816252	European	log10 units	5883	HG19/GRCh37	NA	Metabolites	Unknown metabolite	NA	NA	1	2545306	1	0.229844
met-a-340	Alpha-tocopherol	NA	public	2014	Shin	NA	Males and Females	24816252	European	log10 units	7725	HG19/GRCh37	NA	Metabolites	Cofactors and vitamins	NA	NA	1	2545636	1	0.177731
met-a-422	1,6-anhydroglucose	NA	public	2014	Shin	NA	Males and Females	24816252	European	log10 units	3663	HG19/GRCh37	NA	Metabolites	Carbohydrate	NA	NA	1	2541750	1	0.2885
met-c-848	Average number of methylene groups in a fatty acid chain	NA	public	2016	Kettunen	NA	Males and Females	27005778	European	SD	19021	HG19/GRCh37	NA	Metabolites	Fatty acid	NA	NA	1	11674953	1	NA
met-a-336	Ornithine	NA	public	2014	Shin	NA	Males and Females	24816252	European	log10 units	7746	HG19/GRCh37	NA	Metabolites	Amino acid	NA	NA	1	2545669	1	0.131288
met-c-900	Free cholesterol in medium HDL	NA	public	2016	Kettunen	NA	Males and Females	27005778	European	SD	21559	HG19/GRCh37	NA	Metabolites	Lipid	NA	M.HDL.FC; SD value comes from the original untransformed distribution of the ERF cohort	1	11869673	1	0.39
met-a-413	X-06267	NA	public	2014	Shin	NA	Males and Females	24816252	European	log10 units	7075	HG19/GRCh37	NA	Metabolites	Unknown metabolite	NA	NA	1	2545696	1	0.158415
met-a-597	X-12253	NA	public	2014	Shin	NA	Males and Females	24816252	European	log10 units	6004	HG19/GRCh37	NA	Metabolites	Unknown metabolite	NA	NA	1	2545556	1	0.292373
met-a-466	Glutamate	NA	public	2014	Shin	NA	Males and Females	24816252	European	log10 units	7804	HG19/GRCh37	NA	Metabolites	Amino acid	NA	NA	1	2545537	1	0.19243
met-c-860	Glutamine	NA	public	2016	Kettunen	NA	Males and Females	27005778	European	SD	24462	HG19/GRCh37	NA	Metabolites	Amino acid	NA	SD value comes from the original untransformed distribution of the ERF cohort	1	11976419	1	0.16
met-a-516	X-11444	NA	public	2014	Shin	NA	Males and Females	24816252	European	log10 units	7758	HG19/GRCh37	NA	Metabolites	Unknown metabolite	NA	NA	1	2545559	1	0.192775
met-c-886	Total cholesterol in large VLDL	NA	public	2016	Kettunen	NA	Males and Females	27005778	European	SD	21235	HG19/GRCh37	NA	Metabolites	Lipid	NA	L.VLDL.C. SD value comes from the original untransformed distribution of the ERF cohort	1	11738380	1	0.44
ukb-d-30790_raw	Lipoprotein A	NA	public	2018	Neale lab	NA	Males and Females	NA	European	NA	NA	HG19/GRCh37	NA	Metabolites	NA	NA	NA	1	13583854	0	NA
met-a-315	Pyruvate	NA	public	2014	Shin	NA	Males and Females	24816252	European	log10 units	7682	HG19/GRCh37	NA	Metabolites	Carbohydrate	NA	NA	1	2545596	1	0.204842
met-a-477	Myristoleate (14:1n5)	NA	public	2014	Shin	NA	Males and Females	24816252	European	log10 units	7804	HG19/GRCh37	NA	Metabolites	Fatty acid	NA	NA	1	2545638	1	0.213511
met-a-467	Hexanoylcarnitine	NA	public	2014	Shin	NA	Males and Females	24816252	European	log10 units	7786	HG19/GRCh37	NA	Metabolites	Lipid	NA	NA	1	2545658	1	0.176006
met-a-744	Cyclo(leu-pro)	NA	public	2014	Shin	NA	Males and Females	24816252	European	log10 units	4833	HG19/GRCh37	NA	Metabolites	Peptide	NA	NA	1	2544386	1	0.258334
met-a-706	1-oleoylglycerophosphoethanolamine	NA	public	2014	Shin	NA	Males and Females	24816252	European	log10 units	7749	HG19/GRCh37	NA	Metabolites	Lipid	NA	NA	1	2545691	1	0.18867
ukb-d-30630_irnt	Apoliprotein A	NA	public	2018	Neale lab	NA	Males and Females	NA	European	NA	NA	HG19/GRCh37	NA	Metabolites	NA	NA	NA	1	13585234	0	NA
met-c-852	22:6, docosahexaenoic acid	NA	public	2016	Kettunen	NA	Males and Females	27005778	European	SD	13499	HG19/GRCh37	NA	Metabolites	Fatty acid	NA	NA	1	11415610	1	NA
met-a-409	Docosahexaenoate (DHA; 22:6n3)	NA	public	2014	Shin	NA	Males and Females	24816252	European	log10 units	7818	HG19/GRCh37	NA	Metabolites	Fatty acid	NA	NA	1	2545635	1	0.18734
met-a-559	1-palmitoleoylglycerophosphocholine*	NA	public	2014	Shin	NA	Males and Females	24816252	European	log10 units	7812	HG19/GRCh37	NA	Metabolites	Lipid	NA	NA	1	2545682	1	0.177168
met-a-491	Bilirubin (E,E)*	NA	public	2014	Shin	NA	Males and Females	24816252	European	log10 units	7748	HG19/GRCh37	NA	Metabolites	Cofactors and vitamins	NA	NA	1	2545661	1	0.320651
met-a-356	Citrulline	NA	public	2014	Shin	NA	Males and Females	24816252	European	log10 units	7773	HG19/GRCh37	NA	Metabolites	Amino acid	NA	NA	1	2545760	1	0.107779
met-a-583	X-12095--N1-methyl-3-pyridone-4-carboxamide	NA	public	2014	Shin	NA	Males and Females	24816252	European	log10 units	7711	HG19/GRCh37	NA	Metabolites	Nucleotide	NA	NA	1	2545785	1	0.163867
met-a-404	Glycocholate	NA	public	2014	Shin	NA	Males and Females	24816252	European	log10 units	5995	HG19/GRCh37	NA	Metabolites	Lipid	NA	NA	1	2545954	1	0.288997
met-a-639	X-12680	NA	public	2014	Shin	NA	Males and Females	24816252	European	log10 units	2311	HG19/GRCh37	NA	Metabolites	Unknown metabolite	NA	NA	1	2545909	1	0.145708
met-a-312	Arabinose	NA	public	2014	Shin	NA	Males and Females	24816252	European	log10 units	5889	HG19/GRCh37	NA	Metabolites	Carbohydrate	NA	NA	1	2545100	1	0.168878
met-a-487	X-06126	NA	public	2014	Shin	NA	Males and Females	24816252	European	log10 units	7785	HG19/GRCh37	NA	Metabolites	Unknown metabolite	NA	NA	1	2545794	1	0.318752
met-c-862	Glycoproteins	NA	public	2016	Kettunen	NA	Males and Females	27005778	European	SD	18734	HG19/GRCh37	NA	Metabolites	Protein	NA	Gly	1	11512434	1	NA
met-a-616	Alpha-hydroxyisovalerate	NA	public	2014	Shin	NA	Males and Females	24816252	European	log10 units	7668	HG19/GRCh37	NA	Metabolites	Amino acid	NA	NA	1	2545440	1	0.186458
met-a-688	2-oleoylglycerophosphocholine*	NA	public	2014	Shin	NA	Males and Females	24816252	European	log10 units	7524	HG19/GRCh37	NA	Metabolites	Lipid	NA	NA	1	2545642	1	0.158826
met-a-368	Beta-hydroxyisovalerate	NA	public	2014	Shin	NA	Males and Females	24816252	European	log10 units	7283	HG19/GRCh37	NA	Metabolites	Amino acid	NA	NA	1	2545179	1	0.146398
met-c-931	Phospholipids in small VLDL	NA	public	2016	Kettunen	NA	Males and Females	27005778	European	SD	21551	HG19/GRCh37	NA	Metabolites	Lipid	NA	S.VLDL.PL; SD value comes from the original untransformed distribution of the ERF cohort	1	11866342	1	0.49
met-a-481	Caprylate (8:0)	NA	public	2014	Shin	NA	Males and Females	24816252	European	log10 units	7802	HG19/GRCh37	NA	Metabolites	Fatty acid	NA	NA	1	2545676	1	0.11534
met-a-316	Uridine	NA	public	2014	Shin	NA	Males and Females	24816252	European	log10 units	7800	HG19/GRCh37	NA	Metabolites	Nucleotide	NA	NA	1	2545676	1	0.0805842
met-a-579	Lathosterol	NA	public	2014	Shin	NA	Males and Females	24816252	European	log10 units	5457	HG19/GRCh37	NA	Metabolites	Lipid	NA	NA	1	2544172	1	0.217831
met-a-550	X-11845	NA	public	2014	Shin	NA	Males and Females	24816252	European	log10 units	2741	HG19/GRCh37	NA	Metabolites	Unknown metabolite	NA	NA	1	2545107	1	0.368188
met-c-911	Free cholesterol in medium VLDL	NA	public	2016	Kettunen	NA	Males and Females	27005778	European	SD	21240	HG19/GRCh37	NA	Metabolites	Lipid	NA	M.VLDL.FC; SD value comes from the original untransformed distribution of the ERF cohort	1	11766527	1	0.52
met-a-320	Deoxycholate	NA	public	2014	Shin	NA	Males and Females	24816252	European	log10 units	5194	HG19/GRCh37	NA	Metabolites	Lipid	NA	NA	1	2546027	1	0.314884
met-c-868	Free cholesterol in IDL	NA	public	2016	Kettunen	NA	Males and Females	27005778	European	SD	21559	HG19/GRCh37	NA	Metabolites	Lipid	NA	IDL.FC; SD value comes from the original untransformed distribution of the ERF cohort	1	11861199	1	0.3
met-a-584	X-12100--hydroxytryptophan*	NA	public	2014	Shin	NA	Males and Females	24816252	European	log10 units	7499	HG19/GRCh37	NA	Metabolites	Amino acid	NA	NA	1	2545929	1	0.119227
ukb-d-30820_irnt	Rheumatoid factor	NA	public	2018	Neale lab	NA	Males and Females	NA	European	NA	NA	HG19/GRCh37	NA	Metabolites	NA	NA	NA	1	13538539	0	NA
met-a-305	Histidine	NA	public	2014	Shin	NA	Males and Females	24816252	European	log10 units	7804	HG19/GRCh37	NA	Metabolites	Amino acid	NA	NA	1	2545665	1	0.0570531
met-a-473	Dodecanedioate	NA	public	2014	Shin	NA	Males and Females	24816252	European	log10 units	6478	HG19/GRCh37	NA	Metabolites	Lipid	NA	NA	1	2544193	1	0.180813
met-a-313	Fructose	NA	public	2014	Shin	NA	Males and Females	24816252	European	log10 units	7781	HG19/GRCh37	NA	Metabolites	Carbohydrate	NA	NA	1	2545462	1	0.205774
met-c-908	Phospholipids in medium LDL	NA	public	2016	Kettunen	NA	Males and Females	27005778	European	SD	21558	HG19/GRCh37	NA	Metabolites	Lipid	NA	M.LDL.PL; SD value comes from the original untransformed distribution of the ERF cohort	1	11871461	1	0.37
met-a-526	HWESASXX*	NA	public	2014	Shin	NA	Males and Females	24816252	European	log10 units	7700	HG19/GRCh37	NA	Metabolites	Peptide	NA	NA	1	2545502	1	0.288407
met-a-709	Tetradecanedioate	NA	public	2014	Shin	NA	Males and Females	24816252	European	log10 units	6046	HG19/GRCh37	NA	Metabolites	Lipid	NA	NA	1	2543511	1	0.236923
met-a-633	X-12556	NA	public	2014	Shin	NA	Males and Females	24816252	European	log10 units	7483	HG19/GRCh37	NA	Metabolites	Unknown metabolite	NA	NA	1	2545472	1	0.142262
met-a-660	X-12786	NA	public	2014	Shin	NA	Males and Females	24816252	European	log10 units	6566	HG19/GRCh37	NA	Metabolites	Unknown metabolite	NA	NA	1	2545668	1	0.219948
met-a-603	1-docosahexaenoylglycerophosphocholine*	NA	public	2014	Shin	NA	Males and Females	24816252	European	log10 units	7798	HG19/GRCh37	NA	Metabolites	Lipid	NA	NA	1	2545492	1	0.184271
met-a-461	3-carboxy-4-methyl-5-propyl-2-furanpropanoate (CMPF)	NA	public	2014	Shin	NA	Males and Females	24816252	European	log10 units	7812	HG19/GRCh37	NA	Metabolites	Lipid	NA	NA	1	2545488	1	0.449552
met-a-450	Bilirubin (Z,Z)	NA	public	2014	Shin	NA	Males and Females	24816252	European	log10 units	6812	HG19/GRCh37	NA	Metabolites	Cofactors and vitamins	NA	NA	1	2545527	1	0.317418
met-a-364	Phosphate	NA	public	2014	Shin	NA	Males and Females	24816252	European	log10 units	7789	HG19/GRCh37	NA	Metabolites	Energy	NA	NA	1	2545586	1	0.0619651
met-a-634	1-arachidonoylglycerophosphoinositol*	NA	public	2014	Shin	NA	Males and Females	24816252	European	log10 units	7797	HG19/GRCh37	NA	Metabolites	Lipid	NA	NA	1	2545547	1	0.154181
met-a-465	Trans-4-hydroxyproline	NA	public	2014	Shin	NA	Males and Females	24816252	European	log10 units	7802	HG19/GRCh37	NA	Metabolites	Amino acid	NA	NA	1	2545622	1	0.189475
met-a-525	X-11497	NA	public	2014	Shin	NA	Males and Females	24816252	European	log10 units	7481	HG19/GRCh37	NA	Metabolites	Unknown metabolite	NA	NA	1	2545579	1	0.191829
met-a-472	Scyllo-inositol	NA	public	2014	Shin	NA	Males and Females	24816252	European	log10 units	6500	HG19/GRCh37	NA	Metabolites	Lipid	NA	NA	1	2545394	1	0.210607
met-c-891	Phospholipids in large VLDL	NA	public	2016	Kettunen	NA	Males and Females	27005778	European	SD	21239	HG19/GRCh37	NA	Metabolites	Lipid	NA	L.VLDL.PL; SD value comes from the original untransformed distribution of the ERF cohort	1	11722347	1	0.4
met-a-743	Tryptophan betaine	NA	public	2014	Shin	NA	Males and Females	24816252	European	log10 units	7439	HG19/GRCh37	NA	Metabolites	Amino acid	NA	NA	1	2545376	1	0.462407
met-a-348	Ascorbate (Vitamin C)	NA	public	2014	Shin	NA	Males and Females	24816252	European	log10 units	2085	HG19/GRCh37	NA	Metabolites	Cofactors and vitamins	NA	NA	1	2545101	1	0.341136
met-c-946	Concentration of very large HDL particles	NA	public	2016	Kettunen	NA	Males and Females	27005778	European	SD	19273	HG19/GRCh37	NA	Metabolites	Lipid	NA	XL.HDL.P	1	11820632	1	NA
met-c-845	Ratio of bisallylic groups to total fatty acids	NA	public	2016	Kettunen	NA	Males and Females	27005778	European	SD	13171	HG19/GRCh37	NA	Metabolites	Fatty acid	NA	NA	1	11274684	1	NA
met-c-951	Phospholipids in very large VLDL	NA	public	2016	Kettunen	NA	Males and Females	27005778	European	SD	21237	HG19/GRCh37	NA	Metabolites	Lipid	NA	XL.VLDL.PL; SD value comes from the original untransformed distribution of the ERF cohort	1	11759843	1	0.75
met-a-574	Pseudouridine	NA	public	2014	Shin	NA	Males and Females	24816252	European	log10 units	7785	HG19/GRCh37	NA	Metabolites	Nucleotide	NA	NA	1	2545533	1	0.0858128
met-c-928	Free cholesterol in small VLDL	NA	public	2016	Kettunen	NA	Males and Females	27005778	European	SD	21559	HG19/GRCh37	NA	Metabolites	Lipid	NA	S.VLDL.FC; SD value comes from the original untransformed distribution of the ERF cohort	1	11850620	1	0.58
ukb-d-30830_irnt	SHBG	NA	public	2018	Neale lab	NA	Males and Females	NA	European	NA	NA	HG19/GRCh37	NA	Metabolites	NA	NA	NA	1	13585247	0	NA
ukb-d-30780_irnt	LDL direct	NA	public	2018	Neale lab	NA	Males and Females	NA	European	NA	NA	HG19/GRCh37	NA	Metabolites	NA	NA	NA	1	13586016	0	NA
met-a-441	X-10429	NA	public	2014	Shin	NA	Males and Females	24816252	European	log10 units	6807	HG19/GRCh37	NA	Metabolites	Unknown metabolite	NA	NA	1	2544630	1	0.144402
met-c-878	Concentration of large HDL particles	NA	public	2016	Kettunen	NA	Males and Females	27005778	European	SD	19273	HG19/GRCh37	NA	Metabolites	Lipid	NA	L.HDL.P	1	11814787	1	NA
met-a-631	Bilirubin (E,Z or Z,E)*	NA	public	2014	Shin	NA	Males and Females	24816252	European	log10 units	5295	HG19/GRCh37	NA	Metabolites	Cofactors and vitamins	NA	NA	1	2545706	1	0.240086
met-a-373	X-03094	NA	public	2014	Shin	NA	Males and Females	24816252	European	log10 units	7804	HG19/GRCh37	NA	Metabolites	Unknown metabolite	NA	NA	1	2545572	1	0.119716
met-a-551	X-11847	NA	public	2014	Shin	NA	Males and Females	24816252	European	log10 units	6059	HG19/GRCh37	NA	Metabolites	Unknown metabolite	NA	NA	1	2545391	1	0.496384
met-a-665	X-12844	NA	public	2014	Shin	NA	Males and Females	24816252	European	log10 units	7768	HG19/GRCh37	NA	Metabolites	Unknown metabolite	NA	NA	1	2545671	1	0.170956
met-a-711	Hexadecanedioate	NA	public	2014	Shin	NA	Males and Females	24816252	European	log10 units	6887	HG19/GRCh37	NA	Metabolites	Lipid	NA	NA	1	2545172	1	0.238465
met-c-923	Triglycerides in small HDL	NA	public	2016	Kettunen	NA	Males and Females	27005778	European	SD	21558	HG19/GRCh37	NA	Metabolites	Lipid	NA	S.HDL.TG; SD value comes from the original untransformed distribution of the ERF cohort	1	11871440	1	0.61
met-a-553	X-11850	NA	public	2014	Shin	NA	Males and Females	24816252	European	log10 units	4868	HG19/GRCh37	NA	Metabolites	Unknown metabolite	NA	NA	1	2546211	1	0.442595
met-c-921	Total lipids in small HDL	NA	public	2016	Kettunen	NA	Males and Females	27005778	European	SD	19273	HG19/GRCh37	NA	Metabolites	Lipid	NA	S.HDL.L	1	11805157	1	NA
met-a-701	X-13671	NA	public	2014	Shin	NA	Males and Females	24816252	European	log10 units	7311	HG19/GRCh37	NA	Metabolites	Unknown metabolite	NA	NA	1	2545483	1	0.144843
met-a-659	Gamma-glutamylisoleucine*	NA	public	2014	Shin	NA	Males and Females	24816252	European	log10 units	5522	HG19/GRCh37	NA	Metabolites	Peptide	NA	NA	1	2544669	1	0.143266
met-a-388	Aspartate	NA	public	2014	Shin	NA	Males and Females	24816252	European	log10 units	7721	HG19/GRCh37	NA	Metabolites	Amino acid	NA	NA	1	2545425	1	0.198566
met-c-893	18:2, linoleic acid (LA)	NA	public	2016	Kettunen	NA	Males and Females	27005778	European	SD	13527	HG19/GRCh37	NA	Metabolites	Fatty acid	NA	NA	1	11417510	1	NA
met-a-328	Malate	NA	public	2014	Shin	NA	Males and Females	24816252	European	log10 units	7384	HG19/GRCh37	NA	Metabolites	Energy	NA	NA	1	2545374	1	0.142386
met-a-745	Chiro-inositol	NA	public	2014	Shin	NA	Males and Females	24816252	European	log10 units	2729	HG19/GRCh37	NA	Metabolites	Lipid	NA	NA	1	2542686	1	0.442766
met-a-446	Indoleacetate	NA	public	2014	Shin	NA	Males and Females	24816252	European	log10 units	7618	HG19/GRCh37	NA	Metabolites	Amino acid	NA	NA	1	2545787	1	0.172464
met-a-341	Citrate	NA	public	2014	Shin	NA	Males and Females	24816252	European	log10 units	7813	HG19/GRCh37	NA	Metabolites	Energy	NA	NA	1	2545557	1	0.110732
met-a-572	Gamma-glutamylphenylalanine	NA	public	2014	Shin	NA	Males and Females	24816252	European	log10 units	7753	HG19/GRCh37	NA	Metabolites	Peptide	NA	NA	1	2545841	1	0.098453
met-a-423	1-palmitoylglycerol (1-monopalmitin)	NA	public	2014	Shin	NA	Males and Females	24816252	European	log10 units	7429	HG19/GRCh37	NA	Metabolites	Lipid	NA	NA	1	2544839	1	0.165504
met-a-387	Glycerophosphorylcholine (GPC)	NA	public	2014	Shin	NA	Males and Females	24816252	European	log10 units	7156	HG19/GRCh37	NA	Metabolites	Lipid	NA	NA	1	2545468	1	0.160818
met-a-653	Stearoylcarnitine	NA	public	2014	Shin	NA	Males and Females	24816252	European	log10 units	7183	HG19/GRCh37	NA	Metabolites	Lipid	NA	NA	1	2546184	1	0.175157
met-a-361	Hypoxanthine	NA	public	2014	Shin	NA	Males and Females	24816252	European	log10 units	7287	HG19/GRCh37	NA	Metabolites	Nucleotide	NA	NA	1	2545756	1	0.148725
met-a-749	2-hydroxyglutarate	NA	public	2014	Shin	NA	Males and Females	24816252	European	log10 units	6287	HG19/GRCh37	NA	Metabolites	Lipid	NA	NA	1	2545481	1	0.1664
met-a-440	X-10395	NA	public	2014	Shin	NA	Males and Females	24816252	European	log10 units	7784	HG19/GRCh37	NA	Metabolites	Unknown metabolite	NA	NA	1	2545550	1	0.118317
met-a-479	Propionylcarnitine	NA	public	2014	Shin	NA	Males and Females	24816252	European	log10 units	7813	HG19/GRCh37	NA	Metabolites	Lipid	NA	NA	1	2545656	1	0.126044
met-a-604	X-12405	NA	public	2014	Shin	NA	Males and Females	24816252	European	log10 units	6676	HG19/GRCh37	NA	Metabolites	Unknown metabolite	NA	NA	1	2546056	1	0.19393
met-a-564	Gamma-glutamylthreonine*	NA	public	2014	Shin	NA	Males and Females	24816252	European	log10 units	4016	HG19/GRCh37	NA	Metabolites	Peptide	NA	NA	1	2545368	1	0.152773
ukb-d-30680_raw	Calcium	NA	public	2018	Neale lab	NA	Males and Females	NA	European	NA	NA	HG19/GRCh37	NA	Metabolites	NA	NA	NA	1	13585309	0	NA
met-a-493	Heme*	NA	public	2014	Shin	NA	Males and Females	24816252	European	log10 units	6380	HG19/GRCh37	NA	Metabolites	Cofactors and vitamins	NA	NA	1	2545666	1	0.2544
ukb-d-30650_irnt	Aspartate aminotransferase	NA	public	2018	Neale lab	NA	Males and Females	NA	European	NA	NA	HG19/GRCh37	NA	Metabolites	NA	NA	NA	1	13586009	0	NA
met-a-563	Gamma-glutamylmethionine*	NA	public	2014	Shin	NA	Males and Females	24816252	European	log10 units	2240	HG19/GRCh37	NA	Metabolites	Peptide	NA	NA	1	2545674	1	0.123079
met-a-680	Cysteine-glutathione disulfide	NA	public	2014	Shin	NA	Males and Females	24816252	European	log10 units	1997	HG19/GRCh37	NA	Metabolites	Amino acid	NA	NA	1	2545457	1	0.204575
met-c-877	Total lipids in large HDL	NA	public	2016	Kettunen	NA	Males and Females	27005778	European	SD	19273	HG19/GRCh37	NA	Metabolites	Lipid	NA	L.HDL.L	1	11820655	1	NA
met-c-871	Phospholipids in IDL	NA	public	2016	Kettunen	NA	Males and Females	27005778	European	SD	21559	HG19/GRCh37	NA	Metabolites	Lipid	NA	IDL.PL; ; SD value comes from the original untransformed distribution of the ERF cohort	1	11871461	1	0.58
ukb-d-30700_irnt	Creatinine	NA	public	2018	Neale lab	NA	Males and Females	NA	European	NA	NA	HG19/GRCh37	NA	Metabolites	NA	NA	NA	1	13585973	0	NA
ukb-d-30790_irnt	Lipoprotein A	NA	public	2018	Neale lab	NA	Males and Females	NA	European	NA	NA	HG19/GRCh37	NA	Metabolites	NA	NA	NA	1	13583854	0	NA
met-a-522	X-11483	NA	public	2014	Shin	NA	Males and Females	24816252	European	log10 units	4608	HG19/GRCh37	NA	Metabolites	Unknown metabolite	NA	NA	1	2542922	1	0.292651
met-a-591	X-12216	NA	public	2014	Shin	NA	Males and Females	24816252	European	log10 units	5369	HG19/GRCh37	NA	Metabolites	Unknown metabolite	NA	NA	1	2545350	1	0.213913
met-a-418	Glucose	NA	public	2014	Shin	NA	Males and Females	24816252	European	log10 units	7773	HG19/GRCh37	NA	Metabolites	Carbohydrate	NA	NA	1	2545599	1	0.0908104
ukb-d-30720_raw	Cystatin C	NA	public	2018	Neale lab	NA	Males and Females	NA	European	NA	NA	HG19/GRCh37	NA	Metabolites	NA	NA	NA	1	13586047	0	NA
met-a-651	Stachydrine	NA	public	2014	Shin	NA	Males and Females	24816252	European	log10 units	6745	HG19/GRCh37	NA	Metabolites	Xenobiotics	NA	NA	1	2545667	1	0.510388
ukb-d-30640_irnt	Apoliprotein B	NA	public	2018	Neale lab	NA	Males and Females	NA	European	NA	NA	HG19/GRCh37	NA	Metabolites	NA	NA	NA	1	13585958	0	NA
met-a-500	3-dehydrocarnitine*	NA	public	2014	Shin	NA	Males and Females	24816252	European	log10 units	7809	HG19/GRCh37	NA	Metabolites	Lipid	NA	NA	1	2545672	1	0.130856
met-a-396	X-18601	NA	public	2014	Shin	NA	Males and Females	24816252	European	log10 units	7663	HG19/GRCh37	NA	Metabolites	Unknown metabolite	NA	NA	1	2545942	1	0.31013
met-a-700	X-13658	NA	public	2014	Shin	NA	Males and Females	24816252	European	log10 units	1412	HG19/GRCh37	NA	Metabolites	Unknown metabolite	NA	NA	1	2542649	1	0.256007
met-a-552	X-11849	NA	public	2014	Shin	NA	Males and Females	24816252	European	log10 units	5350	HG19/GRCh37	NA	Metabolites	Unknown metabolite	NA	NA	1	2545560	1	0.482026
met-a-515	X-11442	NA	public	2014	Shin	NA	Males and Females	24816252	European	log10 units	7142	HG19/GRCh37	NA	Metabolites	Unknown metabolite	NA	NA	1	2545468	1	0.240892
met-c-905	Cholesterol esters in medium LDL	NA	public	2016	Kettunen	NA	Males and Females	27005778	European	SD	19273	HG19/GRCh37	NA	Metabolites	Lipid	NA	M.LDL.CE	1	11820631	1	NA
met-a-507	X-01911	NA	public	2014	Shin	NA	Males and Females	24816252	European	log10 units	6360	HG19/GRCh37	NA	Metabolites	Unknown metabolite	NA	NA	1	2545495	1	0.322211
met-c-949	Total lipids in very large VLDL	NA	public	2016	Kettunen	NA	Males and Females	27005778	European	SD	19273	HG19/GRCh37	NA	Metabolites	Lipid	NA	XL.VLDL.L	1	11808241	1	NA
met-a-502	C-glycosyltryptophan*	NA	public	2014	Shin	NA	Males and Females	24816252	European	log10 units	7786	HG19/GRCh37	NA	Metabolites	Amino acid	NA	NA	1	2545614	1	0.0863183
met-a-669	X-12851	NA	public	2014	Shin	NA	Males and Females	24816252	European	log10 units	4808	HG19/GRCh37	NA	Metabolites	Unknown metabolite	NA	NA	1	2543767	1	0.405213
met-a-581	X-12093	NA	public	2014	Shin	NA	Males and Females	24816252	European	log10 units	2854	HG19/GRCh37	NA	Metabolites	Unknown metabolite	NA	NA	1	2545103	1	0.216535
met-a-707	1-palmitoylglycerophosphoethanolamine	NA	public	2014	Shin	NA	Males and Females	24816252	European	log10 units	7763	HG19/GRCh37	NA	Metabolites	Lipid	NA	NA	1	2545788	1	0.154144
ukb-d-30710_raw	C-reactive protein	NA	public	2018	Neale lab	NA	Males and Females	NA	European	NA	NA	HG19/GRCh37	NA	Metabolites	NA	NA	NA	1	13586004	0	NA
met-a-580	X-12092	NA	public	2014	Shin	NA	Males and Females	24816252	European	log10 units	7500	HG19/GRCh37	NA	Metabolites	Unknown metabolite	NA	NA	1	2545734	1	0.260077
met-a-343	Guanosine	NA	public	2014	Shin	NA	Males and Females	24816252	European	log10 units	2343	HG19/GRCh37	NA	Metabolites	Nucleotide	NA	NA	1	2545643	1	0.237107
met-a-389	X-04357	NA	public	2014	Shin	NA	Males and Females	24816252	European	log10 units	7502	HG19/GRCh37	NA	Metabolites	Unknown metabolite	NA	NA	1	2545854	1	0.247111
met-a-636	X-12644	NA	public	2014	Shin	NA	Males and Females	24816252	European	log10 units	7795	HG19/GRCh37	NA	Metabolites	Unknown metabolite	NA	NA	1	2545564	1	0.166078
met-c-920	Pyruvate	NA	public	2016	Kettunen	NA	Males and Females	27005778	European	SD	24756	HG19/GRCh37	NA	Metabolites	Carbohydrate	NA	SD value comes from the original untransformed distribution of the ERF cohort	1	12079526	1	0.42
met-a-416	X-06351	NA	public	2014	Shin	NA	Males and Females	24816252	European	log10 units	4791	HG19/GRCh37	NA	Metabolites	Unknown metabolite	NA	NA	1	2544606	1	0.160189
met-c-915	Triglycerides in medium VLDL	NA	public	2016	Kettunen	NA	Males and Females	27005778	European	SD	21241	HG19/GRCh37	NA	Metabolites	Lipid	NA	M.VLDL.TG; SD value comes from the original untransformed distribution of the ERF cohort	1	11766530	1	1.53
met-c-869	Total lipids in IDL	NA	public	2016	Kettunen	NA	Males and Females	27005778	European	SD	19273	HG19/GRCh37	NA	Metabolites	Lipid	NA	IDL.L	1	11820646	1	NA
met-a-723	X-14374	NA	public	2014	Shin	NA	Males and Females	24816252	European	log10 units	7627	HG19/GRCh37	NA	Metabolites	Unknown metabolite	NA	NA	1	2545862	1	0.168273
met-a-689	2-stearoylglycerophosphocholine*	NA	public	2014	Shin	NA	Males and Females	24816252	European	log10 units	7730	HG19/GRCh37	NA	Metabolites	Lipid	NA	NA	1	2545681	1	0.224209
met-a-350	Laurate (12:0)	NA	public	2014	Shin	NA	Males and Females	24816252	European	log10 units	7793	HG19/GRCh37	NA	Metabolites	Fatty acid	NA	NA	1	2545672	1	0.109651
met-a-598	X-12261	NA	public	2014	Shin	NA	Males and Females	24816252	European	log10 units	1050	HG19/GRCh37	NA	Metabolites	Unknown metabolite	NA	NA	1	2545089	1	0.233483
met-a-534	X-11550	NA	public	2014	Shin	NA	Males and Females	24816252	European	log10 units	7776	HG19/GRCh37	NA	Metabolites	Unknown metabolite	NA	NA	1	2545614	1	0.0968131
met-c-884	Concentration of large LDL particles	NA	public	2016	Kettunen	NA	Males and Females	27005778	European	SD	19273	HG19/GRCh37	NA	Metabolites	Lipid	NA	L.LDL.P	1	11820653	1	NA
met-a-694	X-13549	NA	public	2014	Shin	NA	Males and Females	24816252	European	log10 units	7330	HG19/GRCh37	NA	Metabolites	Unknown metabolite	NA	NA	1	2545363	1	0.0948844
met-a-434	Palmitoylcarnitine	NA	public	2014	Shin	NA	Males and Females	24816252	European	log10 units	7701	HG19/GRCh37	NA	Metabolites	Lipid	NA	NA	1	2545659	1	0.175753
met-c-896	Mean diameter for LDL particles	NA	public	2016	Kettunen	NA	Males and Females	27005778	European	SD	19273	HG19/GRCh37	NA	Metabolites	Lipid	NA	LDL.D	1	11820640	1	NA
met-a-640	X-12696	NA	public	2014	Shin	NA	Males and Females	24816252	European	log10 units	7409	HG19/GRCh37	NA	Metabolites	Unknown metabolite	NA	NA	1	2545674	1	0.139303
met-a-325	Tyrosine	NA	public	2014	Shin	NA	Males and Females	24816252	European	log10 units	7807	HG19/GRCh37	NA	Metabolites	Amino acid	NA	NA	1	2545613	1	0.0886175
met-a-644	X-12719	NA	public	2014	Shin	NA	Males and Females	24816252	European	log10 units	1539	HG19/GRCh37	NA	Metabolites	Unknown metabolite	NA	NA	1	2543815	1	0.252183
met-a-480	Caproate (6:0)	NA	public	2014	Shin	NA	Males and Females	24816252	European	log10 units	7811	HG19/GRCh37	NA	Metabolites	Fatty acid	NA	NA	1	2545676	1	0.111053
met-a-380	Choline	NA	public	2014	Shin	NA	Males and Females	24816252	European	log10 units	7750	HG19/GRCh37	NA	Metabolites	Lipid	NA	NA	1	2545597	1	0.0795514
met-a-505	X-03056--N-[3-(2-Oxopyrrolidin-1-yl)propyl]acetamide	NA	public	2014	Shin	NA	Males and Females	24816252	European	log10 units	7812	HG19/GRCh37	NA	Metabolites	Amino acid	NA	NA	1	2545675	1	0.150963
met-a-337	5-oxoproline	NA	public	2014	Shin	NA	Males and Females	24816252	European	log10 units	7802	HG19/GRCh37	NA	Metabolites	Amino acid	NA	NA	1	2545584	1	0.100777
met-a-498	X-11327	NA	public	2014	Shin	NA	Males and Females	24816252	European	log10 units	7671	HG19/GRCh37	NA	Metabolites	Unknown metabolite	NA	NA	1	2545642	1	0.114063
met-a-728	X-14625	NA	public	2014	Shin	NA	Males and Females	24816252	European	log10 units	7511	HG19/GRCh37	NA	Metabolites	Unknown metabolite	NA	NA	1	2545685	1	0.119335
met-c-934	Serum total triglycerides	NA	public	2016	Kettunen	NA	Males and Females	27005778	European	SD	21545	HG19/GRCh37	NA	Metabolites	Lipid	NA	Serum.TG	1	11871391	1	NA
met-a-496	X-11317	NA	public	2014	Shin	NA	Males and Females	24816252	European	log10 units	7811	HG19/GRCh37	NA	Metabolites	Unknown metabolite	NA	NA	1	2545616	1	0.106264
met-a-402	Eicosapentaenoate (EPA; 20:5n3)	NA	public	2014	Shin	NA	Males and Females	24816252	European	log10 units	7816	HG19/GRCh37	NA	Metabolites	Fatty acid	NA	NA	1	2545634	1	0.190246
met-a-582	X-12094	NA	public	2014	Shin	NA	Males and Females	24816252	European	log10 units	7467	HG19/GRCh37	NA	Metabolites	Unknown metabolite	NA	NA	1	2545632	1	0.193425
met-a-722	X-14304--leucylalanine	NA	public	2014	Shin	NA	Males and Females	24816252	European	log10 units	2434	HG19/GRCh37	NA	Metabolites	Peptide	NA	NA	1	2546105	1	0.211772
ukb-d-30820_raw	Rheumatoid factor	NA	public	2018	Neale lab	NA	Males and Females	NA	European	NA	NA	HG19/GRCh37	NA	Metabolites	NA	NA	NA	1	13538539	0	NA
met-c-875	Cholesterol esters in large HDL	NA	public	2016	Kettunen	NA	Males and Females	27005778	European	SD	19273	HG19/GRCh37	NA	Metabolites	Lipid	NA	L.HDL.CE	1	11820655	1	NA
met-a-664	X-12833	NA	public	2014	Shin	NA	Males and Females	24816252	European	log10 units	243	HG19/GRCh37	NA	Metabolites	Unknown metabolite	NA	NA	1	2537704	1	0.247045
met-c-897	Leucine	NA	public	2016	Kettunen	NA	Males and Females	27005778	European	SD	24728	HG19/GRCh37	NA	Metabolites	Amino acid	NA	SD value comes from the original untransformed distribution of the ERF cohort	1	12078191	1	0.21
met-c-858	Free cholesterol	NA	public	2016	Kettunen	NA	Males and Females	27005778	European	SD	13497	HG19/GRCh37	NA	Metabolites	Lipid	NA	Free.C	1	11410176	1	NA
met-a-478	Dehydroisoandrosterone sulfate (DHEA-S)	NA	public	2014	Shin	NA	Males and Females	24816252	European	log10 units	7793	HG19/GRCh37	NA	Metabolites	Lipid	NA	NA	1	2545593	1	0.307878
met-a-371	X-03003	NA	public	2014	Shin	NA	Males and Females	24816252	European	log10 units	7689	HG19/GRCh37	NA	Metabolites	Unknown metabolite	NA	NA	1	2545669	1	0.134073
met-a-458	DSGEGDFXAEGGGVR*	NA	public	2014	Shin	NA	Males and Females	24816252	European	log10 units	5371	HG19/GRCh37	NA	Metabolites	Peptide	NA	NA	1	2545674	1	0.380525
met-a-509	X-11423--O-sulfo-L-tyrosine	NA	public	2014	Shin	NA	Males and Females	24816252	European	log10 units	7765	HG19/GRCh37	NA	Metabolites	Amino acid	NA	NA	1	2545473	1	0.103629
met-a-630	X-12524	NA	public	2014	Shin	NA	Males and Females	24816252	European	log10 units	7809	HG19/GRCh37	NA	Metabolites	Unknown metabolite	NA	NA	1	2545661	1	0.0800811
met-a-682	1-arachidonoylglycerophosphoethanolamine*	NA	public	2014	Shin	NA	Males and Females	24816252	European	log10 units	7798	HG19/GRCh37	NA	Metabolites	Lipid	NA	NA	1	2545686	1	0.146572
met-a-730	X-14632	NA	public	2014	Shin	NA	Males and Females	24816252	European	log10 units	1703	HG19/GRCh37	NA	Metabolites	Unknown metabolite	NA	NA	1	2545261	1	0.149969
met-a-335	Pipecolate	NA	public	2014	Shin	NA	Males and Females	24816252	European	log10 units	7792	HG19/GRCh37	NA	Metabolites	Amino acid	NA	NA	1	2545476	1	0.214134
met-a-693	X-13548	NA	public	2014	Shin	NA	Males and Females	24816252	European	log10 units	6022	HG19/GRCh37	NA	Metabolites	Unknown metabolite	NA	NA	1	2545505	1	0.0973468
met-a-573	Isobutyrylcarnitine	NA	public	2014	Shin	NA	Males and Females	24816252	European	log10 units	7812	HG19/GRCh37	NA	Metabolites	Amino acid	NA	NA	1	2545669	1	0.19915
ukb-d-30660_irnt	Direct bilirubin	NA	public	2018	Neale lab	NA	Males and Females	NA	European	NA	NA	HG19/GRCh37	NA	Metabolites	NA	NA	NA	1	13584679	0	NA
met-c-901	Total lipids in medium HDL	NA	public	2016	Kettunen	NA	Males and Females	27005778	European	SD	19273	HG19/GRCh37	NA	Metabolites	Lipid	NA	M.HDL.L	1	11820655	1	NA
met-c-926	Concentration of small LDL particles	NA	public	2016	Kettunen	NA	Males and Females	27005778	European	SD	19273	HG19/GRCh37	NA	Metabolites	Lipid	NA	S.LDL.P	1	11820655	1	NA
met-a-489	X-11247	NA	public	2014	Shin	NA	Males and Females	24816252	European	log10 units	7403	HG19/GRCh37	NA	Metabolites	Unknown metabolite	NA	NA	1	2545430	1	0.399674
met-a-567	X-12039	NA	public	2014	Shin	NA	Males and Females	24816252	European	log10 units	5461	HG19/GRCh37	NA	Metabolites	Unknown metabolite	NA	NA	1	2544420	1	0.342772
met-a-536	X-11593--O-methylascorbate*	NA	public	2014	Shin	NA	Males and Females	24816252	European	log10 units	7788	HG19/GRCh37	NA	Metabolites	Cofactors and vitamins	NA	NA	1	2545561	1	0.109532
met-a-459	Pyridoxate	NA	public	2014	Shin	NA	Males and Females	24816252	European	log10 units	7703	HG19/GRCh37	NA	Metabolites	Cofactors and vitamins	NA	NA	1	2545397	1	0.217303
met-c-890	Concentration of large VLDL particles	NA	public	2016	Kettunen	NA	Males and Females	27005778	European	SD	18960	HG19/GRCh37	NA	Metabolites	Lipid	NA	L.VLDL.P	1	11708802	1	NA
ukb-d-30740_raw	Glucose	NA	public	2018	Neale lab	NA	Males and Females	NA	European	NA	NA	HG19/GRCh37	NA	Metabolites	NA	NA	NA	1	13585279	0	NA
met-a-560	X-11905	NA	public	2014	Shin	NA	Males and Females	24816252	European	log10 units	4761	HG19/GRCh37	NA	Metabolites	Unknown metabolite	NA	NA	1	2542634	1	0.200061
met-a-501	Pyroglutamine*	NA	public	2014	Shin	NA	Males and Females	24816252	European	log10 units	7800	HG19/GRCh37	NA	Metabolites	Amino acid	NA	NA	1	2545655	1	0.212624
ukb-d-30690_raw	Cholesterol	NA	public	2018	Neale lab	NA	Males and Females	NA	European	NA	NA	HG19/GRCh37	NA	Metabolites	NA	NA	NA	1	13586045	0	NA
met-a-454	X-10810	NA	public	2014	Shin	NA	Males and Females	24816252	European	log10 units	7232	HG19/GRCh37	NA	Metabolites	Unknown metabolite	NA	NA	1	2545052	1	0.140568
ukb-d-30750_irnt	Glycated haemoglobin	NA	public	2018	Neale lab	NA	Males and Females	NA	European	NA	NA	HG19/GRCh37	NA	Metabolites	NA	NA	NA	1	13586180	0	NA
met-a-699	Glutaroyl carnitine	NA	public	2014	Shin	NA	Males and Females	24816252	European	log10 units	7701	HG19/GRCh37	NA	Metabolites	Amino acid	NA	NA	1	2545220	1	0.131886
met-c-864	Total cholesterol in HDL	NA	public	2016	Kettunen	NA	Males and Females	27005778	European	SD	21555	HG19/GRCh37	NA	Metabolites	Lipid	NA	HDL.C; SD value comes from the original untransformed distribution of the ERF cohort	1	11865530	1	0.32
met-a-717	X-14086	NA	public	2014	Shin	NA	Males and Females	24816252	European	log10 units	2686	HG19/GRCh37	NA	Metabolites	Unknown metabolite	NA	NA	1	2545870	1	0.195264
met-c-842	Apolipoprotein A-I	NA	public	2016	Kettunen	NA	Males and Females	27005778	European	SD	20687	HG19/GRCh37	NA	Metabolites	Protein	NA	ApoA1; SD value comes from the original untransformed distribution of the ERF cohort	1	11760646	1	0.32
met-c-952	Triglycerides in very large VLDL	NA	public	2016	Kettunen	NA	Males and Females	27005778	European	SD	21548	HG19/GRCh37	NA	Metabolites	Lipid	NA	XL.VLDL.TG; SD value comes from the original untransformed distribution of the ERF cohort	1	11814232	1	0.56
met-a-369	Taurodeoxycholate	NA	public	2014	Shin	NA	Males and Females	24816252	European	log10 units	1564	HG19/GRCh37	NA	Metabolites	Lipid	NA	NA	1	2545263	1	0.273683
met-a-488	X-07765	NA	public	2014	Shin	NA	Males and Females	24816252	European	log10 units	2170	HG19/GRCh37	NA	Metabolites	Unknown metabolite	NA	NA	1	2544155	1	0.27339
met-a-366	Pelargonate (9:0)	NA	public	2014	Shin	NA	Males and Females	24816252	European	log10 units	7803	HG19/GRCh37	NA	Metabolites	Fatty acid	NA	NA	1	2545686	1	0.117236
met-a-740	Taurolithocholate 3-sulfate	NA	public	2014	Shin	NA	Males and Females	24816252	European	log10 units	6904	HG19/GRCh37	NA	Metabolites	Lipid	NA	NA	1	2545827	1	0.31339
met-a-561	X-12007	NA	public	2014	Shin	NA	Males and Females	24816252	European	log10 units	1362	HG19/GRCh37	NA	Metabolites	Unknown metabolite	NA	NA	1	2540762	1	0.217963
met-c-872	Triglycerides in IDL	NA	public	2016	Kettunen	NA	Males and Females	27005778	European	SD	19273	HG19/GRCh37	NA	Metabolites	Lipid	NA	IDL.TG	1	11820642	1	NA
met-a-684	X-13431--nonanoylcarnitine*	NA	public	2014	Shin	NA	Males and Females	24816252	European	log10 units	6591	HG19/GRCh37	NA	Metabolites	Lipid	NA	NA	1	2545684	1	0.236918
met-c-947	Phospholipids in very large HDL	NA	public	2016	Kettunen	NA	Males and Females	27005778	European	SD	19273	HG19/GRCh37	NA	Metabolites	Lipid	NA	XL.HDL.PL; SD value comes from the original untransformed distribution of the ERF cohort	1	11820655	1	0.15
met-a-638	Asparagine	NA	public	2014	Shin	NA	Males and Females	24816252	European	log10 units	7761	HG19/GRCh37	NA	Metabolites	Amino acid	NA	NA	1	2545507	1	0.113975
met-a-412	X-06246	NA	public	2014	Shin	NA	Males and Females	24816252	European	log10 units	7358	HG19/GRCh37	NA	Metabolites	Unknown metabolite	NA	NA	1	2545551	1	0.148151
met-c-924	Total cholesterol in small LDL	NA	public	2016	Kettunen	NA	Males and Females	27005778	European	SD	21556	HG19/GRCh37	NA	Metabolites	Lipid	NA	S.LDL.C; SD value comes from the original untransformed distribution of the ERF cohort	1	11871461	1	0.19
ukb-d-30850_raw	Testosterone	NA	public	2018	Neale lab	NA	Males and Females	NA	European	NA	NA	HG19/GRCh37	NA	Metabolites	NA	NA	NA	1	13585069	0	NA
met-a-513	X-11440	NA	public	2014	Shin	NA	Males and Females	24816252	European	log10 units	7686	HG19/GRCh37	NA	Metabolites	Unknown metabolite	NA	NA	1	2545645	1	0.29321
met-a-623	5-dodecenoate (12:1n7)	NA	public	2014	Shin	NA	Males and Females	24816252	European	log10 units	7770	HG19/GRCh37	NA	Metabolites	Fatty acid	NA	NA	1	2545535	1	0.21986
met-a-588	X-12189	NA	public	2014	Shin	NA	Males and Females	24816252	European	log10 units	481	HG19/GRCh37	NA	Metabolites	Unknown metabolite	NA	NA	1	2537451	1	0.153257
ukb-d-30800_irnt	Oestradiol	NA	public	2018	Neale lab	NA	Males and Females	NA	European	NA	NA	HG19/GRCh37	NA	Metabolites	NA	NA	NA	1	13556363	0	NA
ukb-d-30830_raw	SHBG	NA	public	2018	Neale lab	NA	Males and Females	NA	European	NA	NA	HG19/GRCh37	NA	Metabolites	NA	NA	NA	1	13585247	0	NA
met-a-326	Lysine	NA	public	2014	Shin	NA	Males and Females	24816252	European	log10 units	7812	HG19/GRCh37	NA	Metabolites	Amino acid	NA	NA	1	2545686	1	0.0848794
met-a-708	3-(3-hydroxyphenyl)propionate	NA	public	2014	Shin	NA	Males and Females	24816252	European	log10 units	1163	HG19/GRCh37	NA	Metabolites	Amino acid	NA	NA	1	2541405	1	0.236314
met-a-314	Mannose	NA	public	2014	Shin	NA	Males and Females	24816252	European	log10 units	7793	HG19/GRCh37	NA	Metabolites	Carbohydrate	NA	NA	1	2545645	1	0.125489
met-a-555	X-11858	NA	public	2014	Shin	NA	Males and Females	24816252	European	log10 units	3427	HG19/GRCh37	NA	Metabolites	Unknown metabolite	NA	NA	1	2544861	1	0.463267
met-a-626	10-nonadecenoate (19:1n9)	NA	public	2014	Shin	NA	Males and Females	24816252	European	log10 units	7789	HG19/GRCh37	NA	Metabolites	Fatty acid	NA	NA	1	2545680	1	0.199102
met-a-673	X-13069	NA	public	2014	Shin	NA	Males and Females	24816252	European	log10 units	6770	HG19/GRCh37	NA	Metabolites	Unknown metabolite	NA	NA	1	2545935	1	0.216854
met-a-606	X-12428	NA	public	2014	Shin	NA	Males and Females	24816252	European	log10 units	1439	HG19/GRCh37	NA	Metabolites	Unknown metabolite	NA	NA	1	2544499	1	0.208381
met-a-393	X-04499--3,4-dihydroxybutyrate	NA	public	2014	Shin	NA	Males and Females	24816252	European	log10 units	6948	HG19/GRCh37	NA	Metabolites	Amino acid	NA	NA	1	2545613	1	0.137585
met-a-705	1-myristoylglycerophosphocholine	NA	public	2014	Shin	NA	Males and Females	24816252	European	log10 units	7812	HG19/GRCh37	NA	Metabolites	Lipid	NA	NA	1	2545688	1	0.19093
met-a-647	X-12729	NA	public	2014	Shin	NA	Males and Females	24816252	European	log10 units	1753	HG19/GRCh37	NA	Metabolites	Unknown metabolite	NA	NA	1	2545035	1	0.285952
met-a-621	1-oleoylglycerophosphocholine	NA	public	2014	Shin	NA	Males and Females	24816252	European	log10 units	7812	HG19/GRCh37	NA	Metabolites	Lipid	NA	NA	1	2545676	1	0.152035
met-a-690	2-linoleoylglycerophosphocholine*	NA	public	2014	Shin	NA	Males and Females	24816252	European	log10 units	6894	HG19/GRCh37	NA	Metabolites	Lipid	NA	NA	1	2545443	1	0.163056
met-a-395	Dihomo-linoleate (20:2n6)	NA	public	2014	Shin	NA	Males and Females	24816252	European	log10 units	7800	HG19/GRCh37	NA	Metabolites	Fatty acid	NA	NA	1	2545669	1	0.190098
ukb-d-30770_irnt	IGF-1	NA	public	2018	Neale lab	NA	Males and Females	NA	European	NA	NA	HG19/GRCh37	NA	Metabolites	NA	NA	NA	1	13586000	0	NA
met-a-468	Glycine	NA	public	2014	Shin	NA	Males and Females	24816252	European	log10 units	7802	HG19/GRCh37	NA	Metabolites	Amino acid	NA	NA	1	2545539	1	0.144853
met-a-605	X-12407	NA	public	2014	Shin	NA	Males and Females	24816252	European	log10 units	2814	HG19/GRCh37	NA	Metabolites	Unknown metabolite	NA	NA	1	2543481	1	0.269118
ukb-d-30880_raw	Urate	NA	public	2018	Neale lab	NA	Males and Females	NA	European	NA	NA	HG19/GRCh37	NA	Metabolites	NA	NA	NA	1	13585994	0	NA
met-a-463	Acetylcarnitine	NA	public	2014	Shin	NA	Males and Females	24816252	European	log10 units	7805	HG19/GRCh37	NA	Metabolites	Lipid	NA	NA	1	2545614	1	0.126579
met-a-462	3-(4-hydroxyphenyl)lactate	NA	public	2014	Shin	NA	Males and Females	24816252	European	log10 units	7795	HG19/GRCh37	NA	Metabolites	Amino acid	NA	NA	1	2545643	1	0.150763
met-c-933	Serum total cholesterol	NA	public	2016	Kettunen	NA	Males and Females	27005778	European	SD	21491	HG19/GRCh37	NA	Metabolites	Lipid	NA	Serum.C	1	11855845	1	NA
met-a-344	N-acetylalanine	NA	public	2014	Shin	NA	Males and Females	24816252	European	log10 units	7720	HG19/GRCh37	NA	Metabolites	Amino acid	NA	NA	1	2546012	1	0.0800136
met-a-742	Succinylcarnitine	NA	public	2014	Shin	NA	Males and Females	24816252	European	log10 units	6948	HG19/GRCh37	NA	Metabolites	Energy	NA	NA	1	2545250	1	0.119053
met-c-892	Triglycerides in large VLDL	NA	public	2016	Kettunen	NA	Males and Females	27005778	European	SD	21239	HG19/GRCh37	NA	Metabolites	Lipid	NA	L.VLDL.TG; SD value comes from the original untransformed distribution of the ERF cohort	1	11753671	1	0.98
met-c-880	Total cholesterol in large LDL	NA	public	2016	Kettunen	NA	Males and Females	27005778	European	SD	21552	HG19/GRCh37	NA	Metabolites	Lipid	NA	L.LDL.C; SD value comes from the original untransformed distribution of the ERF cohort	1	11871461	1	0.19
met-a-533	X-11546	NA	public	2014	Shin	NA	Males and Females	24816252	European	log10 units	2015	HG19/GRCh37	NA	Metabolites	Unknown metabolite	NA	NA	1	2544421	1	0.327823
met-a-654	1-stearoylglycerophosphoethanolamine	NA	public	2014	Shin	NA	Males and Females	24816252	European	log10 units	7369	HG19/GRCh37	NA	Metabolites	Lipid	NA	NA	1	2545759	1	0.191937
met-a-674	X-13183--stearamide	NA	public	2014	Shin	NA	Males and Females	24816252	European	log10 units	2503	HG19/GRCh37	NA	Metabolites	Lipid	NA	NA	1	2545619	1	0.207729
met-a-577	Alpha-ketoglutarate	NA	public	2014	Shin	NA	Males and Females	24816252	European	log10 units	6130	HG19/GRCh37	NA	Metabolites	Energy	NA	NA	1	2544385	1	0.19058
met-a-521	X-11478	NA	public	2014	Shin	NA	Males and Females	24816252	European	log10 units	6593	HG19/GRCh37	NA	Metabolites	Unknown metabolite	NA	NA	1	2545166	1	0.237563
met-c-889	Total lipids in large VLDL	NA	public	2016	Kettunen	NA	Males and Females	27005778	European	SD	18960	HG19/GRCh37	NA	Metabolites	Lipid	NA	L.VLDL.L	1	11708802	1	NA
met-a-593	X-12230	NA	public	2014	Shin	NA	Males and Females	24816252	European	log10 units	5649	HG19/GRCh37	NA	Metabolites	Unknown metabolite	NA	NA	1	2545580	1	0.277818
met-a-724	X-14450--phenylalanylleucine	NA	public	2014	Shin	NA	Males and Females	24816252	European	log10 units	2555	HG19/GRCh37	NA	Metabolites	Peptide	NA	NA	1	2545121	1	0.229839
ukb-d-30610_irnt	Alkaline phosphatase	NA	public	2018	Neale lab	NA	Males and Females	NA	European	NA	NA	HG19/GRCh37	NA	Metabolites	NA	NA	NA	1	13586006	0	NA
met-c-873	Isoleucine	NA	public	2016	Kettunen	NA	Males and Females	27005778	European	SD	24776	HG19/GRCh37	NA	Metabolites	Amino acid	NA	SD value comes from the original untransformed distribution of the ERF cohort	1	12076452	1	0.25
met-a-367	Undecanoate (11:0)	NA	public	2014	Shin	NA	Males and Females	24816252	European	log10 units	7500	HG19/GRCh37	NA	Metabolites	Fatty acid	NA	NA	1	2545844	1	0.0832945
ukb-d-30890_raw	Vitamin D	NA	public	2018	Neale lab	NA	Males and Females	NA	European	NA	NA	HG19/GRCh37	NA	Metabolites	NA	NA	NA	1	13585763	0	NA
met-a-437	X-09108	NA	public	2014	Shin	NA	Males and Females	24816252	European	log10 units	6910	HG19/GRCh37	NA	Metabolites	Unknown metabolite	NA	NA	1	2545794	1	0.125209
met-c-882	Free cholesterol in large LDL	NA	public	2016	Kettunen	NA	Males and Females	27005778	European	SD	21555	HG19/GRCh37	NA	Metabolites	Lipid	NA	L.LDL.FC; SD value comes from the original untransformed distribution of the ERF cohort	1	11871425	1	0.61
met-c-903	Phospholipids in medium HDL	NA	public	2016	Kettunen	NA	Males and Females	27005778	European	SD	21558	HG19/GRCh37	NA	Metabolites	Lipid	NA	M.HDL.PL; SD value comes from the original untransformed distribution of the ERF cohort	1	11871422	1	0.49
met-a-451	Creatine	NA	public	2014	Shin	NA	Males and Females	24816252	European	log10 units	7822	HG19/GRCh37	NA	Metabolites	Amino acid	NA	NA	1	2545661	1	0.188934
met-a-431	Homocitrulline	NA	public	2014	Shin	NA	Males and Females	24816252	European	log10 units	4135	HG19/GRCh37	NA	Metabolites	Amino acid	NA	NA	1	2545416	1	0.171706
ukb-d-30710_irnt	C-reactive protein	NA	public	2018	Neale lab	NA	Males and Females	NA	European	NA	NA	HG19/GRCh37	NA	Metabolites	NA	NA	NA	1	13586004	0	NA
met-a-403	Estrone 3-sulfate	NA	public	2014	Shin	NA	Males and Females	24816252	European	log10 units	957	HG19/GRCh37	NA	Metabolites	Lipid	NA	NA	1	2542633	1	0.249359
met-a-622	1-stearoylglycerophosphocholine	NA	public	2014	Shin	NA	Males and Females	24816252	European	log10 units	7817	HG19/GRCh37	NA	Metabolites	Lipid	NA	NA	1	2545648	1	0.230573
met-a-746	5alpha-androstan-3beta,17beta-diol disulfate	NA	public	2014	Shin	NA	Males and Females	24816252	European	log10 units	7345	HG19/GRCh37	NA	Metabolites	Lipid	NA	NA	1	2545804	1	0.380102
met-a-587	X-12188	NA	public	2014	Shin	NA	Males and Females	24816252	European	log10 units	832	HG19/GRCh37	NA	Metabolites	Unknown metabolite	NA	NA	1	2545176	1	0.215367
met-a-542	X-11792	NA	public	2014	Shin	NA	Males and Females	24816252	European	log10 units	2442	HG19/GRCh37	NA	Metabolites	Unknown metabolite	NA	NA	1	2544998	1	0.371792
met-c-881	Cholesterol esters in large VLDL	NA	public	2016	Kettunen	NA	Males and Females	27005778	European	SD	19273	HG19/GRCh37	NA	Metabolites	Lipid	NA	L.LDL.CE	1	11820655	1	NA
met-a-702	2-tetradecenoyl carnitine	NA	public	2014	Shin	NA	Males and Females	24816252	European	log10 units	6998	HG19/GRCh37	NA	Metabolites	Lipid	NA	NA	1	2545978	1	0.240603
ukb-d-30740_irnt	Glucose	NA	public	2018	Neale lab	NA	Males and Females	NA	European	NA	NA	HG19/GRCh37	NA	Metabolites	NA	NA	NA	1	13585279	0	NA
met-c-906	Total lipids in medium LDL	NA	public	2016	Kettunen	NA	Males and Females	27005778	European	SD	19273	HG19/GRCh37	NA	Metabolites	Lipid	NA	M.LDL.L	1	11818458	1	NA
met-a-648	X-12734	NA	public	2014	Shin	NA	Males and Females	24816252	European	log10 units	5616	HG19/GRCh37	NA	Metabolites	Unknown metabolite	NA	NA	1	2544533	1	0.385623
met-c-898	Total cholesterol in medium HDL	NA	public	2016	Kettunen	NA	Males and Females	27005778	European	SD	21558	HG19/GRCh37	NA	Metabolites	Lipid	NA	M.HDL.C; SD value comes from the original untransformed distribution of the ERF cohort	1	11864118	1	0.41
met-c-859	Glucose	NA	public	2016	Kettunen	NA	Males and Females	27005778	European	SD	24679	HG19/GRCh37	NA	Metabolites	Carbohydrate	NA	SD value comes from the original untransformed distribution of the ERF cohort	1	12052259	1	0.22
met-a-506	X-11412	NA	public	2014	Shin	NA	Males and Females	24816252	European	log10 units	6935	HG19/GRCh37	NA	Metabolites	Unknown metabolite	NA	NA	1	2546027	1	0.115252
met-a-641	X-12704	NA	public	2014	Shin	NA	Males and Females	24816252	European	log10 units	1813	HG19/GRCh37	NA	Metabolites	Unknown metabolite	NA	NA	1	2544414	1	0.256755
met-c-910	Cholesterol esters in medium VLDL	NA	public	2016	Kettunen	NA	Males and Females	27005778	European	SD	19273	HG19/GRCh37	NA	Metabolites	Lipid	NA	M.VLDL.CE	1	11820655	1	NA
met-a-738	N-Butyl Oleate	NA	public	2014	Shin	NA	Males and Females	24816252	European	log10 units	4542	HG19/GRCh37	NA	Metabolites	Lipid	NA	NA	1	2545187	1	0.14849
met-a-628	Linolenate [alpha or gamma; (18:3n3 or 6)]	NA	public	2014	Shin	NA	Males and Females	24816252	European	log10 units	7786	HG19/GRCh37	NA	Metabolites	Fatty acid	NA	NA	1	2545661	1	0.179433
ukb-d-30670_raw	Urea	NA	public	2018	Neale lab	NA	Males and Females	NA	European	NA	NA	HG19/GRCh37	NA	Metabolites	NA	NA	NA	1	13586012	0	NA
met-a-420	2-hydroxybutyrate (AHB)	NA	public	2014	Shin	NA	Males and Females	24816252	European	log10 units	7815	HG19/GRCh37	NA	Metabolites	Amino acid	NA	NA	1	2545615	1	0.168364
met-a-483	Docosapentaenoate (n3 DPA; 22:5n3)	NA	public	2014	Shin	NA	Males and Females	24816252	European	log10 units	7821	HG19/GRCh37	NA	Metabolites	Fatty acid	NA	NA	1	2545661	1	0.199126
