# Supplementary material for: Causal association between 637 human metabolites and ovarian cancer: a mendelian randomization study
Source: BMC Genomics. 2024 Jan 23;25:97. doi: 10.1186/s12864-024-09997-3 (PMC10804684; doi:10.1186/s12864-024-09997-3)
Supplement: Supplementary file 2 — Supplementary Material 2. List of Filtered SNPs [file 12864_2024_9997_MOESM2_ESM.xlsx]

## Sheet: Sheet1
Suppl 2. List of Filtered SNPs
SNP	sd	R2	F
rs1527683	0.11149	0.00298545	22.0178
rs715	0.102914	0.00327681	24.1736
rs16868246	0.11149	0.00751478	55.6746
rs7014133	0.45754	0.0148276	26.4894
rs4288369	0.428157	0.0110826	19.724
rs4768741	0.134324	0.0123305	21.9727
rs2176664	0.102914	0.00327681	24.1736
rs10493549	0.145893	0.00379212	28.0277
rs602633	0.145893	0.00486552	36
rs10207315	0.145893	0.002851	21.0519
rs17182784	0.145893	0.00314996	23.2664
rs6438950	0.214549	0.00371528	27.4576
rs12648765	0.512255	0.0119906	21.3717
rs3897960	0.145893	0.00330497	24.4152
rs10011091	0.154475	0.00309067	22.8272
rs4401492	0.154475	0.00281064	20.7531
rs2130712	0.274623	0.00359789	26.5869
rs2259571	0.145893	0.002851	21.0519
rs6970076	0.145893	0.00292435	21.5952
rs810551	0.145893	0.00299863	22.1453
rs3802195	0.154475	0.00309067	22.8272
rs2026590	0.145893	0.00299863	22.1453
rs11106131	0.163057	0.00297116	21.9418
rs11610936	0.214549	0.00317144	23.4256
rs17765253	0.154475	0.00384829	28.4444
rs4941743	0.145893	0.00354441	26.1903
rs6573766	0.154475	0.00301943	22.2994
rs12896813	0.154475	0.00281064	20.7531
rs1077834	0.197385	0.00326757	24.138
rs2407893	0.137311	0.00330007	24.3789
rs886282	0.154475	0.00274269	20.25
rs1005596	0.214549	0.00286559	21.16
rs445925	0.299386	0.00692713	39.0625
rs6511720	0.231713	0.00343401	25.3717
rs6603141	0.145893	0.00307383	22.7024
rs2870664	0.130163	0.0126079	22.486
rs3747924	0.154475	0.00287941	21.2623
rs12405017	1.62048	0.0134528	19.7044
rs17131011	1.22222	0.00406827	20.1467
rs7427777	1.08793	0.013905	20.3761
rs9851393	0.4636	0.00408905	20.25
rs696155	0.618133	0.00442466	21.9194
rs2140798	0.821837	0.00397384	19.6772
rs4579412	0.639206	0.00417904	20.6975
rs2391088	0.51277	0.00440476	21.8204
rs8192870	0.470624	0.00598147	29.6781
rs4244808	0.477649	0.00406248	20.1179
rs17175231	0.87803	0.00454244	22.5055
rs11159894	0.470624	0.00460387	22.8113
rs17641342	0.604827	0.0141844	20.7913
rs2002212	1.08876	0.0040135	19.8743
rs3752241	0.885055	0.00419021	20.7531
rs7262824	0.561939	0.00402146	19.9139
rs7269193	0.814812	0.0041832	20.7182
rs3762466	0.102942	0.00316531	23.3611
rs10181551	0.102942	0.00284724	21.0069
rs10050054	0.302314	0.0122156	21.7778
rs1440581	0.102942	0.00615496	45.5625
rs2373642	0.461869	0.0135002	24.0992
rs12552913	0.102942	0.00327504	24.1736
rs9436667	0.255018	0.00279532	20.25
rs12737843	0.195514	0.00375401	27.2212
rs10432570	0.579928	0.0159541	28.5992
rs10497174	0.187013	0.00302507	21.9194
rs17041868	0.357025	0.00300558	21.7778
rs1260326	0.178512	0.00457471	33.1995
rs832404	0.246517	0.002774	20.0951
rs4587207	0.238016	0.00292962	21.2258
rs849039	0.238016	0.00320759	23.2462
rs7068278	0.195514	0.00350878	25.4367
rs4880550	0.255018	0.00344875	25
rs1751956	0.246517	0.00419604	30.44
rs17602430	0.306021	0.00314995	22.8272
rs2657879	0.229516	0.0106415	77.701
rs6488270	0.178512	0.00288451	20.898
rs1832664	0.187013	0.00268382	19.4401
rs4981468	0.382526	0.00292057	21.16
rs192598	0.187013	0.00302507	21.9194
rs35592	0.187013	0.00326381	23.655
rs2085545	0.187013	0.00273929	19.843
rs11151406	0.277357	0.0116535	20.7991
rs16828708	0.230467	0.00342044	25
rs7607746	0.259216	0.0162534	28.8473
rs6871105	0.221931	0.00291593	21.3018
rs2028973	0.290217	0.00310707	22.7024
rs12803289	0.221931	0.00296459	21.6583
rs2363698	0.221931	0.00281982	20.5976
rs11061544	0.435326	0.00305629	22.3303
rs2806302	0.213395	0.00342044	25
rs4904262	0.221931	0.00296459	21.6583
rs225998	0.221931	0.00263238	19.2249
rs1799405	0.520684	0.00376385	27.5195
rs746764	0.217407	0.0116595	20.5976
rs349022	0.56537	0.00275276	20.25
rs1474102	0.56537	0.00358338	26.3822
rs9824080	0.779525	0.00314802	23.1668
rs17638060	0.651032	0.00303238	22.3132
rs6595423	0.848055	0.00268539	19.7531
rs10278040	1.37059	0.0648564	508.784
rs2525554	0.548238	0.0103287	76.5625
rs6963509	1.35346	0.00290935	21.4053
rs7859457	0.465671	0.0122829	21.8619
rs807019	0.779525	0.00296446	21.812
rs17523627	0.873754	0.00289815	21.3227
rs4439540	0.520209	0.012042	21.4279
rs12371604	0.625334	0.00282848	20.8086
rs10785657	0.839489	0.0026663	19.6122
rs9742609	1.62775	0.0111183	19.7658
rs7152358	0.856621	0.00293879	21.6225
rs16958654	1.15644	0.00312122	22.9689
rs9676475	0.693863	0.00310201	22.8272
rs182420	0.6339	0.00643302	47.4982
rs12029258	0.240279	0.00300973	22.2245
rs3766553	0.154465	0.00330978	24.4475
rs1389939	0.154465	0.0040102	29.642
rs1125232	0.231697	0.00294941	21.7778
rs17015424	0.201714	0.0117686	21.0069
rs7587616	0.154465	0.00294941	21.7778
rs842636	0.154465	0.00338432	25
rs1500394	0.154465	0.00323606	23.9012
rs7727544	0.154465	0.0090994	67.6049
rs9503551	0.30893	0.00281102	20.7531
rs9450092	0.298369	0.0151619	27.1573
rs1232230	0.163046	0.00277515	20.4875
rs662138	0.231697	0.00784496	58.2112
rs9399110	0.454813	0.00343543	25.3788
rs1420139	0.231697	0.00290291	21.4335
rs6560147	0.231697	0.00294941	21.7778
rs8181126	0.154465	0.0036907	27.2716
rs10818924	0.154465	0.00316316	23.3611
rs11239545	0.223116	0.00348889	25.7751
rs10821585	0.154465	0.00417486	30.8642
rs12356193	0.231697	0.0196519	147.578
rs10897266	0.154465	0.00316316	23.3611
rs1417985	0.532045	0.00349399	25.813
rs2715311	0.154465	0.00477691	35.3364
rs11873891	0.154465	0.00301984	22.2994
rs3829681	0.231697	0.0036907	27.2716
rs6102466	0.235333	0.0124422	22.2245
rs7513605	0.431328	0.00807422	20.9441
rs12621494	1.05041	0.00907802	23.5717
rs9287841	0.527742	0.00761131	19.7341
rs2244987	0.517593	0.00849815	22.0532
rs209338	0.877879	0.00783862	20.3281
rs457273	0.450194	0.0173017	29.4553
rs11780910	1.65753	0.0135157	22.9216
rs7843564	0.614008	0.00808137	20.9628
rs3133571	0.375509	0.00804309	20.8627
rs913080	0.364248	0.0129519	21.9529
rs11140542	0.390732	0.0075207	19.4974
rs10829186	0.421179	0.00774662	20.0877
rs12778920	0.345062	0.0114365	29.7667
rs7477283	0.476998	0.00759045	19.6796
rs7997650	0.558189	0.00825299	21.4117
rs6563540	0.461775	0.00852407	22.121
rs2932198	0.329839	0.00848463	22.0178
rs12450208	0.903251	0.00860123	22.323
rs2454238	0.211291	0.0128593	19.918
rs10910427	0.208065	0.00342741	22.0178
rs12467106	0.280087	0.00448653	28.8522
rs2463492	0.208065	0.00320706	20.5976
rs10932835	0.208065	0.00337164	21.6583
rs7652500	0.272085	0.00307146	19.724
rs3886930	0.208065	0.0031531	20.25
rs12211179	0.272085	0.00336185	21.5952
rs9472173	0.216067	0.00312728	20.0837
rs4130215	0.392122	0.00367154	23.5918
rs239430	0.272085	0.0031531	20.25
rs2448148	0.219117	0.013692	21.2258
rs10762231	0.208065	0.00438116	28.1716
rs11107328	0.568177	0.00399974	25.7092
rs4453360	0.208065	0.00331633	21.3018
rs1336659	0.208065	0.00419353	26.9601
rs7146383	1.02124	0.0144783	22.4625
rs11848784	0.280087	0.00329433	21.16
rs896401	0.280087	0.00333524	21.4237
rs12469856	0.202237	0.0100816	22.5073
rs2642911	0.183424	0.00933779	20.831
rs2416328	0.20694	0.00926235	20.6612
rs6903432	0.691369	0.00987104	22.0325
rs17165467	0.267274	0.0176502	24.723
rs4416818	0.216347	0.00960856	21.4409
rs10732795	0.263379	0.00893743	19.9298
rs7083972	0.211592	0.0187151	26.2432
rs8011328	0.890914	0.0145296	20.2875
rs1280976	0.604051	0.00744604	20.6827
rs11676273	0.393946	0.00774856	21.5296
rs10469966	0.357178	0.0760006	226.768
rs42789	0.325662	0.00723959	20.1051
rs6781351	0.508184	0.0237607	23.6089
rs1450233	0.361652	0.0254645	25.346
rs4488133	0.351925	0.0726956	216.134
rs12295872	1.68044	0.0292313	29.2081
rs10492598	1.09743	0.0209837	20.7905
rs4899659	0.346673	0.00798937	22.2041
rs1802376	0.601714	0.0207502	20.5542
rs6023015	0.315157	0.0071314	19.8025
rs12986863	0.332542	0.0145648	21.0764
rs924931	0.294753	0.0141595	20.4814
rs6925144	0.379269	0.0189767	20.6398
rs240841	0.294753	0.0139232	20.1348
rs1360605	0.88426	0.0150422	21.7778
rs4947639	0.472361	0.0139282	20.1421
rs10088108	0.385447	0.0143649	20.7829
rs2789615	0.400562	0.0135993	19.66
rs10136315	0.298532	0.0158013	22.8944
rs4781436	1.56285	0.0181184	19.6891
rs6685187	0.351119	0.0149159	111.02
rs12068349	1.07048	0.00269114	19.7847
rs2123517	1.00857	0.0130257	23.2806
rs3770914	0.487476	0.012003	21.4305
rs11717259	0.376811	0.00283811	20.8683
rs7621575	0.496705	0.00267071	19.6341
rs9654430	0.359683	0.00275426	20.25
rs393228	0.642291	0.0027951	20.5511
rs7826057	0.327786	0.0109688	19.5636
rs2915420	0.479577	0.00295391	21.7223
rs9552232	0.722809	0.0109469	19.5241
rs8037595	0.633727	0.00268866	19.7664
rs11883258	0.368247	0.00318115	23.3986
rs6073326	0.351119	0.00262189	19.2742
rs7552404	0.342812	0.0452257	347.822
rs2720162	0.29139	0.00278611	20.5156
rs4672596	0.29139	0.00271441	19.9862
rs8396	0.351382	0.0181739	135.921
rs7660477	0.29139	0.00267891	19.724
rs274567	0.29139	0.00293229	21.5952
rs884760	0.359952	0.0027212	20.0363
rs17638535	1.13128	0.00331156	24.3976
rs6907864	0.497077	0.00275014	20.25
rs10868458	0.29996	0.00301749	22.2245
rs7130402	0.625632	0.00267551	19.699
rs7334793	0.29139	0.00271441	19.9862
rs924135	0.29139	0.00511955	37.7863
rs2133336	0.29139	0.00271441	19.9862
rs888860	0.317101	0.00324838	23.9306
rs7246133	0.394234	0.0026974	19.8606
rs3844028	0.351932	0.00266798	19.7049
rs1595416	0.309013	0.0028095	20.7531
rs11100892	0.291846	0.00303488	22.423
rs2076521	0.873848	0.0111645	19.9053
rs1405992	0.635194	0.00282429	20.8627
rs12412179	0.480688	0.00269835	19.9298
rs476092	0.30043	0.00353833	26.1559
rs7305796	0.310888	0.0116952	20.8627
rs8004616	0.722605	0.0111247	19.8336
rs1489866	0.369099	0.0030761	22.7285
rs1397264	0.437769	0.00275351	20.3383
rs748196	0.291846	0.00270596	19.9862
rs4082919	0.30043	0.00268975	19.8661
rs2267922	0.30043	0.00323012	23.8702
rs12470772	0.235083	0.00273088	19.2972
rs6431170	0.226687	0.00303228	21.4335
rs4675874	0.218292	0.0122437	87.3506
rs3773977	0.285458	0.00309376	21.8694
rs164100	0.21895	0.0116919	19.4252
rs251456	0.293854	0.00292001	20.6376
rs27419	0.226687	0.00308084	21.7778
rs202815	0.226687	0.00293631	20.7531
rs4738400	0.226687	0.00343146	24.2647
rs2187448	0.30225	0.00377376	26.6944
rs523932	0.923542	0.00340812	24.0992
rs7483614	0.335833	0.00305894	21.6225
rs3782411	0.235083	0.00277534	19.6122
rs4271495	0.444979	0.00273506	19.3268
rs17256713	0.377812	0.00299371	21.16
rs2234518	0.226687	0.00279521	19.7531
rs2235649	0.226687	0.00654713	46.4417
rs878013	0.285458	0.00325086	22.9836
rs10410999	0.369417	0.00295256	20.8683
rs6034944	0.527102	0.0122647	20.3887
rs1158932	0.226687	0.00288889	20.417
rs12745827	0.240017	0.00283674	20.898
rs1979024	0.29145	0.00339167	25
rs6791775	0.843482	0.0109743	19.5179
rs11729080	0.240017	0.00283674	20.898
rs17794487	0.231445	0.00300278	22.1248
rs11981474	0.247589	0.0131825	23.4978
rs2966481	0.188839	0.011105	19.7531
rs6997983	0.308594	0.00271528	20.0008
rs174548	0.222873	0.00360284	26.5621
rs12448314	0.660048	0.00274112	20.1916
rs4789188	0.231445	0.00334178	24.631
rs8085108	0.231445	0.00339167	25
rs1073744	0.222873	0.00323744	23.8595
rs980142	0.29145	0.00274902	20.25
rs17300762	0.37717	0.00339167	25
rs3121910	0.133	0.00466152	22.9391
rs696958	0.133	0.00445977	21.9418
rs1106609	0.133	0.00426243	20.9668
rs4398300	0.133	0.00466152	22.9391
rs6788007	0.133	0.0045601	22.4377
rs12499670	0.133	0.00436055	21.4515
rs11131993	0.133	0.00529313	26.0637
rs3843430	0.133	0.00497239	24.4765
rs2468526	0.133	0.00529313	26.0637
rs7446715	0.133	0.00562373	27.7008
rs6871718	0.133	0.00466152	22.9391
rs7770207	0.133	0.00436055	21.4515
rs7749940	0.133	0.0066745	32.9114
rs6979908	0.196	0.00451697	22.2245
rs3801969	0.133	0.00426243	20.9668
rs9649625	0.133	0.00529313	26.0637
rs744432	0.133	0.00497239	24.4765
rs17340319	0.308	0.00494133	24.3228
rs1015380	0.196	0.00438172	21.5561
rs9297758	0.133	0.00497239	24.4765
rs10962395	0.133	0.00497239	24.4765
rs550328	0.133	0.00551244	27.1496
rs10492449	0.133	0.0045601	22.4377
rs17113525	0.203	0.00421211	20.7182
rs7179088	0.133	0.00540224	26.6039
rs7203065	0.133	0.00729631	36
rs618791	0.133	0.00426243	20.9668
rs11657003	0.133	0.00466152	22.9391
rs820140	0.133	0.00426243	20.9668
rs595286	0.133	0.0050782	25
rs2928949	0.133	0.00476404	23.446
rs6026567	0.133	0.00518512	25.5291
rs16986182	0.764105	0.0271532	22.8033
rs2064443	0.133	0.00426243	20.9668
rs2267290	0.133	0.00486767	23.9584
rs1028374	0.451683	0.00340548	24.8117
rs3748771	1.17987	0.0110243	19.6303
rs1348656	0.36646	0.00324301	23.6241
rs7672265	0.374982	0.00272537	19.843
rs4703415	0.426116	0.00280582	20.4304
rs360020	0.357938	0.00299031	21.7778
rs273914	0.298281	0.00601483	43.938
rs2485904	0.443161	0.00319855	23.2992
rs7115681	0.349415	0.0027661	20.1404
rs9600082	0.392027	0.00275438	20.0548
rs2458177	0.298281	0.00279875	20.3788
rs17777742	0.306804	0.00274698	20.0008
rs9787087	0.149736	0.00328882	22.8272
rs4307594	0.141417	0.00351682	24.4152
rs1978526	0.399295	0.00283832	19.6914
rs340310	0.141417	0.00303383	21.0519
rs17654276	0.357702	0.00308636	21.4175
rs11100274	0.149736	0.00360075	25
rs10025675	0.149736	0.00328882	22.8272
rs2498680	0.143666	0.00391059	20.25
rs1855534	0.149736	0.00284719	19.7531
rs1029481	0.149736	0.00352146	24.4475
rs7816986	0.149736	0.00284719	19.7531
rs6477329	0.149736	0.00336549	23.3611
rs11592475	0.149736	0.0029186	20.25
rs12571259	0.482482	0.00298588	20.7182
rs450852	0.141417	0.0033519	23.2664
rs1798613	0.149736	0.00360075	25
rs1000823	0.141417	0.00351682	24.4152
rs731908	0.149736	0.00321303	22.2994
rs17122683	0.188786	0.0129363	23.04
rs6695423	0.180959	0.00647163	19.5739
rs17301396	0.246763	0.00666087	20.1501
rs17305086	0.224828	0.00644373	19.489
rs9885127	1.04198	0.0185892	26.0064
rs764419	0.224828	0.00687503	20.8025
rs17815776	0.882528	0.0147491	20.5537
rs10108139	0.169992	0.00693405	20.9823
rs10987651	0.285524	0.0144931	20.1916
rs10889714	0.378518	0.00324681	21.1209
rs2842707	0.840343	0.00458162	22.5625
rs13100602	0.378518	0.00333732	21.7116
rs967942	0.394625	0.00415944	27.0825
rs13125176	0.353992	0.0129997	20.81
rs1469456	0.434893	0.00364498	23.7205
rs1075106	0.330127	0.0124875	19.9798
rs4986894	0.491268	0.00729261	47.6326
rs11613221	0.579857	0.00330785	21.5193
rs4542627	0.370464	0.00364378	23.7127
rs1893625	0.434893	0.00298692	19.4252
rs2311717	0.298308	0.0146891	23.5548
rs7519669	0.149952	0.0029823	20.7531
rs10494658	0.149952	0.00335583	23.3611
rs6688105	0.141621	0.00310293	21.5952
rs3014614	0.215833	0.00419144	21.7778
rs7580094	0.149952	0.00305526	21.2623
rs11679051	0.149952	0.00291021	20.25
rs2305929	0.149952	0.00312909	21.7778
rs13099034	0.149952	0.00305526	21.2623
rs4518383	0.149952	0.00305526	21.2623
rs37379	0.224928	0.00425423	29.642
rs3797510	0.149952	0.0032038	22.2994
rs27852	0.149952	0.00305526	21.2623
rs11199575	0.149952	0.00343315	23.9012
rs11232962	0.1554	0.0126787	22.6267
rs10791748	0.224928	0.00343315	23.9012
rs6538186	0.149952	0.00367034	25.5586
rs11638718	0.149952	0.00291021	20.25
rs1850396	0.149952	0.002839	19.7531
rs510573	0.141621	0.00359041	25
rs6107895	0.1932	0.0163574	29.301
rs300585	0.141621	0.00350672	24.4152
rs4372938	0.549586	0.00295197	20.5236
rs16850831	0.76609	0.00312694	21.744
rs666518	0.949285	0.00302704	21.0472
rs650849	0.549586	0.00297169	20.6612
rs10278040	1.39895	0.0181359	128.04
rs2525554	0.541259	0.00379452	26.4038
rs7831994	1.22395	0.0114415	20.1733
rs7078211	0.699473	0.00355948	24.7625
rs6584331	0.532932	0.00391355	27.2354
rs10836291	0.866015	0.00282649	19.6488
rs3214031	0.557913	0.0029031	20.1829
rs4149056	0.716128	0.00502795	35.0299
rs11180748	0.682819	0.00338693	23.558
rs9602130	0.484569	0.0140922	24.9139
rs12879878	0.549586	0.00295197	20.5236
rs2547231	0.699473	0.0132363	92.9847
rs10910157	0.305873	0.00286734	20.7531
rs11161521	0.305873	0.0380199	285.235
rs13390807	0.662725	0.00354085	25.6451
rs6779957	0.305873	0.00283258	20.5008
rs8396	0.314369	0.00689978	50.1417
rs11749983	0.314369	0.00264922	19.1702
rs17638535	1.08755	0.00389535	28.2227
rs6971411	0.450313	0.00300041	21.7191
rs193538	0.314369	0.00364052	26.3696
rs113909131	3.74572	0.00092042	22.7295
rs13389076	3.70755	0.00087568	21.6237
rs12622369	2.13668	0.000885705	21.8733
rs560887	1.56628	0.00619718	139.994
rs76989627	4.01312	0.00122426	26.208
rs13088593	4.20613	0.000939927	23.2136
rs674701	3.31716	0.000926353	22.8734
rs7729232	10.4019	0.00152543	31.8294
rs73038180	3.35791	0.000974505	24.0645
rs17168486	1.8203	0.00124021	23.3349
rs111391774	2.00511	0.00104394	21.9644
rs10244051	1.45892	0.00139472	26.2461
rs878521	1.78996	0.00265811	56.017
rs10098169	1.79985	0.000853644	21.0799
rs1963513	1.48933	0.00100053	24.7118
rs149411269	7.80183	0.000907873	21.3362
rs55734719	3.3703	0.00110696	27.3413
rs2539924	1.98251	0.000975522	24.0955
rs117997675	3.80705	0.00111233	25.1387
rs7101501	1.49932	0.000891063	22.0039
rs11232125	2.74942	0.00087038	21.4936
rs10466351	1.55311	0.00215272	53.2308
rs186510699	3.98347	0.00087098	21.5102
rs11047050	1.85759	0.000857154	21.165
rs77985604	5.5755	0.0010108	22.8389
rs1787953	6.50149	0.00114615	24.5317
rs141052110	9.18888	0.00103065	20.9933
rs892127	6.88376	0.00117095	22.4558
rs12116883	1.66131	0.000983493	19.9147
rs115207228	8.46858	0.00104512	21.1617
rs79986603	5.96165	0.0012096	24.346
rs1260326	1.51196	0.00145536	26.2435
rs12330664	2.34493	0.00130094	26.3548
rs9826225	5.19909	0.00114092	20.6983
rs41280473	5.1506	0.00116746	23.4968
rs802505	5.14396	0.00107063	20.4033
rs17162923	1.47161	0.000967849	19.5985
rs58680335	2.04407	0.000969667	19.6344
rs146014796	10.3597	0.00111739	21.7453
rs17295520	8.12953	0.00140824	26.5997
rs13293331	5.99921	0.00113345	20.053
rs74613434	5.19553	0.00143109	21.0643
rs1766157	4.43719	0.00103471	19.54
rs61989462	9.63051	0.00182689	25.0651
rs72689473	1.60958	0.00123623	25.0398
rs7182950	3.66341	0.000994827	20.1474
rs79022890	4.82717	0.00100723	20.3968
rs9967604	6.41658	0.00119957	21.6098
rs12973272	1.79328	0.0011655	21.1412
rs3761077	2.84031	0.00127129	25.7497
rs28602288	1.60289	0.00102243	20.705
rs113139694	2.73526	0.00114777	23.2461
rs209966	1.5487	0.00114967	23.2845
rs2830171	1.54899	0.0011051	22.381
rs57680861	5.92175	0.00112844	20.3382
rs10889331	1.56265	0.00304238	53.6116
rs4296389	1.5475	0.00229707	48.8722
rs1260326	1.49905	0.00352256	75.0589
rs9809229	2.05624	0.00127255	27.0531
rs2914340	2.1339	0.00106731	22.6822
rs3846661	1.46889	0.00113398	24.1006
rs9472125	2.23926	0.00172282	32.7073
rs10455872	3.86817	0.00147071	27.9213
rs146517761	4.82696	0.00136485	25.9033
rs144768958	5.83161	0.00115951	22.0028
rs140021252	4.83053	0.00117254	22.2504
rs34482346	2.24317	0.00325786	69.3773
rs76975037	2.55818	0.00333372	71.0149
rs2001945	1.44747	0.00160329	34.0908
rs41293995	4.63736	0.00136074	28.925
rs144396749	5.20584	0.00185565	28.4442
rs12365864	2.0033	0.00111668	23.7313
rs964184	2.05167	0.0107466	230.641
rs55644928	2.78124	0.00105034	22.3179
rs536141	1.44859	0.00128424	27.302
rs5026400	1.79432	0.00107239	22.7881
rs821840	1.70735	0.00290611	61.8794
rs72836561	4.96146	0.00130721	24.8105
rs187429064	4.51569	0.00114595	21.7429
rs116843064	4.86028	0.0012639	23.9851
rs72999033	3.08152	0.00235053	50.0194
rs438811	1.77371	0.00280397	59.6929
rs1882752	1.58655	0.00105267	22.3686
rs4350231	1.55056	0.00220248	42.5222
rs2144300	1.45192	0.0012474	24.0662
rs1260326	1.47296	0.00425125	82.2757
rs112568936	4.23868	0.00114833	22.1491
rs1042034	1.61077	0.00304113	58.7813
rs72884948	7.13845	0.00113581	21.9086
rs140075367	2.78465	0.00112686	21.7345
rs79116552	3.90261	0.00138828	26.7892
rs146702609	5.69174	0.00111668	21.5391
rs12641940	4.23805	0.00125098	22.2628
rs6857757	1.60023	0.00111552	21.5168
rs115435623	4.34862	0.00123957	23.9112
rs143977883	7.64512	0.00116318	22.4371
rs2878419	1.44813	0.00147374	28.438
rs9472125	2.23644	0.00152598	29.443
rs146517761	4.84333	0.00119596	23.069
rs118122414	11.5963	0.00166259	25.9862
rs34346326	1.89123	0.00324985	62.8125
rs2980860	1.42672	0.00187315	36.1578
rs115849089	2.37884	0.0050588	97.9634
rs2672263	5.10084	0.00141843	27.3634
rs41293995	4.49631	0.0011431	22.0481
rs174584	1.47499	0.00122948	23.7163
rs141947880	4.32354	0.00155667	30.0344
rs12365864	1.96096	0.00125995	24.3048
rs476469	1.45406	0.0013702	26.4358
rs964184	2.01081	0.0135897	265.468
rs821840	1.69305	0.00215585	41.6309
rs72836561	4.97393	0.00170604	32.9281
rs4796701	1.51175	0.00116092	22.3958
rs2014522	1.85634	0.00116781	22.5265
rs3826688	1.57239	0.00292896	56.5922
rs116843064	4.85832	0.00177258	34.2111
rs141110858	3.51891	0.00121448	23.4279
rs72999033	2.96831	0.00291427	56.3163
rs6065904	1.69795	0.00119886	23.1297
rs1168041	1.62847	0.00242103	46.7543
rs10779836	1.73368	0.00138811	26.7792
rs35608606	1.47562	0.00123574	23.8397
rs149723604	2.6042	0.00125257	24.1649
rs79116552	3.90594	0.00114406	22.0712
rs1260326	1.47518	0.00422738	81.8117
rs4953215	1.5029	0.00117616	22.6912
rs673548	1.6122	0.00290337	56.1138
rs115435623	4.35236	0.00122575	23.6443
rs143977883	7.65233	0.00115329	22.2461
rs9472125	2.2381	0.00147394	28.4374
rs146517761	4.84416	0.00115186	22.2174
rs118122414	11.6254	0.00166243	25.9837
rs34346326	1.89359	0.00352236	68.0982
rs7811833	2.13775	0.00120787	23.3037
rs6982636	1.42967	0.00190743	36.8226
rs34397710	6.56282	0.00117951	22.7536
rs115849089	2.38203	0.00479609	92.8516
rs4476965	1.80059	0.00114809	22.1468
rs41293995	4.50339	0.00125819	24.2709
rs964184	2.01358	0.0134453	262.608
rs12365864	1.96346	0.00166163	32.0663
rs55956276	3.41115	0.001219	23.5127
rs141947880	4.33243	0.00156659	30.2262
rs476469	1.45573	0.00131097	25.2917
rs113407879	6.32901	0.00119389	23.0291
rs821840	1.69541	0.00198378	38.3014
rs4796701	1.513	0.00122497	23.6329
rs72836561	4.97671	0.00171269	33.0566
rs56255430	2.89383	0.0026943	52.0513
rs116843064	4.86263	0.00176255	34.0173
rs439401	1.565	0.00276999	53.5287
rs149297353	4.13243	0.00122478	23.628
rs6065904	1.69934	0.00166616	32.1605
rs62202612	1.59454	0.0011282	21.7615
