# Supplementary material for: Causal association between 637 human metabolites and ovarian cancer: a mendelian randomization study
Source: BMC Genomics. 2024 Jan 23;25:97. doi: 10.1186/s12864-024-09997-3 (PMC10804684; doi:10.1186/s12864-024-09997-3)
Supplement: Supplementary file 3 — Supplementary Material 3. FDR-adjusted P-values of 31 Metabolites [file 12864_2024_9997_MOESM3_ESM.xlsx]

## Sheet: Sheet1
Suppl 3. FDR-adjusted P-values of 31 Metabolites
id.exposure	Original_P_Values	FDR_Adjusted_P_Values
met-a-305	0.00687061	0.0274632
met-a-307	0.0293506	0.0445402
met-a-320	0.00534272	0.0274632
met-a-351	0.000913166	0.0274632
met-a-359	0.00485836	0.0274632
met-a-408	0.0407505	0.0467877
met-a-460	0.0067805	0.0274632
met-a-479	0.0175369	0.036243
met-a-503	0.0326029	0.0445402
met-a-547	0.0344827	0.0445402
met-a-563	0.00839933	0.028931
met-a-581	0.0273479	0.0445402
met-a-606	0.0375256	0.0447421
met-a-610	0.0139065	0.0340618
met-a-615	0.0139063	0.0340618
met-a-622	0.0491254	0.0491254
met-a-633	0.0473971	0.0491254
met-a-655	0.0264632	0.0445402
met-a-679	0.0222921	0.0412307
met-a-681	0.0226104	0.0412307
met-a-694	0.0371672	0.0447421
met-a-695	0.0153828	0.0340618
met-a-725	0.0339623	0.0445402
met-a-739	0.00978587	0.0303362
met-a-746	0.0484036	0.0491254
met-a-753	0.00708728	0.0274632
met-c-859	0.0145083	0.0340618
met-c-861	0.0338888	0.0445402
met-c-886	0.0468571	0.0491254
met-c-912	0.00678326	0.0274632
met-c-913	0.00381889	0.0274632
