# Supplementary material for: Causal association between 637 human metabolites and ovarian cancer: a mendelian randomization study
Source: BMC Genomics. 2024 Jan 23;25:97. doi: 10.1186/s12864-024-09997-3 (PMC10804684; doi:10.1186/s12864-024-09997-3)
Supplement: Supplementary file 4 — Supplementary Material 4. IVW Analysis Results and Statistical Power Values for 31 Metabolites [file 12864_2024_9997_MOESM4_ESM.xlsx]

## Sheet: Sheet1
Suppl 4. IVW Analysis Results and Statistical Power Values for 31 Metabolites
id.exposure	id.outcome	outcome	exposure	method	nsnp	b	se	pval	lo_ci	up_ci	or	R2	Power
met-a-305	ieu-b-4963	Ovarian cancer || id:ieu-b-4963	Histidine	Inverse variance weighted	5	-0.0386806	0.01431	0.00687061	-0.0667281	-0.010633	0.962058	0.0371902	0.06
met-a-307	ieu-b-4963	Ovarian cancer || id:ieu-b-4963	Cholesterol	Inverse variance weighted	30	-0.0116053	0.0053266	0.0293506	-0.0220455	-0.00116517	0.988462	0.118495	0.05
met-a-320	ieu-b-4963	Ovarian cancer || id:ieu-b-4963	Deoxycholate	Inverse variance weighted	17	-0.00552492	0.00198338	0.00534272	-0.00941234	-0.0016375	0.99449	0.10228	0.05
met-a-351	ieu-b-4963	Ovarian cancer || id:ieu-b-4963	Valine	Inverse variance weighted	6	0.0325559	0.00981783	0.000913166	0.0133129	0.0517988	1.03309	0.0411584	0.06
met-a-359	ieu-b-4963	Ovarian cancer || id:ieu-b-4963	Gamma-glutamylglutamine	Inverse variance weighted	21	-0.013469	0.00478255	0.00485836	-0.0228428	-0.00409519	0.986621	0.0961355	0.05
met-a-408	ieu-b-4963	Ovarian cancer || id:ieu-b-4963	X-05907	Inverse variance weighted	11	0.0112776	0.00551187	0.0407505	0.000474347	0.0220809	1.01134	0.0560624	0.05
met-a-460	ieu-b-4963	Ovarian cancer || id:ieu-b-4963	Androsterone sulfate	Inverse variance weighted	19	0.00288519	0.00106565	0.0067805	0.000796509	0.00497387	1.00289	0.155692	0.05
met-a-479	ieu-b-4963	Ovarian cancer || id:ieu-b-4963	Propionylcarnitine	Inverse variance weighted	24	0.00903694	0.00380462	0.0175369	0.00157988	0.016494	1.00908	0.137466	0.05
met-a-503	ieu-b-4963	Ovarian cancer || id:ieu-b-4963	X-11374	Inverse variance weighted	18	-0.00349688	0.0016364	0.0326029	-0.00670422	-0.000289543	0.996509	0.174172	0.05
met-a-547	ieu-b-4963	Ovarian cancer || id:ieu-b-4963	X-11818	Inverse variance weighted	18	-0.00839965	0.00397263	0.0344827	-0.016186	-0.000613299	0.991636	0.0831027	0.05
met-a-563	ieu-b-4963	Ovarian cancer || id:ieu-b-4963	Gamma-glutamylmethionine*	Inverse variance weighted	9	0.0116246	0.00441063	0.00839933	0.00297974	0.0202694	1.01169	0.107994	0.05
met-a-581	ieu-b-4963	Ovarian cancer || id:ieu-b-4963	X-12093	Inverse variance weighted	12	-0.00298133	0.00135115	0.0273479	-0.00562959	-0.00033308	0.997023	0.306442	0.05
met-a-606	ieu-b-4963	Ovarian cancer || id:ieu-b-4963	X-12428	Inverse variance weighted	9	-0.00401298	0.00192932	0.0375256	-0.00779443	-0.000231517	0.995995	0.138555	0.05
met-a-610	ieu-b-4963	Ovarian cancer || id:ieu-b-4963	X-12442--5,8-tetradecadienoate	Inverse variance weighted	13	0.00646233	0.00262732	0.0139065	0.00131279	0.0116119	1.00648	0.0844334	0.05
met-a-615	ieu-b-4963	Ovarian cancer || id:ieu-b-4963	Octanoylcarnitine	Inverse variance weighted	15	-0.00596612	0.00242557	0.0139063	-0.0107202	-0.00121199	0.994052	0.102767	0.05
met-a-622	ieu-b-4963	Ovarian cancer || id:ieu-b-4963	1-stearoylglycerophosphocholine	Inverse variance weighted	13	0.00984105	0.0050018	0.0491254	3.75e-05	0.0196446	1.00989	0.0627832	0.05
met-a-633	ieu-b-4963	Ovarian cancer || id:ieu-b-4963	X-12556	Inverse variance weighted	21	0.00736078	0.00371244	0.0473971	8.44e-05	0.0146372	1.00739	0.0946054	0.05
met-a-655	ieu-b-4963	Ovarian cancer || id:ieu-b-4963	1-linoleoylglycerophosphocholine	Inverse variance weighted	14	0.0113472	0.00511285	0.0264632	0.00132599	0.0213683	1.01141	0.0615263	0.05
met-a-679	ieu-b-4963	Ovarian cancer || id:ieu-b-4963	N2,N2-dimethylguanosine	Inverse variance weighted	35	-0.00886556	0.0038793	0.0222921	-0.016469	-0.00126215	0.991174	0.193638	0.05
met-a-681	ieu-b-4963	Ovarian cancer || id:ieu-b-4963	Oleoylcarnitine	Inverse variance weighted	11	-0.0107795	0.00472795	0.0226104	-0.0200463	-0.00151273	0.989278	0.0354496	0.05
met-a-694	ieu-b-4963	Ovarian cancer || id:ieu-b-4963	X-13549	Inverse variance weighted	17	0.0156019	0.00748679	0.0371672	0.000927781	0.030276	1.01572	0.065233	0.05
met-a-695	ieu-b-4963	Ovarian cancer || id:ieu-b-4963	X-13553	Inverse variance weighted	8	-0.0103023	0.00425146	0.0153828	-0.0186352	-0.00196944	0.989751	0.0812166	0.05
met-a-725	ieu-b-4963	Ovarian cancer || id:ieu-b-4963	X-14473	Inverse variance weighted	12	0.00520168	0.00245302	0.0339623	0.000393756	0.0100096	1.00522	0.0763777	0.05
met-a-739	ieu-b-4963	Ovarian cancer || id:ieu-b-4963	Dimethylarginine (SDMA + ADMA)	Inverse variance weighted	21	0.0169753	0.00657116	0.00978587	0.00409584	0.0298548	1.01712	0.09177	0.05
met-a-746	ieu-b-4963	Ovarian cancer || id:ieu-b-4963	5alpha-androstan-3beta,17beta-diol disulfate	Inverse variance weighted	16	0.00291031	0.00147446	0.0484036	2.04e-05	0.00580025	1.00291	0.0973475	0.05
met-a-753	ieu-b-4963	Ovarian cancer || id:ieu-b-4963	Cis-4-decenoyl carnitine	Inverse variance weighted	9	-0.00871439	0.00323628	0.00708728	-0.0150575	-0.00237127	0.991323	0.067346	0.05
met-c-859	ieu-b-4963	Ovarian cancer || id:ieu-b-4963	Glucose	Inverse variance weighted	27	0.00207675	0.000849585	0.0145083	0.000411561	0.00374194	1.00208	0.0352387	0.05
met-c-861	ieu-b-4963	Ovarian cancer || id:ieu-b-4963	Glycerol	Inverse variance weighted	26	0.00195003	0.000919221	0.0338888	0.000148355	0.0037517	1.00195	0.0305574	0.05
met-c-886	ieu-b-4963	Ovarian cancer || id:ieu-b-4963	Total cholesterol in large VLDL	Inverse variance weighted	24	0.00142611	0.000717508	0.0468571	1.98e-05	0.00283243	1.00143	0.0520886	0.05
met-c-912	ieu-b-4963	Ovarian cancer || id:ieu-b-4963	Total lipids in medium VLDL	Inverse variance weighted	32	0.00158465	0.000585323	0.00678326	0.000437413	0.00273188	1.00159	0.0685042	0.05
met-c-913	ieu-b-4963	Ovarian cancer || id:ieu-b-4963	Concentration of medium VLDL particles	Inverse variance weighted	30	0.00177909	0.000615017	0.00381889	0.000573655	0.00298452	1.00178	0.0667506	0.05
