# Supplementary material for: Causal association between 637 human metabolites and ovarian cancer: a mendelian randomization study
Source: BMC Genomics. 2024 Jan 23;25:97. doi: 10.1186/s12864-024-09997-3 (PMC10804684; doi:10.1186/s12864-024-09997-3)
Supplement: Supplementary file 5 — Supplementary Material 5. Results of PhenoScanner [file 12864_2024_9997_MOESM5_ESM.xlsx]

## Sheet: Sheet1
Suppl 5. Results of PhenoScanner
snp	rsid	hg19_coordinates	hg38_coordinates	a1	a2	trait	efo	study	pmid	ancestry	year	beta	se	p	direction	n	n_cases	n_controls	n_studies	unit	dataset
rs1527683	rs1527683	chr1:74822937	chr1:74357253	C	T	Age at first live birth	EFO_0009101	Neale B	UKBB	European	2017	0.02223	0.004748	2.827e-06	+	123846	0	123846	1	IVNT	Neale-B_UKBB_EUR_2017
rs1527683	rs1527683	chr1:74822937	chr1:74357253	C	T	Qualifications: college or university degree	EFO_0004784	Neale B	UKBB	European	2017	0.007691	0.00138	2.479e-08	+	334070	106305	227765	1	risk diff	Neale-B_UKBB_EUR_2017
rs1527683	rs1527683	chr1:74822937	chr1:74357253	C	T	Qualifications: none	EFO_0004784	Neale B	UKBB	European	2017	-0.005565	0.001119	6.51e-07	-	334070	57567	276503	1	risk diff	Neale-B_UKBB_EUR_2017
rs1527683	rs1527683	chr1:74822937	chr1:74357253	C	T	Years of educational attainment	EFO_0004784	SSGAC	27225129	European	2016	0.014	0.003	5.506e-06	+	328917	0	328917	64	years	SSGAC_EduYears_EUR_2016
rs715	rs715	chr2:211543055	chr2:210678331	C	T	Eosinophil percentage of granulocytes	EFO_0004586	Astle W	27863252	European	2016	0.02307	0.003876	2.635e-09	+	173480	0	173480	2	IVNT	Astle-W_Blood-Cell-Traits_EUR_2016
rs715	rs715	chr2:211543055	chr2:210678331	C	T	Eosinophil percentage of white cells	EFO_0004586	Astle W	27863252	European	2016	0.02421	0.003858	3.506e-10	+	173480	0	173480	2	IVNT	Astle-W_Blood-Cell-Traits_EUR_2016
rs715	rs715	chr2:211543055	chr2:210678331	C	T	Lymphocyte count	EFO_0004586	Astle W	27863252	European	2016	-0.01831	0.003899	2.637e-06	-	173480	0	173480	2	IVNT	Astle-W_Blood-Cell-Traits_EUR_2016
rs715	rs715	chr2:211543055	chr2:210678331	C	T	Mean corpuscular hemoglobin	EFO_0004586	Astle W	27863252	European	2016	0.02371	0.003832	6.127e-10	+	173480	0	173480	2	IVNT	Astle-W_Blood-Cell-Traits_EUR_2016
rs715	rs715	chr2:211543055	chr2:210678331	C	T	Mean corpuscular volume	EFO_0004586	Astle W	27863252	European	2016	0.02305	0.003821	1.624e-09	+	173480	0	173480	2	IVNT	Astle-W_Blood-Cell-Traits_EUR_2016
rs715	rs715	chr2:211543055	chr2:210678331	C	T	Mean platelet volume	EFO_0004586	Astle W	27863252	European	2016	0.02842	0.003918	4.096e-13	+	173480	0	173480	2	IVNT	Astle-W_Blood-Cell-Traits_EUR_2016
rs715	rs715	chr2:211543055	chr2:210678331	C	T	Myeloid white cell count	EFO_0004586	Astle W	27863252	European	2016	-0.01723	0.003899	9.937e-06	-	173480	0	173480	2	IVNT	Astle-W_Blood-Cell-Traits_EUR_2016
rs715	rs715	chr2:211543055	chr2:210678331	C	T	Neutrophil count	EFO_0004586	Astle W	27863252	European	2016	-0.01751	0.00388	6.4e-06	-	173480	0	173480	2	IVNT	Astle-W_Blood-Cell-Traits_EUR_2016
rs715	rs715	chr2:211543055	chr2:210678331	C	T	Neutrophil percentage of granulocytes	EFO_0004586	Astle W	27863252	European	2016	-0.02122	0.003877	4.407e-08	-	173480	0	173480	2	IVNT	Astle-W_Blood-Cell-Traits_EUR_2016
rs715	rs715	chr2:211543055	chr2:210678331	C	T	Platelet count	EFO_0004586	Astle W	27863252	European	2016	-0.03423	0.003951	4.536e-18	-	173480	0	173480	2	IVNT	Astle-W_Blood-Cell-Traits_EUR_2016
rs715	rs715	chr2:211543055	chr2:210678331	C	T	Platelet distribution width	EFO_0004586	Astle W	27863252	European	2016	0.01782	0.003891	4.656e-06	+	173480	0	173480	2	IVNT	Astle-W_Blood-Cell-Traits_EUR_2016
rs715	rs715	chr2:211543055	chr2:210678331	C	T	Plateletcrit	EFO_0004586	Astle W	27863252	European	2016	-0.0241	0.003965	1.213e-09	-	173480	0	173480	2	IVNT	Astle-W_Blood-Cell-Traits_EUR_2016
rs715	rs715	chr2:211543055	chr2:210678331	C	T	Sum basophil neutrophil counts	EFO_0004586	Astle W	27863252	European	2016	-0.01786	0.003887	4.333e-06	-	173480	0	173480	2	IVNT	Astle-W_Blood-Cell-Traits_EUR_2016
rs715	rs715	chr2:211543055	chr2:210678331	C	T	White blood cell count	EFO_0004586	Astle W	27863252	European	2016	-0.02101	0.003882	6.218e-08	-	173480	0	173480	2	IVNT	Astle-W_Blood-Cell-Traits_EUR_2016
rs715	rs715	chr2:211543055	chr2:210678331	C	T	Chronic kidney disease	EFO_0003884	CKDGen	26831199	European	2016	0.096	0.018	5.4e-08	+	117165	12385	104780	43	log OR	CKDGen_CKD_EUR_2016
rs715	rs715	chr2:211543055	chr2:210678331	C	T	log eGFR creatinine in non diabetics	EFO_0005208	CKDGen	26831199	European	2016	-0.0095	0.001	6e-20	-	115472	0	115472	45	ml/min/1.73m2	CKDGen_eGFRcrea-NDM_EUR_2016
rs715	rs715	chr2:211543055	chr2:210678331	C	T	log eGFR creatinine	EFO_0005208	CKDGen	26831199	European	2016	-0.0096	0.001	2.3e-21	-	130461	0	130461	48	ml/min/1.73m2	CKDGen_eGFRcrea_EUR_2016
rs715	rs715	chr2:211543055	chr2:210678331	C	T	Body mass index adjusted for smoking in females	EFO_0004340	GIANT	28443625	Mixed	2017	0.0262	0.0058	6.558e-06	+	91844	0	91844	73	IVNT	GIANT_BMI-adjusted-Smoking-F_Mixed_2017
rs715	rs715	chr2:211543055	chr2:210678331	C	T	Body mass index adjusted for smoking	EFO_0004340	GIANT	28443625	European	2017	0.0216	0.0048	7.105e-06	+	136408	0	136408	73	IVNT	GIANT_BMI-adjusted-Smoking_EUR_2017
rs715	rs715	chr2:211543055	chr2:210678331	C	T	Body mass index adjusted for smoking	EFO_0004340	GIANT	28443625	Mixed	2017	0.0224	0.0045	5.814e-07	+	156642	0	156642	79	IVNT	GIANT_BMI-adjusted-Smoking_Mixed_2017
rs715	rs715	chr2:211543055	chr2:210678331	C	T	Body mass index	EFO_0004340	GIANT	25673413	European	2015	0.022	0.0049	7.129e-06	+	175374	0	175374	114	IVNT	GIANT_BMI_EUR_2015
rs715	rs715	chr2:211543055	chr2:210678331	C	T	Body mass index	EFO_0004340	GIANT	25673413	Mixed	2015	0.0221	0.0048	4.141e-06	+	177536	0	177536	125	IVNT	GIANT_BMI_Mixed_2015
rs715	rs715	chr2:211543055	chr2:210678331	C	T	Chronic kidney disease	EFO_0003884	CKDGen	20383146	European	2010	NA	NA	4.5e-06	NA	67093	-	-	-	-	GRASP
rs715	rs715	chr2:211543055	chr2:210678331	C	T	Metabolites in glutathione and glycine biosynthesis pathways	NCIT_C523	Xie W	23378610	European	2013	NA	NA	3.3e-50	NA	1004	-	-	-	-	GRASP
rs715	rs715	chr2:211543055	chr2:210678331	C	T	Serum creatinine	EFO_0004518	CKDGen	20383146	European	2010	NA	NA	2.2e-09	NA	67093	-	-	-	-	GRASP
rs715	rs715	chr2:211543055	chr2:210678331	C	T	Amino acid levels	EFO_0005664;EFO_0005134	Draisma H	26068415	European	2015	-0.0311	0.004679	3e-11	-	-	-	-	-	unit decrease	NHGRI-EBI_GWAS_Catalog
rs715	rs715	chr2:211543055	chr2:210678331	C	T	Betaine levels in individuals undergoing cardiac evaluation	EFO_0007787;EFO_0006512	Hartiala JA	26822151	Unspecified	2016	0.05	0.008725	1e-08	+	-	-	-	-	unit decrease	NHGRI-EBI_GWAS_Catalog
rs715	rs715	chr2:211543055	chr2:210678331	C	T	Blood metabolite levels	EFO_0005664	Shin SY	24816252	European	2014	-0.033	0.002678	7e-35	-	-	-	-	-	unit decrease	NHGRI-EBI_GWAS_Catalog
rs715	rs715	chr2:211543055	chr2:210678331	C	T	Blood metabolite levels	EFO_0005664	Shin SY	24816252	European	2014	-0.036	0.004378	2e-16	-	-	-	-	-	unit increase	NHGRI-EBI_GWAS_Catalog
rs715	rs715	chr2:211543055	chr2:210678331	C	T	Blood metabolite levels	EFO_0005664	Shin SY	24816252	European	2014	-0.022	0.002325	3e-21	-	-	-	-	-	unit decrease	NHGRI-EBI_GWAS_Catalog
rs715	rs715	chr2:211543055	chr2:210678331	C	T	Blood metabolite levels	EFO_0005664	Shin SY	24816252	European	2014	-0.022	0.002441	2e-19	-	-	-	-	-	unit increase	NHGRI-EBI_GWAS_Catalog
rs715	rs715	chr2:211543055	chr2:210678331	C	T	Blood metabolite levels	EFO_0005664	Shin SY	24816252	European	2014	-0.076	0.002939	2e-147	-	-	-	-	-	unit decrease	NHGRI-EBI_GWAS_Catalog
rs715	rs715	chr2:211543055	chr2:210678331	C	T	Blood metabolite levels	EFO_0005664	Shin SY	24816252	European	2014	-0.022	0.002703	4e-16	-	-	-	-	-	unit increase	NHGRI-EBI_GWAS_Catalog
rs715	rs715	chr2:211543055	chr2:210678331	C	T	Blood metabolite levels	EFO_0005664	Shin SY	24816252	European	2014	-0.045	0.004383	1e-24	-	-	-	-	-	unit decrease	NHGRI-EBI_GWAS_Catalog
rs715	rs715	chr2:211543055	chr2:210678331	C	T	Blood metabolite levels	EFO_0005664	Shin SY	24816252	European	2014	-0.091	0.005674	7e-58	-	-	-	-	-	unit decrease	NHGRI-EBI_GWAS_Catalog
rs715	rs715	chr2:211543055	chr2:210678331	C	T	Body mass index	EFO_0004340	GIANT	25673413	Mixed	2015	0.022	0.004771	4e-06	+	-	-	-	-	kg/m2 increase	NHGRI-EBI_GWAS_Catalog
rs715	rs715	chr2:211543055	chr2:210678331	C	T	Body mass index	EFO_0004340	GIANT	25673413	Mixed	2015	0.022	0.004896	7e-06	+	-	-	-	-	kg/m2 increase	NHGRI-EBI_GWAS_Catalog
rs715	rs715	chr2:211543055	chr2:210678331	C	T	Eosinophil percentage of granulocytes	EFO_0007996	Astle W	27863252	European	2016	0.02307	0.00389	3e-09	+	-	-	-	-	unit increase	NHGRI-EBI_GWAS_Catalog
rs715	rs715	chr2:211543055	chr2:210678331	C	T	Eosinophil percentage of white cells	EFO_0007991	Astle W	27863252	European	2016	0.02421	0.003871	4e-10	+	-	-	-	-	unit increase	NHGRI-EBI_GWAS_Catalog
rs715	rs715	chr2:211543055	chr2:210678331	C	T	Fibrinogen	EFO_0004623	Sabater Lleal M	23969696	Mixed	2013	-0.009	0.001342	2e-11	-	-	-	-	-	unit increase	NHGRI-EBI_GWAS_Catalog
rs715	rs715	chr2:211543055	chr2:210678331	C	T	Fibrinogen levels	EFO_0004623	de Vries PS	26561523	European	2015	NA	NA	4e-16	NA	-	-	-	-	-	NHGRI-EBI_GWAS_Catalog
rs715	rs715	chr2:211543055	chr2:210678331	C	T	Fibrinogen levels	EFO_0004623	de Vries PS	28107422	European	2017	NA	NA	2e-13	NA	-	-	-	-	unit increase	NHGRI-EBI_GWAS_Catalog
rs715	rs715	chr2:211543055	chr2:210678331	C	T	Fibrinogen levels	EFO_0004623	de Vries PS	28107422	European	2017	NA	NA	9e-14	NA	-	-	-	-	unit increase	NHGRI-EBI_GWAS_Catalog
rs715	rs715	chr2:211543055	chr2:210678331	C	T	Glomerular filtration rate	EFO_0005208	Mahajan A	27588450	Mixed	2016	0.876	0.1287	1e-11	+	-	-	-	-	unit decrease	NHGRI-EBI_GWAS_Catalog
rs715	rs715	chr2:211543055	chr2:210678331	C	T	Macular telangiectasia type 2	EFO_1002009	Scerri TS	28250457	European	2017	NA	NA	1e-15	NA	-	-	-	-	log OR	NHGRI-EBI_GWAS_Catalog
rs715	rs715	chr2:211543055	chr2:210678331	C	T	Metabolite levels	EFO_0004471	Xie W	23378610	European	2013	-0.61	0.04092	3e-50	-	-	-	-	-	unit decrease	NHGRI-EBI_GWAS_Catalog
rs715	rs715	chr2:211543055	chr2:210678331	C	T	Plateletcrit	EFO_0007985	Astle W	27863252	European	2016	0.0241	0.003945	1e-09	+	-	-	-	-	unit decrease	NHGRI-EBI_GWAS_Catalog
rs715	rs715	chr2:211543055	chr2:210678331	C	T	Urinary metabolites	EFO_0005116	Raffler J	26352407	European	2015	0.1409	0.01221	8e-31	+	-	-	-	-	unit increase	NHGRI-EBI_GWAS_Catalog
rs715	rs715	chr2:211543055	chr2:210678331	C	T	Urinary metabolites	EFO_0005116	Raffler J	26352407	European	2015	0.176	0.01695	3e-25	+	-	-	-	-	unit increase	NHGRI-EBI_GWAS_Catalog
rs715	rs715	chr2:211543055	chr2:210678331	C	T	Arm fat-free mass left	-	Neale B	UKBB	European	2017	0.01614	0.001674	5.094e-22	+	331159	0	331159	1	IVNT	Neale-B_UKBB_EUR_2017
rs715	rs715	chr2:211543055	chr2:210678331	C	T	Arm fat-free mass right	-	Neale B	UKBB	European	2017	0.0154	0.00164	6.007e-21	+	331221	0	331221	1	IVNT	Neale-B_UKBB_EUR_2017
rs715	rs715	chr2:211543055	chr2:210678331	C	T	Arm predicted mass left	-	Neale B	UKBB	European	2017	0.01608	0.001667	5.141e-22	+	331146	0	331146	1	IVNT	Neale-B_UKBB_EUR_2017
rs715	rs715	chr2:211543055	chr2:210678331	C	T	Arm predicted mass right	-	Neale B	UKBB	European	2017	0.01527	0.001634	9.604e-21	+	331216	0	331216	1	IVNT	Neale-B_UKBB_EUR_2017
rs715	rs715	chr2:211543055	chr2:210678331	C	T	Basal metabolic rate	EFO_0007777	Neale B	UKBB	European	2017	0.01688	0.001745	4.084e-22	+	331307	0	331307	1	IVNT	Neale-B_UKBB_EUR_2017
rs715	rs715	chr2:211543055	chr2:210678331	C	T	Body mass index	EFO_0004340	Neale B	UKBB	European	2017	0.01191	0.002605	4.798e-06	+	336107	0	336107	1	IVNT	Neale-B_UKBB_EUR_2017
rs715	rs715	chr2:211543055	chr2:210678331	C	T	Creatinine in urine	EFO_0007934	Neale B	UKBB	European	2017	0.02023	0.002494	5.04e-16	+	327525	0	327525	1	IVNT	Neale-B_UKBB_EUR_2017
rs715	rs715	chr2:211543055	chr2:210678331	C	T	Forced expiratory volume in 1-second, best measure	EFO_0004314	Neale B	UKBB	European	2017	0.01131	0.002477	4.999e-06	+	255492	0	255492	1	IVNT	Neale-B_UKBB_EUR_2017
rs715	rs715	chr2:211543055	chr2:210678331	C	T	Hand grip strength right	EFO_0006941	Neale B	UKBB	European	2017	0.01017	0.001902	8.927e-08	+	335842	0	335842	1	IVNT	Neale-B_UKBB_EUR_2017
rs715	rs715	chr2:211543055	chr2:210678331	C	T	Height	EFO_0004339	Neale B	UKBB	European	2017	0.01008	0.001871	7.087e-08	+	336474	0	336474	1	IVNT	Neale-B_UKBB_EUR_2017
rs715	rs715	chr2:211543055	chr2:210678331	C	T	Hip circumference	EFO_0005093	Neale B	UKBB	European	2017	0.01413	0.002608	5.968e-08	+	336601	0	336601	1	IVNT	Neale-B_UKBB_EUR_2017
rs715	rs715	chr2:211543055	chr2:210678331	C	T	Illnesses of mother: heart disease	EFO_0003777	Neale B	UKBB	European	2017	-0.006865	0.001084	2.436e-10	-	311606	62065	249541	1	risk diff	Neale-B_UKBB_EUR_2017
rs715	rs715	chr2:211543055	chr2:210678331	C	T	Impedance of arm left	-	Neale B	UKBB	European	2017	-0.01682	0.001859	1.503e-19	-	331292	0	331292	1	IVNT	Neale-B_UKBB_EUR_2017
rs715	rs715	chr2:211543055	chr2:210678331	C	T	Impedance of arm right	-	Neale B	UKBB	European	2017	-0.01576	0.001851	1.708e-17	-	331279	0	331279	1	IVNT	Neale-B_UKBB_EUR_2017
rs715	rs715	chr2:211543055	chr2:210678331	C	T	Impedance of leg left	-	Neale B	UKBB	European	2017	-0.02027	0.0024	3.096e-17	-	331296	0	331296	1	IVNT	Neale-B_UKBB_EUR_2017
rs715	rs715	chr2:211543055	chr2:210678331	C	T	Impedance of leg right	-	Neale B	UKBB	European	2017	-0.02022	0.002382	2.1e-17	-	331301	0	331301	1	IVNT	Neale-B_UKBB_EUR_2017
rs715	rs715	chr2:211543055	chr2:210678331	C	T	Impedance of whole body	-	Neale B	UKBB	European	2017	-0.01986	0.002007	4.507e-23	-	331284	0	331284	1	IVNT	Neale-B_UKBB_EUR_2017
rs715	rs715	chr2:211543055	chr2:210678331	C	T	Leg fat-free mass left	-	Neale B	UKBB	European	2017	0.0159	0.001733	4.669e-20	+	331258	0	331258	1	IVNT	Neale-B_UKBB_EUR_2017
rs715	rs715	chr2:211543055	chr2:210678331	C	T	Leg fat-free mass right	-	Neale B	UKBB	European	2017	0.0166	0.001733	9.482e-22	+	331285	0	331285	1	IVNT	Neale-B_UKBB_EUR_2017
rs715	rs715	chr2:211543055	chr2:210678331	C	T	Leg predicted mass left	-	Neale B	UKBB	European	2017	0.01574	0.001722	6.15e-20	+	331253	0	331253	1	IVNT	Neale-B_UKBB_EUR_2017
rs715	rs715	chr2:211543055	chr2:210678331	C	T	Leg predicted mass right	-	Neale B	UKBB	European	2017	0.01655	0.001721	7.163e-22	+	331285	0	331285	1	IVNT	Neale-B_UKBB_EUR_2017
rs715	rs715	chr2:211543055	chr2:210678331	C	T	Pain type experienced in last month: headache	EFO_0003843	Neale B	UKBB	European	2017	0.006143	0.001051	5.016e-09	+	336650	66967	269683	1	risk diff	Neale-B_UKBB_EUR_2017
rs715	rs715	chr2:211543055	chr2:210678331	C	T	Self-reported hypertension	EFO_0000537	Neale B	UKBB	European	2017	-0.005262	0.001155	5.231e-06	-	337159	87690	249469	1	risk diff	Neale-B_UKBB_EUR_2017
rs715	rs715	chr2:211543055	chr2:210678331	C	T	Self-reported migraine	EFO_0005296	Neale B	UKBB	European	2017	0.00203	0.0004467	5.528e-06	+	337159	10007	327152	1	risk diff	Neale-B_UKBB_EUR_2017
rs715	rs715	chr2:211543055	chr2:210678331	C	T	Sitting height	EFO_0004339	Neale B	UKBB	European	2017	0.009172	0.002035	6.596e-06	+	336172	0	336172	1	IVNT	Neale-B_UKBB_EUR_2017
rs715	rs715	chr2:211543055	chr2:210678331	C	T	Systolic blood pressure	EFO_0006335	Neale B	UKBB	European	2017	-0.01554	0.002668	5.672e-09	-	317754	0	317754	1	IVNT	Neale-B_UKBB_EUR_2017
rs715	rs715	chr2:211543055	chr2:210678331	C	T	Trunk fat-free mass	-	Neale B	UKBB	European	2017	0.01713	0.001658	5.282e-25	+	331030	0	331030	1	IVNT	Neale-B_UKBB_EUR_2017
rs715	rs715	chr2:211543055	chr2:210678331	C	T	Trunk predicted mass	-	Neale B	UKBB	European	2017	0.01699	0.001653	8.958e-25	+	330995	0	330995	1	IVNT	Neale-B_UKBB_EUR_2017
rs715	rs715	chr2:211543055	chr2:210678331	C	T	Vascular or heart problems diagnosed by doctor: high blood pressure	EFO_0004325	Neale B	UKBB	European	2017	-0.005532	0.001171	2.324e-06	-	336683	91033	245650	1	risk diff	Neale-B_UKBB_EUR_2017
rs715	rs715	chr2:211543055	chr2:210678331	C	T	Weight	EFO_0004338	Neale B	UKBB	European	2017	0.01542	0.002301	2.052e-11	+	336227	0	336227	1	IVNT	Neale-B_UKBB_EUR_2017
rs715	rs715	chr2:211543055	chr2:210678331	C	T	Whole body fat-free mass	-	Neale B	UKBB	European	2017	0.01722	0.001665	4.559e-25	+	331291	0	331291	1	IVNT	Neale-B_UKBB_EUR_2017
rs715	rs715	chr2:211543055	chr2:210678331	C	T	Whole body water mass	-	Neale B	UKBB	European	2017	0.0174	0.001667	1.733e-25	+	331315	0	331315	1	IVNT	Neale-B_UKBB_EUR_2017
rs16868246	rs16868246	chr4:9978305	chr4:9976681	C	G	Red blood cell count	EFO_0004586	Astle W	27863252	European	2016	-0.01964	0.004395	7.824e-06	-	173480	0	173480	2	IVNT	Astle-W_Blood-Cell-Traits_EUR_2016
rs16868246	rs16868246	chr4:9978305	chr4:9976681	C	G	Gout	-	Yang Q	20884846	European	2010	NA	NA	6.83e-13	NA	28283	-	-	-	-	GRASP
rs16868246	rs16868246	chr4:9978305	chr4:9976681	C	G	Gout	-	GUGC	23263486	European	2012	NA	NA	1.05e-22	NA	69374	-	-	-	-	GRASP
rs16868246	rs16868246	chr4:9978305	chr4:9976681	C	G	Serum urate	NCIT_C64814	Yang Q	20884846	European	2010	NA	NA	2.6e-217	NA	28283	-	-	-	-	GRASP
rs16868246	rs16868246	chr4:9978305	chr4:9976681	C	G	Serum urate	NCIT_C64814	Tin A	21768215	African	2011	NA	NA	1.26e-27	NA	8651	-	-	-	-	GRASP
rs16868246	rs16868246	chr4:9978305	chr4:9976681	C	G	Serum urate	NCIT_C64814	GUGC	23263486	European	2012	NA	NA	1e-300	NA	69374	-	-	-	-	GRASP
rs16868246	rs16868246	chr4:9978305	chr4:9976681	C	G	Uric acid	NCIT_C62652;CHEBI_27226	Kolz M	19503597	European	2009	NA	NA	5.83e-186	NA	28141	-	-	-	-	GRASP
rs16868246	rs16868246	chr4:9978305	chr4:9976681	C	G	Gout	EFO_0004274	GUGC	23263486	European	2012	-0.44	0.044	1.053e-22	-	69374	2115	67259	14	log OR	GUGC_Gout_EUR_2012
rs16868246	rs16868246	chr4:9978305	chr4:9976681	C	G	Serum urate	EFO_0004531	GUGC	23263486	European	2012	-0.38	0.0066	0	-	110054	0	110054	48	mg/dl	GUGC_Urate_EUR_2012
rs16868246	rs16868246	chr4:9978305	chr4:9976681	C	G	Blood metabolite levels	EFO_0005664	Shin SY	24816252	European	2014	NA	NA	2e-14	NA	-	-	-	-	-	NHGRI-EBI_GWAS_Catalog
rs16868246	rs16868246	chr4:9978305	chr4:9976681	C	G	Self-reported gout	EFO_0004274	Neale B	UKBB	European	2017	-0.006437	0.0003547	1.496e-73	-	337159	4807	332352	1	risk diff	Neale-B_UKBB_EUR_2017
rs16868246	rs16868246	chr4:9978305	chr4:9976681	C	G	Treatment with allopurinol	EFO_0007056	Neale B	UKBB	European	2017	-0.005056	0.0003171	3.291e-57	-	337159	3819	333340	1	risk diff	Neale-B_UKBB_EUR_2017
rs4288369	rs4288369	chr8:78666725	chr8:77754490	C	G	Cause of death: myelodysplastic syndrome, unspecified	-	Neale B	UKBB	European	2017	0.01264	0.002448	2.486e-07	+	7637	10	7627	1	risk diff	Neale-B_UKBB_EUR_2017
rs4768741	rs4768741	chr12:47070105	chr12:46676322	C	G	Birth weight of first child	EFO_0004344	Neale B	UKBB	European	2017	-0.0407	0.007953	3.091e-07	-	145558	0	145558	1	-	Neale-B_UKBB_EUR_2017
rs4768741	rs4768741	chr12:47070105	chr12:46676322	C	G	Height	EFO_0004339	Neale B	UKBB	European	2017	-0.015	0.003084	1.149e-06	-	336474	0	336474	1	IVNT	Neale-B_UKBB_EUR_2017
rs602633	rs602633	chr1:109821511	chr1:109278889	T	G	Coronary artery disease	EFO_0000378;EFO_0001645	CARDIoGRAM	21378990	European	2011	-0.1034	0.01728	2.16e-09	-	81699	20375	61324	14	log OR	CARDIoGRAM_CHD_EUR_2011
rs602633	rs602633	chr1:109821511	chr1:109278889	T	G	Coronary artery disease	EFO_0000378;EFO_0001645	CARDIoGRAMplusC4D	23202125	Mixed	2013	-0.1159	0.01097	4.74e-26	-	194427	63746	130681	48	log OR	CARDIoGRAMplusC4D_CHD_Mixed_2013
rs602633	rs602633	chr1:109821511	chr1:109278889	T	G	Coronary artery disease	EFO_0000378;EFO_0001645	CARDIoGRAMplusC4D	26343387	Mixed	2015	-0.09602	0.0115	6.97e-17	-	184305	60801	123504	48	log OR	CARDIoGRAMplusC4D_CHD_Mixed_2015
rs602633	rs602633	chr1:109821511	chr1:109278889	T	G	Myocardial infarction	EFO_0000612	CARDIoGRAMplusC4D	26343387	Mixed	2015	-0.08261	0.01265	6.545e-11	-	167181	43677	123504	48	log OR	CARDIoGRAMplusC4D_MI_Mixed_2015
rs602633	rs602633	chr1:109821511	chr1:109278889	T	G	Body mass index adjusted for smoking	EFO_0004340	GIANT	28443625	European	2017	0.0193	0.0041	3.149e-06	+	207695	0	207695	73	IVNT	GIANT_BMI-adjusted-Smoking_EUR_2017
rs602633	rs602633	chr1:109821511	chr1:109278889	T	G	Body mass index adjusted for smoking	EFO_0004340	GIANT	28443625	Mixed	2017	0.0177	0.0038	3.055e-06	+	236495	0	236495	79	IVNT	GIANT_BMI-adjusted-Smoking_Mixed_2017
rs602633	rs602633	chr1:109821511	chr1:109278889	T	G	Height	EFO_0004339	GIANT	25282103	European	2014	0.019	0.0036	9.3e-08	+	252567	0	252567	79	Z-score	GIANT_Height_EUR_2014
rs602633	rs602633	chr1:109821511	chr1:109278889	T	G	High density lipoprotein	EFO_0004612	GLGC	24097068	European	2013	0.0328	0.0041	3.495e-14	+	185599	0	185599	60	IVNT	GLGC_HDL_EUR_2013
rs602633	rs602633	chr1:109821511	chr1:109278889	T	G	High density lipoprotein	EFO_0004612	GLGC	20686565	Mixed	2010	0.0307	0.006	5.152e-07	+	99900	0	99900	46	Z-score	GLGC_HDL_Mixed_2010
rs602633	rs602633	chr1:109821511	chr1:109278889	T	G	Low density lipoprotein	EFO_0004611	GLGC	24097068	European	2013	-0.1591	0.0044	1.5e-261	-	171593	0	171593	60	IVNT	GLGC_LDL_EUR_2013
rs602633	rs602633	chr1:109821511	chr1:109278889	T	G	Low density lipoprotein	EFO_0004611	GLGC	20686565	Mixed	2010	-0.1709	0.0064	4.93e-164	-	95454	0	95454	46	Z-score	GLGC_LDL_Mixed_2010
rs602633	rs602633	chr1:109821511	chr1:109278889	T	G	Total cholesterol	EFO_0004574	GLGC	24097068	European	2013	-0.1268	0.0043	2.12e-180	-	185817	0	185817	60	IVNT	GLGC_TC_EUR_2013
rs602633	rs602633	chr1:109821511	chr1:109278889	T	G	Total cholesterol	EFO_0004574	GLGC	20686565	Mixed	2010	-0.1481	0.0062	3.87e-127	-	100184	0	100184	46	Z-score	GLGC_TC_Mixed_2010
rs602633	rs602633	chr1:109821511	chr1:109278889	T	G	APOB apolipoprotein B	NCIT_C74734;NCIT_C106032;NCIT_C106030	Talmud	19913121	European	2009	NA	NA	2.21e-07	NA	5059	-	-	-	-	GRASP
rs602633	rs602633	chr1:109821511	chr1:109278889	T	G	Coronary artery disease	EFO_0000378	Clarke	20032323	Unspecified	2009	NA	NA	9e-08	NA	8319	-	-	-	-	GRASP
rs602633	rs602633	chr1:109821511	chr1:109278889	T	G	Coronary artery disease	EFO_0000378	CARDIoGRAMplusC4D	23202125	Mixed	2013	NA	NA	4.74e-26	NA	194427	-	-	-	-	GRASP
rs602633	rs602633	chr1:109821511	chr1:109278889	T	G	Coronary artery disease age 50	EFO_0000378	CARDIoGRAMplusC4D	23202125	Mixed	2013	NA	NA	4.97e-08	NA	194427	-	-	-	-	GRASP
rs602633	rs602633	chr1:109821511	chr1:109278889	T	G	Coronary artery disease age 50	EFO_0000378	CARDIoGRAMplusC4D	23202125	Mixed	2013	NA	NA	2.77e-20	NA	194427	-	-	-	-	GRASP
rs602633	rs602633	chr1:109821511	chr1:109278889	T	G	Coronary artery disease males	EFO_0000378	CARDIoGRAMplusC4D	23202125	Mixed	2013	NA	NA	1.32e-18	NA	194427	-	-	-	-	GRASP
rs602633	rs602633	chr1:109821511	chr1:109278889	T	G	Coronary artery disease with myocardial infarction	EFO_0000378	CARDIoGRAMplusC4D	23202125	Mixed	2013	NA	NA	2.23e-16	NA	194427	-	-	-	-	GRASP
rs602633	rs602633	chr1:109821511	chr1:109278889	T	G	HDL cholesterol	NCIT_C61041;NCIT_C105587	GLGC	20686565	Mixed	2010	NA	NA	5.152e-07	NA	100184	-	-	-	-	GRASP
rs602633	rs602633	chr1:109821511	chr1:109278889	T	G	HDL cholesterol	NCIT_C61041;NCIT_C105587	Asselbergs	23063622	European	2012	NA	NA	1.28e-07	NA	66240	-	-	-	-	GRASP
rs602633	rs602633	chr1:109821511	chr1:109278889	T	G	LDL cholesterol	EFO_0004195	Willer CJ	18193043	European	2008	NA	NA	4.8e-14	NA	8656	-	-	-	-	GRASP
rs602633	rs602633	chr1:109821511	chr1:109278889	T	G	LDL cholesterol	EFO_0004195	Kathiresan S	19060906	European	2008	NA	NA	7.64e-41	NA	19840	-	-	-	-	GRASP
rs602633	rs602633	chr1:109821511	chr1:109278889	T	G	LDL cholesterol	EFO_0004195	Talmud	19913121	European	2009	NA	NA	3.15e-08	NA	5059	-	-	-	-	GRASP
rs602633	rs602633	chr1:109821511	chr1:109278889	T	G	LDL cholesterol	EFO_0004195	Barber M	20339536	European	2010	NA	NA	8.446e-08	NA	3928	-	-	-	-	GRASP
rs602633	rs602633	chr1:109821511	chr1:109278889	T	G	LDL cholesterol	EFO_0004195	GLGC	20686565	Mixed	2010	NA	NA	4.93e-164	NA	100184	-	-	-	-	GRASP
rs602633	rs602633	chr1:109821511	chr1:109278889	T	G	LDL cholesterol	EFO_0004195	Lettre G	21347282	African	2011	NA	NA	2.89e-06	NA	8090	-	-	-	-	GRASP
rs602633	rs602633	chr1:109821511	chr1:109278889	T	G	LDL cholesterol	EFO_0004195	Middelberg RP	21943158	European	2011	NA	NA	1.2e-22	NA	11683	-	-	-	-	GRASP
rs602633	rs602633	chr1:109821511	chr1:109278889	T	G	LDL cholesterol	EFO_0004195	Asselbergs	23063622	European	2012	NA	NA	6.92e-65	NA	66240	-	-	-	-	GRASP
rs602633	rs602633	chr1:109821511	chr1:109278889	T	G	LDL cholesterol baseline	EFO_0004195	Trompet	21977987	European	2011	NA	NA	5e-08	NA	5244	-	-	-	-	GRASP
rs602633	rs602633	chr1:109821511	chr1:109278889	T	G	LDL cholesterol change with statins	EFO_0007804	Barber M	20339536	European	2010	NA	NA	8.4e-08	NA	3928	-	-	-	-	GRASP
rs602633	rs602633	chr1:109821511	chr1:109278889	T	G	LDL cholesterol in serum	NCIT_C61042;CMO_0001365	Sandhu MS	18262040	European	2008	NA	NA	5.7e-14	NA	11685	-	-	-	-	GRASP
rs602633	rs602633	chr1:109821511	chr1:109278889	T	G	Lp2 activity	EFO_0007733	Grallert H	22003152	European	2011	NA	NA	1.38e-16	NA	13664	-	-	-	-	GRASP
rs602633	rs602633	chr1:109821511	chr1:109278889	T	G	Total cholesterol	NCIT_C61032;NCIT_C105586	Barber M	20339536	European	2010	NA	NA	5.466e-06	NA	3928	-	-	-	-	GRASP
rs602633	rs602633	chr1:109821511	chr1:109278889	T	G	Total cholesterol	NCIT_C61032;NCIT_C105586	GLGC	20686565	Mixed	2010	NA	NA	3.87e-127	NA	100184	-	-	-	-	GRASP
rs602633	rs602633	chr1:109821511	chr1:109278889	T	G	Total cholesterol	NCIT_C61032;NCIT_C105586	Asselbergs	23063622	European	2012	NA	NA	5.86e-65	NA	66240	-	-	-	-	GRASP
rs602633	rs602633	chr1:109821511	chr1:109278889	T	G	Total cholesterol change with statins	EFO_0007806	Barber M	20339536	European	2010	NA	NA	5.5e-06	NA	3928	-	-	-	-	GRASP
rs602633	rs602633	chr1:109821511	chr1:109278889	T	G	Coronary artery disease	EFO_0000378;EFO_0001645	Howson JMM	28530674	European	2017	-0.1033	0.0096	8.6e-27	-	207783	-	-	-	log OR	Howson-JMM_CHD_EUR_2017
rs602633	rs602633	chr1:109821511	chr1:109278889	T	G	Coronary artery disease	EFO_0000378;EFO_0001645	Howson JMM	28530674	Mixed	2017	-0.1021	0.0091	2.4e-29	-	233526	-	-	-	log OR	Howson-JMM_CHD_EUR_2017
rs602633	rs602633	chr1:109821511	chr1:109278889	T	G	Abdominal aortic aneurysm	EFO_0004214	Jones GT	27899403	European	2016	0.131	0.02263	7e-09	+	-	-	-	-	log OR	NHGRI-EBI_GWAS_Catalog
rs602633	rs602633	chr1:109821511	chr1:109278889	T	G	Coronary artery disease	EFO_0001645	Dichgans M	24262325	Unspecified	2013	NA	NA	1e-08	NA	-	-	-	-	-	NHGRI-EBI_GWAS_Catalog
rs602633	rs602633	chr1:109821511	chr1:109278889	T	G	Coronary artery disease	EFO_0000378	van der Harst P	29212778	Mixed	2018	0.112	0.006889	2e-59	+	-	-	-	-	unit decrease	NHGRI-EBI_GWAS_Catalog
rs602633	rs602633	chr1:109821511	chr1:109278889	T	G	Coronary artery disease	EFO_0000378	van der Harst P	29212778	Mixed	2018	0.0999	0.006216	4e-58	+	-	-	-	-	unit decrease	NHGRI-EBI_GWAS_Catalog
rs602633	rs602633	chr1:109821511	chr1:109278889	T	G	Acute myocardial infarction	EFO_1000883	Neale B	UKBB	European	2017	-0.001589	0.0003156	4.8e-07	-	337199	3927	333272	1	risk diff	Neale-B_UKBB_EUR_2017
rs602633	rs602633	chr1:109821511	chr1:109278889	T	G	Angina pectoris	EFO_1001375	Neale B	UKBB	European	2017	-0.002089	0.0003505	2.518e-09	-	337199	4837	332362	1	risk diff	Neale-B_UKBB_EUR_2017
rs602633	rs602633	chr1:109821511	chr1:109278889	T	G	Arm fat-free mass right	-	Neale B	UKBB	European	2017	0.008145	0.001833	8.802e-06	+	331221	0	331221	1	IVNT	Neale-B_UKBB_EUR_2017
rs602633	rs602633	chr1:109821511	chr1:109278889	T	G	Chronic ischaemic heart disease	EFO_0001645	Neale B	UKBB	European	2017	-0.003769	0.0004665	6.605e-16	-	337199	8755	328444	1	risk diff	Neale-B_UKBB_EUR_2017
rs602633	rs602633	chr1:109821511	chr1:109278889	T	G	Fathers age at death	-	Neale B	UKBB	European	2017	0.01536	0.003403	6.366e-06	+	248726	0	248726	1	IVNT	Neale-B_UKBB_EUR_2017
rs602633	rs602633	chr1:109821511	chr1:109278889	T	G	Height	EFO_0004339	Neale B	UKBB	European	2017	0.009426	0.00209	6.481e-06	+	336474	0	336474	1	IVNT	Neale-B_UKBB_EUR_2017
rs602633	rs602633	chr1:109821511	chr1:109278889	T	G	Illnesses of father: heart disease	EFO_0003777	Neale B	UKBB	European	2017	-0.00948	0.001468	1.07e-10	-	298237	97385	200852	1	risk diff	Neale-B_UKBB_EUR_2017
rs602633	rs602633	chr1:109821511	chr1:109278889	T	G	Medication for cholesterol, blood pressure or diabetes: cholesterol lowering medication	EFO_0007056	Neale B	UKBB	European	2017	-0.02711	0.001834	2.132e-49	-	154702	35840	118862	1	risk diff	Neale-B_UKBB_EUR_2017
rs602633	rs602633	chr1:109821511	chr1:109278889	T	G	Medication for cholesterol, blood pressure or diabetes: none of the above	EFO_0007056	Neale B	UKBB	European	2017	0.01769	0.002052	6.74e-18	+	154702	103004	51698	1	risk diff	Neale-B_UKBB_EUR_2017
rs602633	rs602633	chr1:109821511	chr1:109278889	T	G	Medication for pain relief, constipation, heartburn: aspirin	EFO_0007056	Neale B	UKBB	European	2017	-0.005893	0.001023	8.284e-09	-	333581	46946	286635	1	risk diff	Neale-B_UKBB_EUR_2017
rs602633	rs602633	chr1:109821511	chr1:109278889	T	G	No treatment with medication for cholesterol, blood pressure, diabetes, or take exogenous hormones	EFO_0007056	Neale B	UKBB	European	2017	0.009386	0.00187	5.183e-07	+	180203	124239	55964	1	risk diff	Neale-B_UKBB_EUR_2017
rs602633	rs602633	chr1:109821511	chr1:109278889	T	G	Number of treatments or medications taken	EFO_0007056	Neale B	UKBB	European	2017	-0.01197	0.002359	3.869e-07	-	337159	0	337159	1	-	Neale-B_UKBB_EUR_2017
rs602633	rs602633	chr1:109821511	chr1:109278889	T	G	Self-reported angina	EFO_0000378	Neale B	UKBB	European	2017	-0.003488	0.0005135	1.099e-11	-	337159	10612	326547	1	risk diff	Neale-B_UKBB_EUR_2017
rs602633	rs602633	chr1:109821511	chr1:109278889	T	G	Self-reported heart attack or myocardial infarction	EFO_0000612	Neale B	UKBB	European	2017	-0.002563	0.0004393	5.443e-09	-	337159	7735	329424	1	risk diff	Neale-B_UKBB_EUR_2017
rs602633	rs602633	chr1:109821511	chr1:109278889	T	G	Self-reported high cholesterol	EFO_0008111	Neale B	UKBB	European	2017	-0.01753	0.0009636	6.752e-74	-	337159	41296	295863	1	risk diff	Neale-B_UKBB_EUR_2017
rs602633	rs602633	chr1:109821511	chr1:109278889	T	G	Treatment with aspirin	EFO_0007056	Neale B	UKBB	European	2017	-0.005805	0.0009954	5.49e-09	-	337159	45012	292147	1	risk diff	Neale-B_UKBB_EUR_2017
rs602633	rs602633	chr1:109821511	chr1:109278889	T	G	Treatment with atorvastatin	EFO_0007056	Neale B	UKBB	European	2017	-0.005532	0.0005036	4.657e-28	-	337159	10167	326992	1	risk diff	Neale-B_UKBB_EUR_2017
rs602633	rs602633	chr1:109821511	chr1:109278889	T	G	Treatment with cholesterol lowering medication	EFO_0007056	Neale B	UKBB	European	2017	-0.01531	0.00134	3.216e-30	-	180203	22705	157498	1	risk diff	Neale-B_UKBB_EUR_2017
rs602633	rs602633	chr1:109821511	chr1:109278889	T	G	Treatment with ezetimibe	EFO_0007056	Neale B	UKBB	European	2017	-0.001503	0.0002264	3.151e-11	-	337159	1997	335162	1	risk diff	Neale-B_UKBB_EUR_2017
rs602633	rs602633	chr1:109821511	chr1:109278889	T	G	Treatment with lipitor 10mg tablet	EFO_0007056	Neale B	UKBB	European	2017	-0.001373	0.000246	2.387e-08	-	337159	2361	334798	1	risk diff	Neale-B_UKBB_EUR_2017
rs602633	rs602633	chr1:109821511	chr1:109278889	T	G	Treatment with rosuvastatin	EFO_0007056	Neale B	UKBB	European	2017	-0.001135	0.0002315	9.472e-07	-	337159	2089	335070	1	risk diff	Neale-B_UKBB_EUR_2017
rs602633	rs602633	chr1:109821511	chr1:109278889	T	G	Treatment with simvastatin	EFO_0007056	Neale B	UKBB	European	2017	-0.011	0.0009325	4.116e-32	-	337159	38492	298667	1	risk diff	Neale-B_UKBB_EUR_2017
rs602633	rs602633	chr1:109821511	chr1:109278889	T	G	Trunk fat-free mass	-	Neale B	UKBB	European	2017	0.009078	0.001853	9.602e-07	+	331030	0	331030	1	IVNT	Neale-B_UKBB_EUR_2017
rs602633	rs602633	chr1:109821511	chr1:109278889	T	G	Trunk predicted mass	-	Neale B	UKBB	European	2017	0.009045	0.001847	9.686e-07	+	330995	0	330995	1	IVNT	Neale-B_UKBB_EUR_2017
rs602633	rs602633	chr1:109821511	chr1:109278889	T	G	Vascular or heart problems diagnosed by doctor: angina	EFO_0000378	Neale B	UKBB	European	2017	-0.003331	0.0005144	9.404e-11	-	336683	10618	326065	1	risk diff	Neale-B_UKBB_EUR_2017
rs602633	rs602633	chr1:109821511	chr1:109278889	T	G	Vascular or heart problems diagnosed by doctor: heart attack	EFO_0000612	Neale B	UKBB	European	2017	-0.002565	0.0004414	6.203e-09	-	336683	7790	328893	1	risk diff	Neale-B_UKBB_EUR_2017
rs602633	rs602633	chr1:109821511	chr1:109278889	T	G	Coronary artery disease	EFO_0000378;EFO_0001645	Nelson CP	28714975	Mixed	2017	-0.09107	0.01145	1.88e-15	-	148715	10801	137914	1	log OR	Nelson-CP_CAD_Mixed_2017
rs602633	rs602633	chr1:109821511	chr1:109278889	T	G	Low density lipoprotein	EFO_0004611	Prins B	28887542	European	2017	-0.14	0.02	1.161e-14	-	9961	0	9961	1	IVNT	Prins-B_LDL_EUR_2017
rs602633	rs602633	chr1:109821511	chr1:109278889	T	G	Total cholesterol	EFO_0004574	Prins B	28887542	European	2017	-0.1	0.02	5.377e-09	-	9961	0	9961	1	IVNT	Prins-B_Total-Cholesterol_EUR_2017
rs602633	rs602633	chr1:109821511	chr1:109278889	T	G	Low density lipoprotein	EFO_0004611	Spracklen CN	28334899	East Asian	2017	-0.1879	0.0201	2.35e-20	-	22228	0	22228	13	IVNT	Spracklen-CN_LDL_EAS_2017
rs602633	rs602633	chr1:109821511	chr1:109278889	T	G	Total cholesterol	EFO_0004574	Spracklen CN	28334899	East Asian	2017	-0.1608	0.02	3.63e-15	-	22257	0	22257	13	IVNT	Spracklen-CN_Total-Cholesterol_EAS_2017
rs602633	rs602633	chr1:109821511	chr1:109278889	T	G	Coronary artery disease	EFO_0000378;EFO_0001645	van der Harst P	29212778	Mixed	2018	-0.09798	0.008385	1.5e-31	-	296525	34541	261984	1	log OR	van-der-Harst-P_CAD-UKBB_Mixed_2018
rs602633	rs602633	chr1:109821511	chr1:109278889	T	G	Coronary artery disease	EFO_0000378;EFO_0001645	van der Harst P	29212778	Mixed	2018	-0.0999	0.0062	3.634e-58	-	547261	122733	424528	2	log OR	van-der-Harst-P_CAD_Mixed_2018
rs10207315	rs10207315	chr2:21196346	chr2:20973474	G	T	Low density lipoprotein	EFO_0004611	GLGC	24097068	European	2013	-0.0492	0.0043	2.649e-28	-	173019	0	173019	60	IVNT	GLGC_LDL_EUR_2013
rs10207315	rs10207315	chr2:21196346	chr2:20973474	G	T	Low density lipoprotein	EFO_0004611	GLGC	20686565	Mixed	2010	-0.0643	0.006	7.088e-25	-	95454	0	95454	46	Z-score	GLGC_LDL_Mixed_2010
rs10207315	rs10207315	chr2:21196346	chr2:20973474	G	T	Total cholesterol	EFO_0004574	GLGC	24097068	European	2013	-0.0453	0.0041	4.335e-25	-	187284	0	187284	60	IVNT	GLGC_TC_EUR_2013
rs10207315	rs10207315	chr2:21196346	chr2:20973474	G	T	Total cholesterol	EFO_0004574	GLGC	20686565	Mixed	2010	-0.0591	0.006	9.041e-22	-	100184	0	100184	46	Z-score	GLGC_TC_Mixed_2010
rs10207315	rs10207315	chr2:21196346	chr2:20973474	G	T	Triglycerides	EFO_0004530	GLGC	24097068	European	2013	-0.0277	0.0039	8.874e-12	-	177791	0	177791	60	IVNT	GLGC_TG_EUR_2013
rs10207315	rs10207315	chr2:21196346	chr2:20973474	G	T	Triglycerides	EFO_0004530	GLGC	20686565	Mixed	2010	-0.0301	0.0055	3.584e-08	-	96598	0	96598	46	Z-score	GLGC_TG_Mixed_2010
rs10207315	rs10207315	chr2:21196346	chr2:20973474	G	T	LDL cholesterol	EFO_0004195	Kathiresan S	19060906	European	2008	NA	NA	2.99e-07	NA	19840	-	-	-	-	GRASP
rs10207315	rs10207315	chr2:21196346	chr2:20973474	G	T	LDL cholesterol	EFO_0004195	GLGC	20686565	Mixed	2010	NA	NA	7.088e-25	NA	100184	-	-	-	-	GRASP
rs10207315	rs10207315	chr2:21196346	chr2:20973474	G	T	Total cholesterol	NCIT_C61032;NCIT_C105586	GLGC	20686565	Mixed	2010	NA	NA	9.041e-22	NA	100184	-	-	-	-	GRASP
rs10207315	rs10207315	chr2:21196346	chr2:20973474	G	T	Triglycerides	-	GLGC	20686565	Mixed	2010	NA	NA	3.584e-08	NA	100184	-	-	-	-	GRASP
rs10207315	rs10207315	chr2:21196346	chr2:20973474	G	T	Self-reported high cholesterol	EFO_0008111	Neale B	UKBB	European	2017	-0.007346	0.0009234	1.8e-15	-	337159	41296	295863	1	risk diff	Neale-B_UKBB_EUR_2017
rs12648765	rs12648765	chr4:60544511	chr4:59678793	A	G	Self-reported meningioma or benign meningeal tumour	-	Neale B	UKBB	European	2017	-0.0006	0.0001347	8.441e-06	-	337159	80	337079	1	risk diff	Neale-B_UKBB_EUR_2017
rs2259571	rs2259571	chr6:31583827	chr6:31616050	T	G	Basophil count	EFO_0004586	Astle W	27863252	European	2016	-0.01889	0.003674	2.719e-07	-	173480	0	173480	2	IVNT	Astle-W_Blood-Cell-Traits_EUR_2016
rs2259571	rs2259571	chr6:31583827	chr6:31616050	T	G	Eosinophil count	EFO_0004586	Astle W	27863252	European	2016	-0.02605	0.003745	3.479e-12	-	173480	0	173480	2	IVNT	Astle-W_Blood-Cell-Traits_EUR_2016
rs2259571	rs2259571	chr6:31583827	chr6:31616050	T	G	Granulocyte count	EFO_0004586	Astle W	27863252	European	2016	-0.04101	0.003771	1.48e-27	-	173480	0	173480	2	IVNT	Astle-W_Blood-Cell-Traits_EUR_2016
rs2259571	rs2259571	chr6:31583827	chr6:31616050	T	G	Granulocyte percentage of myeloid white cells	EFO_0004586	Astle W	27863252	European	2016	-0.01988	0.003751	1.156e-07	-	173480	0	173480	2	IVNT	Astle-W_Blood-Cell-Traits_EUR_2016
rs2259571	rs2259571	chr6:31583827	chr6:31616050	T	G	Immature fraction of reticulocytes	EFO_0004586	Astle W	27863252	European	2016	0.01989	0.003728	9.634e-08	+	173480	0	173480	2	IVNT	Astle-W_Blood-Cell-Traits_EUR_2016
rs2259571	rs2259571	chr6:31583827	chr6:31616050	T	G	Lymphocyte count	EFO_0004586	Astle W	27863252	European	2016	-0.03505	0.003779	1.784e-20	-	173480	0	173480	2	IVNT	Astle-W_Blood-Cell-Traits_EUR_2016
rs2259571	rs2259571	chr6:31583827	chr6:31616050	T	G	Mean corpuscular hemoglobin	EFO_0004586	Astle W	27863252	European	2016	0.02258	0.003708	1.138e-09	+	173480	0	173480	2	IVNT	Astle-W_Blood-Cell-Traits_EUR_2016
rs2259571	rs2259571	chr6:31583827	chr6:31616050	T	G	Mean corpuscular volume	EFO_0004586	Astle W	27863252	European	2016	0.01998	0.003696	6.451e-08	+	173480	0	173480	2	IVNT	Astle-W_Blood-Cell-Traits_EUR_2016
rs2259571	rs2259571	chr6:31583827	chr6:31616050	T	G	Mean platelet volume	EFO_0004586	Astle W	27863252	European	2016	0.02224	0.0038	4.842e-09	+	173480	0	173480	2	IVNT	Astle-W_Blood-Cell-Traits_EUR_2016
rs2259571	rs2259571	chr6:31583827	chr6:31616050	T	G	Monocyte count	EFO_0004586	Astle W	27863252	European	2016	-0.01745	0.00375	3.279e-06	-	173480	0	173480	2	IVNT	Astle-W_Blood-Cell-Traits_EUR_2016
rs2259571	rs2259571	chr6:31583827	chr6:31616050	T	G	Monocyte percentage of white cells	EFO_0004586	Astle W	27863252	European	2016	0.01965	0.003741	1.503e-07	+	173480	0	173480	2	IVNT	Astle-W_Blood-Cell-Traits_EUR_2016
rs2259571	rs2259571	chr6:31583827	chr6:31616050	T	G	Myeloid white cell count	EFO_0004586	Astle W	27863252	European	2016	-0.04105	0.00378	1.775e-27	-	173480	0	173480	2	IVNT	Astle-W_Blood-Cell-Traits_EUR_2016
rs2259571	rs2259571	chr6:31583827	chr6:31616050	T	G	Neutrophil count	EFO_0004586	Astle W	27863252	European	2016	-0.03946	0.003762	9.59e-26	-	173480	0	173480	2	IVNT	Astle-W_Blood-Cell-Traits_EUR_2016
rs2259571	rs2259571	chr6:31583827	chr6:31616050	T	G	Platelet count	EFO_0004586	Astle W	27863252	European	2016	-0.02286	0.003826	2.304e-09	-	173480	0	173480	2	IVNT	Astle-W_Blood-Cell-Traits_EUR_2016
rs2259571	rs2259571	chr6:31583827	chr6:31616050	T	G	Platelet distribution width	EFO_0004586	Astle W	27863252	European	2016	0.02727	0.003774	4.949e-13	+	173480	0	173480	2	IVNT	Astle-W_Blood-Cell-Traits_EUR_2016
rs2259571	rs2259571	chr6:31583827	chr6:31616050	T	G	Sum basophil neutrophil counts	EFO_0004586	Astle W	27863252	European	2016	-0.03967	0.003768	6.454e-26	-	173480	0	173480	2	IVNT	Astle-W_Blood-Cell-Traits_EUR_2016
rs2259571	rs2259571	chr6:31583827	chr6:31616050	T	G	Sum eosinophil basophil counts	EFO_0004586	Astle W	27863252	European	2016	-0.028	0.003749	8.046e-14	-	173480	0	173480	2	IVNT	Astle-W_Blood-Cell-Traits_EUR_2016
rs2259571	rs2259571	chr6:31583827	chr6:31616050	T	G	Sum neutrophil eosinophil counts	EFO_0004586	Astle W	27863252	European	2016	-0.04087	0.003765	1.849e-27	-	173480	0	173480	2	IVNT	Astle-W_Blood-Cell-Traits_EUR_2016
rs2259571	rs2259571	chr6:31583827	chr6:31616050	T	G	White blood cell count	EFO_0004586	Astle W	27863252	European	2016	-0.04684	0.003764	1.505e-35	-	173480	0	173480	2	IVNT	Astle-W_Blood-Cell-Traits_EUR_2016
rs2259571	rs2259571	chr6:31583827	chr6:31616050	T	G	IgA deficiency	EFO_1001929	Bronson P	27723758	European	2016	0.5278	0.04898	4.464e-27	+	6487	1635	4852	7	log OR	Bronson-P_IgAD_EUR_2016
rs2259571	rs2259571	chr6:31583827	chr6:31616050	T	G	Height in males	EFO_0004339	GIANT	23754948	European	2013	0.05	0.0098	3.54e-07	+	31044	0	31044	46	Z-score	GIANT_Height-M_EUR_2013
rs2259571	rs2259571	chr6:31583827	chr6:31616050	T	G	Height	EFO_0004339	GIANT	20881960	European	2010	NA	NA	2.479e-07	NA	74816	0	74816	46	Z-score	GIANT_Height_EUR_2010
rs2259571	rs2259571	chr6:31583827	chr6:31616050	T	G	Height	EFO_0004339	GIANT	23754948	European	2013	0.03732	0.006378	4.88e-09	+	74902	0	74902	46	Z-score	GIANT_Height_EUR_2013
rs2259571	rs2259571	chr6:31583827	chr6:31616050	T	G	Height	EFO_0004339	GIANT	25282103	European	2014	0.036	0.0037	1.1e-22	+	194901	0	194901	79	Z-score	GIANT_Height_EUR_2014
rs2259571	rs2259571	chr6:31583827	chr6:31616050	T	G	Height	EFO_0004339	GIANT	28146470	European	2017	0.02	0.0033	8.1e-10	+	381625	0	381625	106	IVNT	GIANT_Height_EUR_2017
rs2259571	rs2259571	chr6:31583827	chr6:31616050	T	G	Weight	EFO_0004338	GIANT	23754948	European	2013	0.03532	0.00669	1.299e-07	+	69289	0	69289	46	IVNT	GIANT_Weight_EUR_2013
rs2259571	rs2259571	chr6:31583827	chr6:31616050	T	G	Height	EFO_0004339	GIANT	20881960	European	2010	NA	NA	2.479e-07	NA	133653	-	-	-	-	GRASP
rs2259571	rs2259571	chr6:31583827	chr6:31616050	T	G	Primary sclerosing cholangitis	EFO_0004268	Ji S	27992413	European	2017	0.3723	0.032	8.259e-33	+	14890	2871	12019	3	log OR	Ji-S_PSC_EUR_2017
rs2259571	rs2259571	chr6:31583827	chr6:31616050	T	G	Age completed full time education	EFO_0004784	Neale B	UKBB	European	2017	0.0133	0.002546	1.749e-07	+	226899	0	226899	1	-	Neale-B_UKBB_EUR_2017
rs2259571	rs2259571	chr6:31583827	chr6:31616050	T	G	Arm fat percentage left	-	Neale B	UKBB	European	2017	-0.012	0.001934	5.543e-10	-	331198	0	331198	1	IVNT	Neale-B_UKBB_EUR_2017
rs2259571	rs2259571	chr6:31583827	chr6:31616050	T	G	Arm fat percentage right	-	Neale B	UKBB	European	2017	-0.01238	0.001943	1.857e-10	-	331249	0	331249	1	IVNT	Neale-B_UKBB_EUR_2017
rs2259571	rs2259571	chr6:31583827	chr6:31616050	T	G	Arm fat-free mass left	-	Neale B	UKBB	European	2017	0.01262	0.001625	8.059e-15	+	331159	0	331159	1	IVNT	Neale-B_UKBB_EUR_2017
rs2259571	rs2259571	chr6:31583827	chr6:31616050	T	G	Arm fat-free mass right	-	Neale B	UKBB	European	2017	0.01336	0.001592	4.953e-17	+	331221	0	331221	1	IVNT	Neale-B_UKBB_EUR_2017
rs2259571	rs2259571	chr6:31583827	chr6:31616050	T	G	Arm predicted mass left	-	Neale B	UKBB	European	2017	0.01246	0.001619	1.405e-14	+	331146	0	331146	1	IVNT	Neale-B_UKBB_EUR_2017
rs2259571	rs2259571	chr6:31583827	chr6:31616050	T	G	Arm predicted mass right	-	Neale B	UKBB	European	2017	0.01353	0.001587	1.476e-17	+	331216	0	331216	1	IVNT	Neale-B_UKBB_EUR_2017
rs2259571	rs2259571	chr6:31583827	chr6:31616050	T	G	Basal metabolic rate	EFO_0007777	Neale B	UKBB	European	2017	0.01291	0.001694	2.53e-14	+	331307	0	331307	1	IVNT	Neale-B_UKBB_EUR_2017
rs2259571	rs2259571	chr6:31583827	chr6:31616050	T	G	Body fat percentage	EFO_0007800	Neale B	UKBB	European	2017	-0.01123	0.001959	9.966e-09	-	331117	0	331117	1	IVNT	Neale-B_UKBB_EUR_2017
rs2259571	rs2259571	chr6:31583827	chr6:31616050	T	G	Comparative height size at age 10	-	Neale B	UKBB	European	2017	0.01712	0.001745	1.009e-22	+	332021	0	332021	1	-	Neale-B_UKBB_EUR_2017
rs2259571	rs2259571	chr6:31583827	chr6:31616050	T	G	Forced expiratory volume in 1-second, predicted	EFO_0004314	Neale B	UKBB	European	2017	0.01467	0.002869	3.181e-07	+	110423	0	110423	1	IVNT	Neale-B_UKBB_EUR_2017
rs2259571	rs2259571	chr6:31583827	chr6:31616050	T	G	Forced vital capacity	EFO_0004312	Neale B	UKBB	European	2017	0.0176	0.002075	2.218e-17	+	307638	0	307638	1	IVNT	Neale-B_UKBB_EUR_2017
rs2259571	rs2259571	chr6:31583827	chr6:31616050	T	G	Forced vital capacity, best measure	EFO_0004312	Neale B	UKBB	European	2017	0.01751	0.00228	1.581e-14	+	255492	0	255492	1	IVNT	Neale-B_UKBB_EUR_2017
rs2259571	rs2259571	chr6:31583827	chr6:31616050	T	G	Hand grip strength left	EFO_0006941	Neale B	UKBB	European	2017	0.01358	0.001843	1.698e-13	+	335821	0	335821	1	IVNT	Neale-B_UKBB_EUR_2017
rs2259571	rs2259571	chr6:31583827	chr6:31616050	T	G	Hand grip strength right	EFO_0006941	Neale B	UKBB	European	2017	0.01355	0.001846	2.146e-13	+	335842	0	335842	1	IVNT	Neale-B_UKBB_EUR_2017
rs2259571	rs2259571	chr6:31583827	chr6:31616050	T	G	Hayfever, allergic rhinitis or eczema	EFO_0003956;EFO_0005854;EFO_0000274	Neale B	UKBB	European	2017	0.005967	0.00108	3.305e-08	+	336782	77891	258891	1	risk diff	Neale-B_UKBB_EUR_2017
rs2259571	rs2259571	chr6:31583827	chr6:31616050	T	G	Height	EFO_0004339	Neale B	UKBB	European	2017	0.02799	0.001815	1.194e-53	+	336474	0	336474	1	IVNT	Neale-B_UKBB_EUR_2017
rs2259571	rs2259571	chr6:31583827	chr6:31616050	T	G	Illnesses of siblings: high blood pressure	EFO_0004325	Neale B	UKBB	European	2017	-0.005502	0.001165	2.325e-06	-	262361	54270	208091	1	risk diff	Neale-B_UKBB_EUR_2017
rs2259571	rs2259571	chr6:31583827	chr6:31616050	T	G	Intestinal malabsorption	EFO_0009554	Neale B	UKBB	European	2017	0.001538	0.0001102	2.852e-44	+	337199	624	336575	1	risk diff	Neale-B_UKBB_EUR_2017
rs2259571	rs2259571	chr6:31583827	chr6:31616050	T	G	Leg fat percentage left	-	Neale B	UKBB	European	2017	-0.009853	0.001598	7.02e-10	-	331278	0	331278	1	IVNT	Neale-B_UKBB_EUR_2017
rs2259571	rs2259571	chr6:31583827	chr6:31616050	T	G	Leg fat percentage right	-	Neale B	UKBB	European	2017	-0.01052	0.001618	8.065e-11	-	331296	0	331296	1	IVNT	Neale-B_UKBB_EUR_2017
rs2259571	rs2259571	chr6:31583827	chr6:31616050	T	G	Leg fat-free mass left	-	Neale B	UKBB	European	2017	0.01114	0.001683	3.56e-11	+	331258	0	331258	1	IVNT	Neale-B_UKBB_EUR_2017
rs2259571	rs2259571	chr6:31583827	chr6:31616050	T	G	Leg fat-free mass right	-	Neale B	UKBB	European	2017	0.01221	0.001682	3.87e-13	+	331285	0	331285	1	IVNT	Neale-B_UKBB_EUR_2017
rs2259571	rs2259571	chr6:31583827	chr6:31616050	T	G	Leg predicted mass left	-	Neale B	UKBB	European	2017	0.01103	0.001671	4.09e-11	+	331253	0	331253	1	IVNT	Neale-B_UKBB_EUR_2017
rs2259571	rs2259571	chr6:31583827	chr6:31616050	T	G	Leg predicted mass right	-	Neale B	UKBB	European	2017	0.01222	0.001671	2.645e-13	+	331285	0	331285	1	IVNT	Neale-B_UKBB_EUR_2017
rs2259571	rs2259571	chr6:31583827	chr6:31616050	T	G	Medication for cholesterol, blood pressure or diabetes: blood pressure medication	EFO_0007056	Neale B	UKBB	European	2017	-0.009795	0.001637	2.211e-09	-	154702	38548	116154	1	risk diff	Neale-B_UKBB_EUR_2017
rs2259571	rs2259571	chr6:31583827	chr6:31616050	T	G	Medication for cholesterol, blood pressure or diabetes: cholesterol lowering medication	EFO_0007056	Neale B	UKBB	European	2017	-0.01021	0.001597	1.65e-10	-	154702	35840	118862	1	risk diff	Neale-B_UKBB_EUR_2017
rs2259571	rs2259571	chr6:31583827	chr6:31616050	T	G	Medication for cholesterol, blood pressure or diabetes: none of the above	EFO_0007056	Neale B	UKBB	European	2017	0.01337	0.001786	6.898e-14	+	154702	103004	51698	1	risk diff	Neale-B_UKBB_EUR_2017
rs2259571	rs2259571	chr6:31583827	chr6:31616050	T	G	Medication for pain relief, constipation, heartburn: none of the above	EFO_0007056	Neale B	UKBB	European	2017	0.008234	0.00128	1.232e-10	+	333581	184936	148645	1	risk diff	Neale-B_UKBB_EUR_2017
rs2259571	rs2259571	chr6:31583827	chr6:31616050	T	G	Medication for pain relief, constipation, heartburn: paracetamol	EFO_0007056	Neale B	UKBB	European	2017	-0.005845	0.001058	3.296e-08	-	333581	72882	260699	1	risk diff	Neale-B_UKBB_EUR_2017
rs2259571	rs2259571	chr6:31583827	chr6:31616050	T	G	Number of self-reported non-cancer illnesses	EFO_0009801	Neale B	UKBB	European	2017	-0.01177	0.002111	2.461e-08	-	337159	0	337159	1	-	Neale-B_UKBB_EUR_2017
rs2259571	rs2259571	chr6:31583827	chr6:31616050	T	G	Number of treatments or medications taken	EFO_0007056	Neale B	UKBB	European	2017	-0.01546	0.002049	4.503e-14	-	337159	0	337159	1	-	Neale-B_UKBB_EUR_2017
rs2259571	rs2259571	chr6:31583827	chr6:31616050	T	G	Other rheumatoid arthritis	EFO_0000685	Neale B	UKBB	European	2017	-0.0006808	0.0001369	6.55e-07	-	337199	964	336235	1	risk diff	Neale-B_UKBB_EUR_2017
rs2259571	rs2259571	chr6:31583827	chr6:31616050	T	G	Overall health rating	-	Neale B	UKBB	European	2017	-0.01172	0.001856	2.649e-10	-	336020	0	336020	1	-	Neale-B_UKBB_EUR_2017
rs2259571	rs2259571	chr6:31583827	chr6:31616050	T	G	Psoriasis	EFO_0000676	Neale B	UKBB	European	2017	-0.0003631	8.161e-05	8.597e-06	-	337199	342	336857	1	risk diff	Neale-B_UKBB_EUR_2017
rs2259571	rs2259571	chr6:31583827	chr6:31616050	T	G	Self-reported ankylosing spondylitis	EFO_0003898	Neale B	UKBB	European	2017	-0.0006905	0.0001372	4.794e-07	-	337159	968	336191	1	risk diff	Neale-B_UKBB_EUR_2017
rs2259571	rs2259571	chr6:31583827	chr6:31616050	T	G	Self-reported high cholesterol	EFO_0008111	Neale B	UKBB	European	2017	-0.004721	0.0008375	1.726e-08	-	337159	41296	295863	1	risk diff	Neale-B_UKBB_EUR_2017
rs2259571	rs2259571	chr6:31583827	chr6:31616050	T	G	Self-reported hypertension	EFO_0000537	Neale B	UKBB	European	2017	-0.008266	0.001121	1.658e-13	-	337159	87690	249469	1	risk diff	Neale-B_UKBB_EUR_2017
rs2259571	rs2259571	chr6:31583827	chr6:31616050	T	G	Self-reported hyperthyroidism or thyrotoxicosis	EFO_0004705;EFO_0004283	Neale B	UKBB	European	2017	0.001318	0.0002217	2.759e-09	+	337159	2547	334612	1	risk diff	Neale-B_UKBB_EUR_2017
rs2259571	rs2259571	chr6:31583827	chr6:31616050	T	G	Self-reported malabsorption or coeliac disease	EFO_0001060	Neale B	UKBB	European	2017	0.003537	0.0001678	1.323e-98	+	337159	1452	335707	1	risk diff	Neale-B_UKBB_EUR_2017
rs2259571	rs2259571	chr6:31583827	chr6:31616050	T	G	Self-reported multiple sclerosis	EFO_0003885	Neale B	UKBB	European	2017	0.001092	0.0001544	1.541e-12	+	337159	1228	335931	1	risk diff	Neale-B_UKBB_EUR_2017
rs2259571	rs2259571	chr6:31583827	chr6:31616050	T	G	Self-reported psoriasis	EFO_0000676	Neale B	UKBB	European	2017	-0.003514	0.000273	6.799e-38	-	337159	3871	333288	1	risk diff	Neale-B_UKBB_EUR_2017
rs2259571	rs2259571	chr6:31583827	chr6:31616050	T	G	Self-reported psoriatic arthropathy	EFO_0003778	Neale B	UKBB	European	2017	-0.000616	0.0001125	4.333e-08	-	337159	650	336509	1	risk diff	Neale-B_UKBB_EUR_2017
rs2259571	rs2259571	chr6:31583827	chr6:31616050	T	G	Self-reported rheumatoid arthritis	EFO_0000685	Neale B	UKBB	European	2017	-0.00142	0.000268	1.179e-07	-	337159	3730	333429	1	risk diff	Neale-B_UKBB_EUR_2017
rs2259571	rs2259571	chr6:31583827	chr6:31616050	T	G	Sitting height	EFO_0004339	Neale B	UKBB	European	2017	0.02423	0.001975	1.314e-34	+	336172	0	336172	1	IVNT	Neale-B_UKBB_EUR_2017
rs2259571	rs2259571	chr6:31583827	chr6:31616050	T	G	Systolic blood pressure	EFO_0006335	Neale B	UKBB	European	2017	-0.01361	0.002586	1.407e-07	-	317754	0	317754	1	IVNT	Neale-B_UKBB_EUR_2017
rs2259571	rs2259571	chr6:31583827	chr6:31616050	T	G	Taking other prescription medications	EFO_0007056	Neale B	UKBB	European	2017	-0.006643	0.00128	2.104e-07	-	336330	158113	178217	1	risk diff	Neale-B_UKBB_EUR_2017
rs2259571	rs2259571	chr6:31583827	chr6:31616050	T	G	Time spent watching television	-	Neale B	UKBB	European	2017	-0.009921	0.001966	4.531e-07	-	319740	0	319740	1	-	Neale-B_UKBB_EUR_2017
rs2259571	rs2259571	chr6:31583827	chr6:31616050	T	G	Treatment with methotrexate	EFO_0007056	Neale B	UKBB	European	2017	-0.001017	0.0001857	4.274e-08	-	337159	1778	335381	1	risk diff	Neale-B_UKBB_EUR_2017
rs2259571	rs2259571	chr6:31583827	chr6:31616050	T	G	Treatment with paracetamol	EFO_0007056	Neale B	UKBB	European	2017	-0.005071	0.0009878	2.838e-07	-	337159	62050	275109	1	risk diff	Neale-B_UKBB_EUR_2017
rs2259571	rs2259571	chr6:31583827	chr6:31616050	T	G	Treatment with simvastatin	EFO_0007056	Neale B	UKBB	European	2017	-0.004185	0.0008102	2.404e-07	-	337159	38492	298667	1	risk diff	Neale-B_UKBB_EUR_2017
rs2259571	rs2259571	chr6:31583827	chr6:31616050	T	G	Trunk fat percentage	-	Neale B	UKBB	European	2017	-0.01108	0.002349	2.411e-06	-	331113	0	331113	1	IVNT	Neale-B_UKBB_EUR_2017
rs2259571	rs2259571	chr6:31583827	chr6:31616050	T	G	Trunk fat-free mass	-	Neale B	UKBB	European	2017	0.01662	0.00161	5.396e-25	+	331030	0	331030	1	IVNT	Neale-B_UKBB_EUR_2017
rs2259571	rs2259571	chr6:31583827	chr6:31616050	T	G	Trunk predicted mass	-	Neale B	UKBB	European	2017	0.01641	0.001604	1.528e-24	+	330995	0	330995	1	IVNT	Neale-B_UKBB_EUR_2017
rs2259571	rs2259571	chr6:31583827	chr6:31616050	T	G	Unspecified haematuria	-	Neale B	UKBB	European	2017	-0.001705	0.0003745	5.256e-06	-	337199	7363	329836	1	risk diff	Neale-B_UKBB_EUR_2017
rs2259571	rs2259571	chr6:31583827	chr6:31616050	T	G	Vascular or heart problems diagnosed by doctor: high blood pressure	EFO_0004325	Neale B	UKBB	European	2017	-0.008122	0.001137	8.956e-13	-	336683	91033	245650	1	risk diff	Neale-B_UKBB_EUR_2017
rs2259571	rs2259571	chr6:31583827	chr6:31616050	T	G	Vascular or heart problems diagnosed by doctor: none of the above	-	Neale B	UKBB	European	2017	0.008862	0.001167	3.139e-14	+	336683	236530	100153	1	risk diff	Neale-B_UKBB_EUR_2017
rs2259571	rs2259571	chr6:31583827	chr6:31616050	T	G	Whole body fat-free mass	-	Neale B	UKBB	European	2017	0.01477	0.001616	6.394e-20	+	331291	0	331291	1	IVNT	Neale-B_UKBB_EUR_2017
rs2259571	rs2259571	chr6:31583827	chr6:31616050	T	G	Whole body water mass	-	Neale B	UKBB	European	2017	0.01464	0.001618	1.47e-19	+	331315	0	331315	1	IVNT	Neale-B_UKBB_EUR_2017
rs2259571	rs2259571	chr6:31583827	chr6:31616050	T	G	Worrier or anxious feelings	EFO_0009863	Neale B	UKBB	European	2017	-0.006633	0.001268	1.697e-07	-	328717	186559	142158	1	risk diff	Neale-B_UKBB_EUR_2017
rs2259571	rs2259571	chr6:31583827	chr6:31616050	T	G	Rheumatoid arthritis	EFO_0000685	Okada Y	24390342	East Asian	2014	-0.1744	0.0272	1.9e-11	-	22515	4873	17642	4	log OR	Okada-Y_RA_EAS_2014
rs2259571	rs2259571	chr6:31583827	chr6:31616050	T	G	Rheumatoid arthritis	EFO_0000685	Okada Y	24390342	European	2014	-0.2744	0.0169	2.1e-71	-	58284	14361	43923	18	log OR	Okada-Y_RA_EUR_2014
rs2259571	rs2259571	chr6:31583827	chr6:31616050	T	G	Rheumatoid arthritis	EFO_0000685	Okada Y	24390342	Mixed	2014	-0.2485	0.01308	3.1e-78	-	80799	19234	61565	22	log OR	Okada-Y_RA_Mixed_2014
rs2259571	rs2259571	chr6:31583827	chr6:31616050	T	G	Schizophrenia	EFO_0000692	PGC	25056061	Mixed	2014	-0.0731	0.0117	4.847e-10	-	82315	35476	46839	49	log OR	PGC_Schizophrenia_Mixed_2014
rs2259571	rs2259571	chr6:31583827	chr6:31616050	T	G	Age at menopause	EFO_0004704;EFO_0004703	ReproGen	26414677	European	2015	-0.22	0.04	1.1e-07	-	69360	0	69360	33	years	ReproGen_Age-at-Menopause_EUR_2015
rs2259571	rs2259571	chr6:31583827	chr6:31616050	T	G	Coronary artery disease	EFO_0000378;EFO_0001645	van der Harst P	29212778	Mixed	2018	-0.03489	0.007364	2.2e-06	-	296525	34541	261984	1	log OR	van-der-Harst-P_CAD-UKBB_Mixed_2018
rs2259571	rs2259571	chr6:31583827	chr6:31616050	T	G	Coronary artery disease	EFO_0000378;EFO_0001645	van der Harst P	29212778	Mixed	2018	-0.027	0.0057	2.366e-06	-	547261	122733	424528	2	log OR	van-der-Harst-P_CAD_Mixed_2018
rs810551	rs810551	chr7:73492093	chr7:74077763	G	C	Pneumonia due to streptococcus pneumoniae	EFO_0007499	Neale B	UKBB	European	2017	0.0002358	5.307e-05	8.833e-06	+	337199	110	337089	1	risk diff	Neale-B_UKBB_EUR_2017
rs6573766	rs6573766	chr14:24852046	chr14:24382840	G	T	Height	EFO_0004339	GIANT	25282103	European	2014	0.017	0.0037	3.7e-06	+	253116	0	253116	79	Z-score	GIANT_Height_EUR_2014
rs6573766	rs6573766	chr14:24852046	chr14:24382840	G	T	Arm fat-free mass left	-	Neale B	UKBB	European	2017	0.008808	0.001927	4.87e-06	+	331159	0	331159	1	IVNT	Neale-B_UKBB_EUR_2017
rs6573766	rs6573766	chr14:24852046	chr14:24382840	G	T	Arm predicted mass left	-	Neale B	UKBB	European	2017	0.008645	0.00192	6.719e-06	+	331146	0	331146	1	IVNT	Neale-B_UKBB_EUR_2017
rs6573766	rs6573766	chr14:24852046	chr14:24382840	G	T	Basal metabolic rate	EFO_0007777	Neale B	UKBB	European	2017	0.009497	0.00201	2.297e-06	+	331307	0	331307	1	IVNT	Neale-B_UKBB_EUR_2017
rs6573766	rs6573766	chr14:24852046	chr14:24382840	G	T	Comparative height size at age 10	-	Neale B	UKBB	European	2017	0.01129	0.002069	4.828e-08	+	332021	0	332021	1	-	Neale-B_UKBB_EUR_2017
rs6573766	rs6573766	chr14:24852046	chr14:24382840	G	T	Height	EFO_0004339	Neale B	UKBB	European	2017	0.01195	0.002154	2.895e-08	+	336474	0	336474	1	IVNT	Neale-B_UKBB_EUR_2017
rs6573766	rs6573766	chr14:24852046	chr14:24382840	G	T	Relative age of first facial hair	EFO_0007822	Neale B	UKBB	European	2017	-0.009534	0.001978	1.433e-06	-	151113	0	151113	1	-	Neale-B_UKBB_EUR_2017
rs6573766	rs6573766	chr14:24852046	chr14:24382840	G	T	Trunk fat-free mass	-	Neale B	UKBB	European	2017	0.009312	0.001909	1.078e-06	+	331030	0	331030	1	IVNT	Neale-B_UKBB_EUR_2017
rs6573766	rs6573766	chr14:24852046	chr14:24382840	G	T	Trunk predicted mass	-	Neale B	UKBB	European	2017	0.00906	0.001903	1.932e-06	+	330995	0	330995	1	IVNT	Neale-B_UKBB_EUR_2017
rs6573766	rs6573766	chr14:24852046	chr14:24382840	G	T	Whole body fat-free mass	-	Neale B	UKBB	European	2017	0.008985	0.001917	2.77e-06	+	331291	0	331291	1	IVNT	Neale-B_UKBB_EUR_2017
rs6573766	rs6573766	chr14:24852046	chr14:24382840	G	T	Whole body water mass	-	Neale B	UKBB	European	2017	0.009286	0.00192	1.314e-06	+	331315	0	331315	1	IVNT	Neale-B_UKBB_EUR_2017
rs1077834	rs1077834	chr15:58723479	chr15:58431280	T	C	Hematocrit	EFO_0004586	Astle W	27863252	European	2016	0.01948	0.004289	5.565e-06	+	173480	0	173480	2	IVNT	Astle-W_Blood-Cell-Traits_EUR_2016
rs1077834	rs1077834	chr15:58723479	chr15:58431280	T	C	Hemoglobin concentration	EFO_0004586	Astle W	27863252	European	2016	0.02414	0.004307	2.078e-08	+	173480	0	173480	2	IVNT	Astle-W_Blood-Cell-Traits_EUR_2016
rs1077834	rs1077834	chr15:58723479	chr15:58431280	T	C	Age-related macular degeneration	EFO_0001365	Fritsche LG	26691988	European	2015	NA	NA	7.73e-11	+	33976	16144	17832	26	log OR	Fritsche-L_AMD_EUR_2016
rs1077834	rs1077834	chr15:58723479	chr15:58431280	T	C	Age-related macular degeneration	EFO_0001365	Fritsche L	23455636	Mixed	2013	NA	NA	3.426e-06	+	59082	7537	51545	15	log OR	Fritsche-L_AMD_Mixed_2013
rs1077834	rs1077834	chr15:58723479	chr15:58431280	T	C	High density lipoprotein	EFO_0004612	GLGC	24097068	European	2013	-0.1253	0.0041	7.77e-180	-	184349	0	184349	60	IVNT	GLGC_HDL_EUR_2013
rs1077834	rs1077834	chr15:58723479	chr15:58431280	T	C	High density lipoprotein	EFO_0004612	GLGC	20686565	Mixed	2010	-0.1141	0.0061	9.646e-84	-	99900	0	99900	46	Z-score	GLGC_HDL_Mixed_2010
rs1077834	rs1077834	chr15:58723479	chr15:58431280	T	C	Total cholesterol	EFO_0004574	GLGC	24097068	European	2013	-0.0652	0.0043	3.283e-47	-	184504	0	184504	60	IVNT	GLGC_TC_EUR_2013
rs1077834	rs1077834	chr15:58723479	chr15:58431280	T	C	Total cholesterol	EFO_0004574	GLGC	20686565	Mixed	2010	-0.0541	0.0063	2.339e-18	-	100184	0	100184	46	Z-score	GLGC_TC_Mixed_2010
rs1077834	rs1077834	chr15:58723479	chr15:58431280	T	C	Triglycerides	EFO_0004530	GLGC	24097068	European	2013	-0.047	0.0041	4.84e-28	-	175013	0	175013	60	IVNT	GLGC_TG_EUR_2013
rs1077834	rs1077834	chr15:58723479	chr15:58431280	T	C	Triglycerides	EFO_0004530	GLGC	20686565	Mixed	2010	-0.0402	0.006	5.201e-12	-	96598	0	96598	46	Z-score	GLGC_TG_Mixed_2010
rs1077834	rs1077834	chr15:58723479	chr15:58431280	T	C	Advanced age related macular degeneration	NCIT_C84391;HP_0007868	Fritsche L	23455636	Mixed	2013	NA	NA	3.426e-06	NA	59494	-	-	-	-	GRASP
rs1077834	rs1077834	chr15:58723479	chr15:58431280	T	C	HDL cholesterol	NCIT_C61041;NCIT_C105587	Kathiresan S	19060906	European	2008	NA	NA	7.41e-18	NA	19840	-	-	-	-	GRASP
rs1077834	rs1077834	chr15:58723479	chr15:58431280	T	C	HDL cholesterol	NCIT_C61041;NCIT_C105587	Kamatani Y	20139978	East Asian	2010	NA	NA	1.27e-14	NA	14700	-	-	-	-	GRASP
rs1077834	rs1077834	chr15:58723479	chr15:58431280	T	C	HDL cholesterol	NCIT_C61041;NCIT_C105587	GLGC	20686565	Mixed	2010	NA	NA	9.646e-84	NA	100184	-	-	-	-	GRASP
rs1077834	rs1077834	chr15:58723479	chr15:58431280	T	C	HDL cholesterol change with statins	EFO_0007805	Barber M	20339536	European	2010	NA	NA	8.9e-06	NA	3928	-	-	-	-	GRASP
rs1077834	rs1077834	chr15:58723479	chr15:58431280	T	C	HDL cholesterol median HDL cholesterol	NCIT_C61041;NCIT_C105587	Turner	21589926	Mixed	2011	NA	NA	4.03e-06	NA	3740	-	-	-	-	GRASP
rs1077834	rs1077834	chr15:58723479	chr15:58431280	T	C	Total cholesterol	NCIT_C61032;NCIT_C105586	GLGC	20686565	Mixed	2010	NA	NA	2.339e-18	NA	100184	-	-	-	-	GRASP
rs1077834	rs1077834	chr15:58723479	chr15:58431280	T	C	Triglycerides	-	GLGC	20686565	Mixed	2010	NA	NA	5.201e-12	NA	100184	-	-	-	-	GRASP
rs1077834	rs1077834	chr15:58723479	chr15:58431280	T	C	C reactive protein levels or HDL cholesterol levels pleiotropy	EFO_0004458;EFO_0004612	Ligthart S	27286809	Unspecified	2016	NA	NA	3e-87	NA	-	-	-	-	-	NHGRI-EBI_GWAS_Catalog
rs1077834	rs1077834	chr15:58723479	chr15:58431280	T	C	HDL cholesterol levels	EFO_0004612	Spracklen CN	28334899	East Asian	2017	0.133	0.01012	2e-39	+	-	-	-	-	unit decrease	NHGRI-EBI_GWAS_Catalog
rs1077834	rs1077834	chr15:58723479	chr15:58431280	T	C	Hematological and biochemical traits	EFO_0004348	Kamatani Y	20139978	East Asian	2010	0.14	0.01809	1e-14	+	-	-	-	-	unit decrease	NHGRI-EBI_GWAS_Catalog
rs1077834	rs1077834	chr15:58723479	chr15:58431280	T	C	Total cholesterol levels	EFO_0004574	Spracklen CN	28334899	East Asian	2017	0.0652	0.004126	3e-56	+	-	-	-	-	unit decrease	NHGRI-EBI_GWAS_Catalog
rs1077834	rs1077834	chr15:58723479	chr15:58431280	T	C	Self-reported high cholesterol	EFO_0008111	Neale B	UKBB	European	2017	-0.004729	0.0009637	9.242e-07	-	337159	41296	295863	1	risk diff	Neale-B_UKBB_EUR_2017
rs1077834	rs1077834	chr15:58723479	chr15:58431280	T	C	High density lipoprotein	EFO_0004612	Prins B	28887542	European	2017	-0.08	0.02	9.223e-06	-	9961	0	9961	1	IVNT	Prins-B_HDL_EUR_2017
rs1077834	rs1077834	chr15:58723479	chr15:58431280	T	C	High density lipoprotein	EFO_0004612	Spracklen CN	28334899	East Asian	2017	-0.1367	0.01	2.69e-43	-	21731	0	21731	13	IVNT	Spracklen-CN_HDL_EAS_2017
rs1077834	rs1077834	chr15:58723479	chr15:58431280	T	C	Total cholesterol	EFO_0004574	Spracklen CN	28334899	East Asian	2017	-0.0722	0.0104	1.39e-12	-	21729	0	21729	13	IVNT	Spracklen-CN_Total-Cholesterol_EAS_2017
rs1077834	rs1077834	chr15:58723479	chr15:58431280	T	C	Triglycerides	EFO_0004530	Spracklen CN	28334899	East Asian	2017	-0.0843	0.0116	2.45e-13	-	17335	0	17335	13	IVNT	Spracklen-CN_Triglycerides_EAS_2017
rs445925	rs445925	chr19:45415640	chr19:44912383	G	A	High light scatter percentage of red cells	EFO_0004586	Astle W	27863252	European	2016	0.06626	0.005755	1.13e-30	+	173480	0	173480	2	IVNT	Astle-W_Blood-Cell-Traits_EUR_2016
rs445925	rs445925	chr19:45415640	chr19:44912383	G	A	High light scatter reticulocyte count	EFO_0004586	Astle W	27863252	European	2016	0.06444	0.005755	4.212e-29	+	173480	0	173480	2	IVNT	Astle-W_Blood-Cell-Traits_EUR_2016
rs445925	rs445925	chr19:45415640	chr19:44912383	G	A	Immature fraction of reticulocytes	EFO_0004586	Astle W	27863252	European	2016	0.06498	0.005698	3.973e-30	+	173480	0	173480	2	IVNT	Astle-W_Blood-Cell-Traits_EUR_2016
rs445925	rs445925	chr19:45415640	chr19:44912383	G	A	Red cell distribution width	EFO_0004586	Astle W	27863252	European	2016	-0.05616	0.005683	5.026e-23	-	173480	0	173480	2	IVNT	Astle-W_Blood-Cell-Traits_EUR_2016
rs445925	rs445925	chr19:45415640	chr19:44912383	G	A	Reticulocyte count	EFO_0004586	Astle W	27863252	European	2016	0.04529	0.005766	4.01e-15	+	173480	0	173480	2	IVNT	Astle-W_Blood-Cell-Traits_EUR_2016
rs445925	rs445925	chr19:45415640	chr19:44912383	G	A	Reticulocyte fraction of red cells	EFO_0004586	Astle W	27863252	European	2016	0.04749	0.005763	1.726e-16	+	173480	0	173480	2	IVNT	Astle-W_Blood-Cell-Traits_EUR_2016
rs445925	rs445925	chr19:45415640	chr19:44912383	G	A	Coronary artery disease	EFO_0000378;EFO_0001645	CARDIoGRAMplusC4D	26343387	Mixed	2015	0.08584	0.01866	4.23e-06	+	184305	60801	123504	48	log OR	CARDIoGRAMplusC4D_CHD_Mixed_2015
rs445925	rs445925	chr19:45415640	chr19:44912383	G	A	High density lipoprotein	EFO_0004612	GLGC	24097068	European	2013	-0.0506	0.0076	1.898e-10	-	118367	0	118367	60	IVNT	GLGC_HDL_EUR_2013
rs445925	rs445925	chr19:45415640	chr19:44912383	G	A	High density lipoprotein	EFO_0004612	GLGC	20686565	Mixed	2010	-0.0983	0.0212	3.761e-07	-	99900	0	99900	46	Z-score	GLGC_HDL_Mixed_2010
rs445925	rs445925	chr19:45415640	chr19:44912383	G	A	Low density lipoprotein	EFO_0004611	GLGC	24097068	European	2013	0.3634	0.0081	6.56e-397	+	105162	0	105162	60	IVNT	GLGC_LDL_EUR_2013
rs445925	rs445925	chr19:45415640	chr19:44912383	G	A	Low density lipoprotein	EFO_0004611	GLGC	20686565	Mixed	2010	0.3603	0.0243	6.844e-60	+	95454	0	95454	46	Z-score	GLGC_LDL_Mixed_2010
rs445925	rs445925	chr19:45415640	chr19:44912383	G	A	Total cholesterol	EFO_0004574	GLGC	24097068	European	2013	0.2212	0.0077	2.21e-166	+	118293	0	118293	60	IVNT	GLGC_TC_EUR_2013
rs445925	rs445925	chr19:45415640	chr19:44912383	G	A	Total cholesterol	EFO_0004574	GLGC	20686565	Mixed	2010	0.2536	0.022	3.263e-35	+	100184	0	100184	46	Z-score	GLGC_TC_Mixed_2010
rs445925	rs445925	chr19:45415640	chr19:44912383	G	A	Triglycerides	EFO_0004530	GLGC	24097068	European	2013	-0.1012	0.007	3.603e-39	-	108939	0	108939	60	IVNT	GLGC_TG_EUR_2013
rs445925	rs445925	chr19:45415640	chr19:44912383	G	A	APOB apolipoprotein B in female twins	NCIT_C74734;NCIT_C106032;NCIT_C106030	Surakka I	23031429	European	2012	NA	NA	1.65e-14	NA	1720	-	-	-	-	GRASP
rs445925	rs445925	chr19:45415640	chr19:44912383	G	A	APOE apolipoprotein E in female twins	NCIT_C84468;NCIT_C84470;NCIT_C82002	Surakka I	23031429	European	2012	NA	NA	4.18e-11	NA	1720	-	-	-	-	GRASP
rs445925	rs445925	chr19:45415640	chr19:44912383	G	A	Common carotid artery intima media thickness IMT	EFO_0007117	Bis JC	21909108	European	2011	NA	NA	1.7e-08	NA	31211	-	-	-	-	GRASP
rs445925	rs445925	chr19:45415640	chr19:44912383	G	A	Coronary artery disease	EFO_0000378	CARDIoGRAMplusC4D	23202125	Mixed	2013	NA	NA	9.42e-11	NA	194427	-	-	-	-	GRASP
rs445925	rs445925	chr19:45415640	chr19:44912383	G	A	Coronary artery disease age 50	EFO_0000378	CARDIoGRAMplusC4D	23202125	Mixed	2013	NA	NA	1.99e-41	NA	194427	-	-	-	-	GRASP
rs445925	rs445925	chr19:45415640	chr19:44912383	G	A	Coronary artery disease age 50	EFO_0000378	CARDIoGRAMplusC4D	23202125	Mixed	2013	NA	NA	3.26e-31	NA	194427	-	-	-	-	GRASP
rs445925	rs445925	chr19:45415640	chr19:44912383	G	A	Coronary artery disease females	EFO_0000378	CARDIoGRAMplusC4D	23202125	Mixed	2013	NA	NA	9.52e-31	NA	194427	-	-	-	-	GRASP
rs445925	rs445925	chr19:45415640	chr19:44912383	G	A	Coronary artery disease males	EFO_0000378	CARDIoGRAMplusC4D	23202125	Mixed	2013	NA	NA	2.01e-71	NA	194427	-	-	-	-	GRASP
rs445925	rs445925	chr19:45415640	chr19:44912383	G	A	Coronary artery disease with myocardial infarction	EFO_0000378	CARDIoGRAMplusC4D	23202125	Mixed	2013	NA	NA	2.5e-71	NA	194427	-	-	-	-	GRASP
rs445925	rs445925	chr19:45415640	chr19:44912383	G	A	HDL cholesterol	NCIT_C61041;NCIT_C105587	GLGC	20686565	Mixed	2010	NA	NA	3.761e-07	NA	100184	-	-	-	-	GRASP
rs445925	rs445925	chr19:45415640	chr19:44912383	G	A	LDL cholesterol	EFO_0004195	GLGC	20686565	Mixed	2010	NA	NA	1.57e-86	NA	100184	-	-	-	-	GRASP
rs445925	rs445925	chr19:45415640	chr19:44912383	G	A	LDL cholesterol	EFO_0004195	Smith EN	20838585	European	2010	NA	NA	8.7e-19	NA	525	-	-	-	-	GRASP
rs445925	rs445925	chr19:45415640	chr19:44912383	G	A	LDL cholesterol baseline	EFO_0004195	Trompet	21977987	European	2011	NA	NA	2.8e-30	NA	5244	-	-	-	-	GRASP
rs445925	rs445925	chr19:45415640	chr19:44912383	G	A	LDL cholesterol change with statins	EFO_0007804	Barber M	20339536	European	2010	NA	NA	7.3e-06	NA	3928	-	-	-	-	GRASP
rs445925	rs445925	chr19:45415640	chr19:44912383	G	A	LDL cholesterol response to statins	NCIT_C100425;NCIT_C121182	Deshmukh HA	22368281	European	2012	NA	NA	1.59e-17	NA	2702	-	-	-	-	GRASP
rs445925	rs445925	chr19:45415640	chr19:44912383	G	A	LDL cholesterol response to statins first post treatment LDL cholesterol	NCIT_C100425;NCIT_C121182	Deshmukh HA	22368281	European	2012	NA	NA	1.19e-13	NA	2702	-	-	-	-	GRASP
rs445925	rs445925	chr19:45415640	chr19:44912383	G	A	Lipoprotein associated phospholipase A2 activity Lp2	NCIT_C120638;GO_0032431	Chu AY	23118302	European	2012	NA	NA	1.3e-62	NA	6851	-	-	-	-	GRASP
rs445925	rs445925	chr19:45415640	chr19:44912383	G	A	Lp2 activity	EFO_0007733	Grallert H	22003152	European	2011	NA	NA	3.28e-10	NA	13664	-	-	-	-	GRASP
rs445925	rs445925	chr19:45415640	chr19:44912383	G	A	Metabolic syndrome domains Atherogenic Dyslipidemia PC1	NCIT_C84442	Avery	22022282	Mixed	2011	NA	NA	1.3e-35	NA	25755	-	-	-	-	GRASP
rs445925	rs445925	chr19:45415640	chr19:44912383	G	A	Metabolic syndrome domains Central obesity	NCIT_C84442	Avery	22022282	Mixed	2011	NA	NA	3.8e-09	NA	25755	-	-	-	-	GRASP
rs445925	rs445925	chr19:45415640	chr19:44912383	G	A	Metabolic syndrome domains Multivariate analysis	NCIT_C84442	Avery	22022282	Mixed	2011	NA	NA	5.1e-54	NA	25755	-	-	-	-	GRASP
rs445925	rs445925	chr19:45415640	chr19:44912383	G	A	Metabolic syndrome domains Vascular Inflammation PC1	NCIT_C84442	Avery	22022282	Mixed	2011	NA	NA	3.8e-14	NA	25755	-	-	-	-	GRASP
rs445925	rs445925	chr19:45415640	chr19:44912383	G	A	Presence of carotid artery plaque	-	Bis JC	21909108	European	2011	NA	NA	4e-06	NA	31211	-	-	-	-	GRASP
rs445925	rs445925	chr19:45415640	chr19:44912383	G	A	Total cholesterol	NCIT_C61032;NCIT_C105586	GLGC	20686565	Mixed	2010	NA	NA	3.263e-35	NA	100184	-	-	-	-	GRASP
rs445925	rs445925	chr19:45415640	chr19:44912383	G	A	Apolipoprotein Levels	EFO_0004732	Surakka I	23031429	European	2012	0.229	0.03468	4e-11	+	-	-	-	-	unit decrease	NHGRI-EBI_GWAS_Catalog
rs445925	rs445925	chr19:45415640	chr19:44912383	G	A	Apolipoprotein Levels	EFO_0004732	Surakka I	23031429	European	2012	0.149	0.01948	2e-14	+	-	-	-	-	unit increase	NHGRI-EBI_GWAS_Catalog
rs445925	rs445925	chr19:45415640	chr19:44912383	G	A	Blood metabolite ratios	EFO_0005664	Shin SY	24816252	European	2014	-0.089	0.009007	5e-23	-	-	-	-	-	unit increase	NHGRI-EBI_GWAS_Catalog
rs445925	rs445925	chr19:45415640	chr19:44912383	G	A	Cardiovascular disease risk factors	-	Smith EN	20838585	European	2010	11.96	1.352	9e-19	+	-	-	-	-	% SD increase	NHGRI-EBI_GWAS_Catalog
rs445925	rs445925	chr19:45415640	chr19:44912383	G	A	Carotid intima media thickness	EFO_0003914	Bis JC	21909108	European	2011	NA	NA	4e-06	NA	-	-	-	-	-	NHGRI-EBI_GWAS_Catalog
rs445925	rs445925	chr19:45415640	chr19:44912383	G	A	Carotid intima media thickness	EFO_0003914	Bis JC	21909108	European	2011	-0.0156	0.00278	2e-08	-	-	-	-	-	unit decrease	NHGRI-EBI_GWAS_Catalog
rs445925	rs445925	chr19:45415640	chr19:44912383	G	A	Ideal cardiovascular health clinical	EFO_0007653	Allen NB	27179730	European	2016	-0.5423	0.08853	9e-10	-	-	-	-	-	log OR	NHGRI-EBI_GWAS_Catalog
rs445925	rs445925	chr19:45415640	chr19:44912383	G	A	LDL cholesterol levels	EFO_0004611	Spracklen CN	28334899	East Asian	2017	-0.523	0.02158	1e-129	-	-	-	-	-	unit decrease	NHGRI-EBI_GWAS_Catalog
rs445925	rs445925	chr19:45415640	chr19:44912383	G	A	LDL cholesterol levels	EFO_0004611	Spracklen CN	28334899	East Asian	2017	-0.568	0.03503	4e-59	-	-	-	-	-	unit decrease	NHGRI-EBI_GWAS_Catalog
rs445925	rs445925	chr19:45415640	chr19:44912383	G	A	LDL cholesterol levels	EFO_0007804	Zhu Y	28371326	East Asian	2017	-0.22	0.02957	1e-13	-	-	-	-	-	mmol/L decrease	NHGRI-EBI_GWAS_Catalog
rs445925	rs445925	chr19:45415640	chr19:44912383	G	A	Lipoprotein associated phospholipase A2 activity and mass	EFO_0004746	Chu AY	23118302	European	2012	-0.071	0.004473	1e-56	-	-	-	-	-	ng/ml decrease	NHGRI-EBI_GWAS_Catalog
rs445925	rs445925	chr19:45415640	chr19:44912383	G	A	Metabolite levels	EFO_0004723	Inouye M	22916037	European	2012	NA	NA	6e-42	NA	-	-	-	-	-	NHGRI-EBI_GWAS_Catalog
rs445925	rs445925	chr19:45415640	chr19:44912383	G	A	Response to statins LDL cholesterol change	GO_0036273;EFO_0004611	Postmus I	25350695	European	2014	-0.051	0.004582	9e-29	-	-	-	-	-	unit decrease	NHGRI-EBI_GWAS_Catalog
rs445925	rs445925	chr19:45415640	chr19:44912383	G	A	Illnesses of father: heart disease	EFO_0003777	Neale B	UKBB	European	2017	0.01091	0.001938	1.8e-08	+	298237	97385	200852	1	risk diff	Neale-B_UKBB_EUR_2017
rs445925	rs445925	chr19:45415640	chr19:44912383	G	A	Illnesses of mother: heart disease	EFO_0003777	Neale B	UKBB	European	2017	0.007399	0.001601	3.82e-06	+	311606	62065	249541	1	risk diff	Neale-B_UKBB_EUR_2017
rs445925	rs445925	chr19:45415640	chr19:44912383	G	A	Medication for cholesterol, blood pressure or diabetes: cholesterol lowering medication	EFO_0007056	Neale B	UKBB	European	2017	0.02707	0.00243	8.183e-29	+	154702	35840	118862	1	risk diff	Neale-B_UKBB_EUR_2017
rs445925	rs445925	chr19:45415640	chr19:44912383	G	A	Medication for cholesterol, blood pressure or diabetes: none of the above	EFO_0007056	Neale B	UKBB	European	2017	-0.01564	0.002718	8.714e-09	-	154702	103004	51698	1	risk diff	Neale-B_UKBB_EUR_2017
rs445925	rs445925	chr19:45415640	chr19:44912383	G	A	No treatment with medication for cholesterol, blood pressure, diabetes, or take exogenous hormones	EFO_0007056	Neale B	UKBB	European	2017	-0.01687	0.002466	7.838e-12	-	180203	124239	55964	1	risk diff	Neale-B_UKBB_EUR_2017
rs445925	rs445925	chr19:45415640	chr19:44912383	G	A	Pulse rate	EFO_0004326	Neale B	UKBB	European	2017	-0.02677	0.004	2.177e-11	-	317756	0	317756	1	IVNT	Neale-B_UKBB_EUR_2017
rs445925	rs445925	chr19:45415640	chr19:44912383	G	A	Self-reported angina	EFO_0000378	Neale B	UKBB	European	2017	0.00389	0.0006785	9.852e-09	+	337159	10612	326547	1	risk diff	Neale-B_UKBB_EUR_2017
rs445925	rs445925	chr19:45415640	chr19:44912383	G	A	Self-reported high cholesterol	EFO_0008111	Neale B	UKBB	European	2017	0.02181	0.001273	1.044e-65	+	337159	41296	295863	1	risk diff	Neale-B_UKBB_EUR_2017
rs445925	rs445925	chr19:45415640	chr19:44912383	G	A	Treatment with aspirin	EFO_0007056	Neale B	UKBB	European	2017	0.006234	0.001315	2.14e-06	+	337159	45012	292147	1	risk diff	Neale-B_UKBB_EUR_2017
rs445925	rs445925	chr19:45415640	chr19:44912383	G	A	Treatment with atorvastatin	EFO_0007056	Neale B	UKBB	European	2017	0.005672	0.0006656	1.569e-17	+	337159	10167	326992	1	risk diff	Neale-B_UKBB_EUR_2017
rs445925	rs445925	chr19:45415640	chr19:44912383	G	A	Treatment with cholesterol lowering medication	EFO_0007056	Neale B	UKBB	European	2017	0.02385	0.001768	1.858e-41	+	180203	22705	157498	1	risk diff	Neale-B_UKBB_EUR_2017
rs445925	rs445925	chr19:45415640	chr19:44912383	G	A	Treatment with simvastatin	EFO_0007056	Neale B	UKBB	European	2017	0.01571	0.001232	3.153e-37	+	337159	38492	298667	1	risk diff	Neale-B_UKBB_EUR_2017
rs445925	rs445925	chr19:45415640	chr19:44912383	G	A	Vascular or heart problems diagnosed by doctor: angina	EFO_0000378	Neale B	UKBB	European	2017	0.004347	0.0006797	1.605e-10	+	336683	10618	326065	1	risk diff	Neale-B_UKBB_EUR_2017
rs445925	rs445925	chr19:45415640	chr19:44912383	G	A	Vascular or heart problems diagnosed by doctor: none of the above	-	Neale B	UKBB	European	2017	-0.009283	0.001775	1.702e-07	-	336683	236530	100153	1	risk diff	Neale-B_UKBB_EUR_2017
rs445925	rs445925	chr19:45415640	chr19:44912383	G	A	Coronary artery disease	EFO_0000378;EFO_0001645	Nelson CP	28714975	Mixed	2017	0.0978	0.01375	1.19e-12	+	148715	10801	137914	1	log OR	Nelson-CP_CAD_Mixed_2017
rs445925	rs445925	chr19:45415640	chr19:44912383	G	A	Low density lipoprotein	EFO_0004611	Prins B	28887542	European	2017	0.34	0.02	4.966e-49	+	9961	0	9961	1	IVNT	Prins-B_LDL_EUR_2017
rs445925	rs445925	chr19:45415640	chr19:44912383	G	A	Triglycerides	EFO_0004530	Prins B	28887542	European	2017	-0.11	0.02	1.133e-06	-	9961	0	9961	1	IVNT	Prins-B_TG_EUR_2017
rs445925	rs445925	chr19:45415640	chr19:44912383	G	A	Total cholesterol	EFO_0004574	Prins B	28887542	European	2017	0.2	0.02	4.772e-18	+	9961	0	9961	1	IVNT	Prins-B_Total-Cholesterol_EUR_2017
rs445925	rs445925	chr19:45415640	chr19:44912383	G	A	High density lipoprotein	EFO_0004612	Spracklen CN	28334899	East Asian	2017	-0.1197	0.0207	7.08e-09	-	15874	0	15874	13	IVNT	Spracklen-CN_HDL_EAS_2017
rs445925	rs445925	chr19:45415640	chr19:44912383	G	A	Low density lipoprotein	EFO_0004611	Spracklen CN	28334899	East Asian	2017	0.5219	0.0214	1.79e-129	+	15874	0	15874	13	IVNT	Spracklen-CN_LDL_EAS_2017
rs445925	rs445925	chr19:45415640	chr19:44912383	G	A	Total cholesterol	EFO_0004574	Spracklen CN	28334899	East Asian	2017	0.3056	0.0214	2.37e-46	+	15874	0	15874	13	IVNT	Spracklen-CN_Total-Cholesterol_EAS_2017
rs445925	rs445925	chr19:45415640	chr19:44912383	G	A	Triglycerides	EFO_0004530	Spracklen CN	28334899	East Asian	2017	-0.1223	0.024	3.24e-07	-	11459	0	11459	13	IVNT	Spracklen-CN_Triglycerides_EAS_2017
rs445925	rs445925	chr19:45415640	chr19:44912383	G	A	Atherosclerosis	NCIT_C35768	Bis JC	21909108	European	2011	NA	NA	2e-08	NA	-	-	-	-	-	dbGaP
rs445925	rs445925	chr19:45415640	chr19:44912383	G	A	Atherosclerosis	NCIT_C35768	Bis JC	21909108	European	2011	NA	NA	4e-06	NA	-	-	-	-	-	dbGaP
rs445925	rs445925	chr19:45415640	chr19:44912383	G	A	Cardiovascular diseases	EFO_0000319	Smith EN	20838585	European	2010	NA	NA	9e-19	NA	-	-	-	-	-	dbGaP
rs445925	rs445925	chr19:45415640	chr19:44912383	G	A	Coronary artery disease	EFO_0000378;EFO_0001645	van der Harst P	29212778	Mixed	2018	0.0888	0.01098	6.1e-16	+	296525	34541	261984	1	log OR	van-der-Harst-P_CAD-UKBB_Mixed_2018
rs445925	rs445925	chr19:45415640	chr19:44912383	G	A	Coronary artery disease	EFO_0000378;EFO_0001645	van der Harst P	29212778	Mixed	2018	0.088	0.0096	3.464e-20	+	547261	122733	424528	2	log OR	van-der-Harst-P_CAD_Mixed_2018
rs6511720	rs6511720	chr19:11202306	chr19:11091630	G	T	Coronary artery disease	EFO_0000378;EFO_0001645	CARDIoGRAMplusC4D	26343387	Mixed	2015	0.1253	0.01695	1.42e-13	+	184305	60801	123504	48	log OR	CARDIoGRAMplusC4D_CHD_Mixed_2015
rs6511720	rs6511720	chr19:11202306	chr19:11091630	G	T	Myocardial infarction	EFO_0000612	CARDIoGRAMplusC4D	26343387	Mixed	2015	0.1008	0.01894	1.029e-07	+	167181	43677	123504	48	log OR	CARDIoGRAMplusC4D_MI_Mixed_2015
rs6511720	rs6511720	chr19:11202306	chr19:11091630	G	T	Low density lipoprotein	EFO_0004611	GLGC	24097068	European	2013	0.2209	0.0061	3.85e-262	+	170608	0	170608	60	IVNT	GLGC_LDL_EUR_2013
rs6511720	rs6511720	chr19:11202306	chr19:11091630	G	T	Low density lipoprotein	EFO_0004611	GLGC	20686565	Mixed	2010	0.2108	0.0092	4.28e-117	+	95454	0	95454	46	Z-score	GLGC_LDL_Mixed_2010
rs6511720	rs6511720	chr19:11202306	chr19:11091630	G	T	Total cholesterol	EFO_0004574	GLGC	24097068	European	2013	0.1851	0.0059	5.43e-202	+	184764	0	184764	60	IVNT	GLGC_TC_EUR_2013
rs6511720	rs6511720	chr19:11202306	chr19:11091630	G	T	Total cholesterol	EFO_0004574	GLGC	20686565	Mixed	2010	0.187	0.0089	6.65e-97	+	100184	0	100184	46	Z-score	GLGC_TC_Mixed_2010
rs6511720	rs6511720	chr19:11202306	chr19:11091630	G	T	APOB apolipoprotein B	NCIT_C74734;NCIT_C106032;NCIT_C106030	Chasman	19802338	European	2008	NA	NA	7e-18	NA	6382	-	-	-	-	GRASP
rs6511720	rs6511720	chr19:11202306	chr19:11091630	G	T	APOB apolipoprotein B	NCIT_C74734;NCIT_C106032;NCIT_C106030	Talmud	19913121	European	2009	NA	NA	6.77e-15	NA	5059	-	-	-	-	GRASP
rs6511720	rs6511720	chr19:11202306	chr19:11091630	G	T	APOB apolipoprotein B	NCIT_C74734;NCIT_C106032;NCIT_C106030	Hopewell	23100282	European	2012	NA	NA	4.1e-27	NA	3895	-	-	-	-	GRASP
rs6511720	rs6511720	chr19:11202306	chr19:11091630	G	T	APOB apolipoprotein B response after 40mg daily simvastatin treatment	NCIT_C74734;NCIT_C106032;NCIT_C106030	Hopewell	23100282	European	2012	NA	NA	1.4e-07	NA	3895	-	-	-	-	GRASP
rs6511720	rs6511720	chr19:11202306	chr19:11091630	G	T	APOB assay lipoprotein fraction concentration	NCIT_C60819	Chasman DI	19936222	European	2009	NA	NA	4.8e-25	NA	17296	-	-	-	-	GRASP
rs6511720	rs6511720	chr19:11202306	chr19:11091630	G	T	APOB assay lipoprotein fraction concentration in fasting sample	NCIT_C87957	Chasman DI	19936222	European	2009	NA	NA	2.77e-18	NA	17296	-	-	-	-	GRASP
rs6511720	rs6511720	chr19:11202306	chr19:11091630	G	T	Carotid artery plaque	EFO_0006501	Bis JC	21909108	European	2011	NA	NA	1e-07	NA	31211	-	-	-	-	GRASP
rs6511720	rs6511720	chr19:11202306	chr19:11091630	G	T	Coronary artery disease	EFO_0000378	GLGC	20686565	Mixed	2010	NA	NA	5e-09	NA	100184	-	-	-	-	GRASP
rs6511720	rs6511720	chr19:11202306	chr19:11091630	G	T	Coronary artery disease	EFO_0000378	Visscher	21966275	Mixed	2011	NA	NA	1.1e-08	NA	50587	-	-	-	-	GRASP
rs6511720	rs6511720	chr19:11202306	chr19:11091630	G	T	LDL cholesterol	EFO_0004195	Willer CJ	18193043	European	2008	NA	NA	4.2e-26	NA	8656	-	-	-	-	GRASP
rs6511720	rs6511720	chr19:11202306	chr19:11091630	G	T	LDL cholesterol	EFO_0004195	Kathiresan S	18193044	Mixed	2008	NA	NA	2e-51	NA	2758	-	-	-	-	GRASP
rs6511720	rs6511720	chr19:11202306	chr19:11091630	G	T	LDL cholesterol	EFO_0004195	Kathiresan S	19060906	European	2008	NA	NA	5.18e-30	NA	19840	-	-	-	-	GRASP
rs6511720	rs6511720	chr19:11202306	chr19:11091630	G	T	LDL cholesterol	EFO_0004195	Chasman	19802338	European	2008	NA	NA	5.2e-15	NA	6382	-	-	-	-	GRASP
rs6511720	rs6511720	chr19:11202306	chr19:11091630	G	T	LDL cholesterol	EFO_0004195	Talmud	19913121	European	2009	NA	NA	7.3e-24	NA	5059	-	-	-	-	GRASP
rs6511720	rs6511720	chr19:11202306	chr19:11091630	G	T	LDL cholesterol	EFO_0004195	GLGC	20686565	Mixed	2010	NA	NA	8.6e-122	NA	100184	-	-	-	-	GRASP
rs6511720	rs6511720	chr19:11202306	chr19:11091630	G	T	LDL cholesterol	EFO_0004195	Lettre G	21347282	African	2011	NA	NA	2e-51	NA	8090	-	-	-	-	GRASP
rs6511720	rs6511720	chr19:11202306	chr19:11091630	G	T	LDL cholesterol	EFO_0004195	Middelberg RP	21943158	European	2011	NA	NA	5e-11	NA	11683	-	-	-	-	GRASP
rs6511720	rs6511720	chr19:11202306	chr19:11091630	G	T	LDL cholesterol	EFO_0004195	Musunuru	22629316	Mixed	2012	NA	NA	1.38e-49	NA	44957	-	-	-	-	GRASP
rs6511720	rs6511720	chr19:11202306	chr19:11091630	G	T	LDL cholesterol	EFO_0004195	Asselbergs	23063622	European	2012	NA	NA	1.27e-79	NA	66240	-	-	-	-	GRASP
rs6511720	rs6511720	chr19:11202306	chr19:11091630	G	T	LDL cholesterol	EFO_0004195	Hopewell	23100282	European	2012	NA	NA	3.8e-25	NA	3895	-	-	-	-	GRASP
rs6511720	rs6511720	chr19:11202306	chr19:11091630	G	T	LDL cholesterol	EFO_0004195	Elbers	23236364	Mixed	2012	NA	NA	2.56e-17	NA	9813	-	-	-	-	GRASP
rs6511720	rs6511720	chr19:11202306	chr19:11091630	G	T	LDL cholesterol baseline	EFO_0004195	Trompet	21977987	European	2011	NA	NA	5.2e-15	NA	5244	-	-	-	-	GRASP
rs6511720	rs6511720	chr19:11202306	chr19:11091630	G	T	LDL cholesterol female	EFO_0004195	Musunuru	22629316	Mixed	2012	NA	NA	7.51e-29	NA	44957	-	-	-	-	GRASP
rs6511720	rs6511720	chr19:11202306	chr19:11091630	G	T	LDL cholesterol large lipoprotein fraction concentration	EFO_0004195	Chasman DI	19936222	European	2009	NA	NA	4.27e-15	NA	17296	-	-	-	-	GRASP
rs6511720	rs6511720	chr19:11202306	chr19:11091630	G	T	LDL cholesterol large lipoprotein fraction concentration in fasting sample	EFO_0004195	Chasman DI	19936222	European	2009	NA	NA	2.96e-12	NA	17296	-	-	-	-	GRASP
rs6511720	rs6511720	chr19:11202306	chr19:11091630	G	T	LDL cholesterol lipoprotein fraction concentration	EFO_0004195	Chasman DI	19936222	European	2009	NA	NA	2.27e-31	NA	17296	-	-	-	-	GRASP
rs6511720	rs6511720	chr19:11202306	chr19:11091630	G	T	LDL cholesterol lipoprotein fraction concentration in fasting sample	EFO_0004195	Chasman DI	19936222	European	2009	NA	NA	1.49e-25	NA	17296	-	-	-	-	GRASP
rs6511720	rs6511720	chr19:11202306	chr19:11091630	G	T	LDL cholesterol male	EFO_0004195	Musunuru	22629316	Mixed	2012	NA	NA	3.07e-25	NA	44957	-	-	-	-	GRASP
rs6511720	rs6511720	chr19:11202306	chr19:11091630	G	T	LDL cholesterol mmoll	EFO_0004195	Sabatti C	19060910	European	2008	NA	NA	1.48e-09	NA	4763	-	-	-	-	GRASP
rs6511720	rs6511720	chr19:11202306	chr19:11091630	G	T	LDL cholesterol response after 40mg daily simvastatin treatment	EFO_0004195	Hopewell	23100282	European	2012	NA	NA	4.3e-07	NA	3895	-	-	-	-	GRASP
rs6511720	rs6511720	chr19:11202306	chr19:11091630	G	T	LDL cholesterol total lipoprotein fraction concentration	EFO_0004195	Chasman DI	19936222	European	2009	NA	NA	1.88e-13	NA	17296	-	-	-	-	GRASP
rs6511720	rs6511720	chr19:11202306	chr19:11091630	G	T	LDL cholesterol total lipoprotein fraction concentration in fasting sample	EFO_0004195	Chasman DI	19936222	European	2009	NA	NA	2.09e-09	NA	17296	-	-	-	-	GRASP
rs6511720	rs6511720	chr19:11202306	chr19:11091630	G	T	Lp2 activity	EFO_0007733	Grallert H	22003152	European	2011	NA	NA	2.6e-11	NA	13664	-	-	-	-	GRASP
rs6511720	rs6511720	chr19:11202306	chr19:11091630	G	T	Metabolic syndrome domains Atherogenic Dyslipidemia PC1	NCIT_C84442	Avery	22022282	Mixed	2011	NA	NA	5.2e-30	NA	25755	-	-	-	-	GRASP
rs6511720	rs6511720	chr19:11202306	chr19:11091630	G	T	Metabolic syndrome domains Multivariate analysis	NCIT_C84442	Avery	22022282	Mixed	2011	NA	NA	8.3e-28	NA	25755	-	-	-	-	GRASP
rs6511720	rs6511720	chr19:11202306	chr19:11091630	G	T	Presence of carotid artery plaque	-	Bis JC	21909108	European	2011	NA	NA	8.2e-08	NA	31211	-	-	-	-	GRASP
rs6511720	rs6511720	chr19:11202306	chr19:11091630	G	T	Total cholesterol	NCIT_C61032;NCIT_C105586	Aulchenko YS	19060911	European	2008	NA	NA	6.84e-18	NA	22562	-	-	-	-	GRASP
rs6511720	rs6511720	chr19:11202306	chr19:11091630	G	T	Total cholesterol	NCIT_C61032;NCIT_C105586	GLGC	20686565	Mixed	2010	NA	NA	1.7e-101	NA	100184	-	-	-	-	GRASP
rs6511720	rs6511720	chr19:11202306	chr19:11091630	G	T	Total cholesterol	NCIT_C61032;NCIT_C105586	Asselbergs	23063622	European	2012	NA	NA	1.73e-71	NA	66240	-	-	-	-	GRASP
rs6511720	rs6511720	chr19:11202306	chr19:11091630	G	T	Total cholesterol	NCIT_C61032;NCIT_C105586	Elbers	23236364	Mixed	2012	NA	NA	1.79e-16	NA	9813	-	-	-	-	GRASP
rs6511720	rs6511720	chr19:11202306	chr19:11091630	G	T	VLDL cholesterol small lipoprotein fraction concentration	EFO_0008317	Chasman DI	19936222	European	2009	NA	NA	1.6e-10	NA	17296	-	-	-	-	GRASP
rs6511720	rs6511720	chr19:11202306	chr19:11091630	G	T	VLDL cholesterol small lipoprotein fraction concentration in fasting sample	EFO_0008317	Chasman DI	19936222	European	2009	NA	NA	1.9e-08	NA	17296	-	-	-	-	GRASP
rs6511720	rs6511720	chr19:11202306	chr19:11091630	G	T	Abdominal aortic aneurysm	EFO_0004214	Bradley DT	24046328	European	2013	NA	NA	2e-10	NA	-	-	-	-	-	NHGRI-EBI_GWAS_Catalog
rs6511720	rs6511720	chr19:11202306	chr19:11091630	G	T	Abdominal aortic aneurysm	EFO_0004214	Jones GT	27899403	European	2016	-0.2151	0.0288	8e-14	-	-	-	-	-	log OR	NHGRI-EBI_GWAS_Catalog
rs6511720	rs6511720	chr19:11202306	chr19:11091630	G	T	Cardiovascular disease risk factors	EFO_0004611	Middelberg RP	21943158	European	2011	-0.148	0.02252	5e-11	-	-	-	-	-	mmol/l decrease	NHGRI-EBI_GWAS_Catalog
rs6511720	rs6511720	chr19:11202306	chr19:11091630	G	T	Carotid intima media thickness	EFO_0003914	Bis JC	21909108	European	2011	-0.1778	0.03338	1e-07	-	-	-	-	-	unit decrease	NHGRI-EBI_GWAS_Catalog
rs6511720	rs6511720	chr19:11202306	chr19:11091630	G	T	Cholesterol total	EFO_0004574	GLGC	20686565	Mixed	2010	-7.09	0.3394	7e-97	-	-	-	-	-	mg/dL decrease	NHGRI-EBI_GWAS_Catalog
rs6511720	rs6511720	chr19:11202306	chr19:11091630	G	T	Cholesterol total	EFO_0004574	GLGC	24097068	European	2013	-0.185	0.0061	5e-202	-	-	-	-	-	unit decrease	NHGRI-EBI_GWAS_Catalog
rs6511720	rs6511720	chr19:11202306	chr19:11091630	G	T	Coronary artery disease	EFO_0003951;EFO_0003776;EFO_0003913;EFO_0001425;EFO_0000612;EFO_0000378	Nelson CP	28714975	Mixed	2017	0.131	0.01365	8e-22	+	-	-	-	-	log OR	NHGRI-EBI_GWAS_Catalog
rs6511720	rs6511720	chr19:11202306	chr19:11091630	G	T	Coronary artery disease	EFO_0000378	van der Harst P	29212778	Mixed	2018	-0.136	0.01014	5e-41	-	-	-	-	-	unit decrease	NHGRI-EBI_GWAS_Catalog
rs6511720	rs6511720	chr19:11202306	chr19:11091630	G	T	Coronary artery disease	EFO_0000378	van der Harst P	29212778	Mixed	2018	-0.1359	0.01013	5e-41	-	-	-	-	-	unit decrease	NHGRI-EBI_GWAS_Catalog
rs6511720	rs6511720	chr19:11202306	chr19:11091630	G	T	LDL cholesterol	EFO_0004611	Willer CJ	18193043	European	2008	9.17	0.8674	4e-26	+	-	-	-	-	mg/dl higher	NHGRI-EBI_GWAS_Catalog
rs6511720	rs6511720	chr19:11202306	chr19:11091630	G	T	LDL cholesterol	EFO_0004611	Kathiresan S	18193044	Mixed	2008	-0.26	0.01723	2e-51	-	-	-	-	-	% SD lower	NHGRI-EBI_GWAS_Catalog
rs6511720	rs6511720	chr19:11202306	chr19:11091630	G	T	LDL cholesterol	EFO_0004611	Kathiresan S	19060906	European	2008	-0.26	0.02444	2e-26	-	-	-	-	-	SD increase	NHGRI-EBI_GWAS_Catalog
rs6511720	rs6511720	chr19:11202306	chr19:11091630	G	T	LDL cholesterol	EFO_0004611	GLGC	20686565	Mixed	2010	-6.99	0.3038	4e-117	-	-	-	-	-	mg/dL decrease	NHGRI-EBI_GWAS_Catalog
rs6511720	rs6511720	chr19:11202306	chr19:11091630	G	T	LDL cholesterol	EFO_0004611	Lettre G	21347282	African	2011	-0.208	0.03858	7e-08	-	-	-	-	-	unit decrease	NHGRI-EBI_GWAS_Catalog
rs6511720	rs6511720	chr19:11202306	chr19:11091630	G	T	LDL cholesterol	EFO_0004611	GLGC	24097068	European	2013	NA	NA	3e-115	NA	-	-	-	-	-	NHGRI-EBI_GWAS_Catalog
rs6511720	rs6511720	chr19:11202306	chr19:11091630	G	T	LDL cholesterol	EFO_0004611	GLGC	24097068	European	2013	-0.221	0.00639	4e-262	-	-	-	-	-	unit decrease	NHGRI-EBI_GWAS_Catalog
rs6511720	rs6511720	chr19:11202306	chr19:11091630	G	T	Lipid metabolism phenotypes	EFO_0004529	Chasman DI	19936222	European	2009	NA	NA	1e-25	NA	-	-	-	-	-	NHGRI-EBI_GWAS_Catalog
rs6511720	rs6511720	chr19:11202306	chr19:11091630	G	T	Lipid metabolism phenotypes	EFO_0004529	Chasman DI	19936222	European	2009	NA	NA	5e-25	NA	-	-	-	-	-	NHGRI-EBI_GWAS_Catalog
rs6511720	rs6511720	chr19:11202306	chr19:11091630	G	T	Lipid metabolism phenotypes	EFO_0004529	Chasman DI	19936222	European	2009	NA	NA	2e-31	NA	-	-	-	-	-	NHGRI-EBI_GWAS_Catalog
rs6511720	rs6511720	chr19:11202306	chr19:11091630	G	T	Lipid metabolism phenotypes	EFO_0004529	Chasman DI	19936222	European	2009	NA	NA	3e-18	NA	-	-	-	-	-	NHGRI-EBI_GWAS_Catalog
rs6511720	rs6511720	chr19:11202306	chr19:11091630	G	T	Lipoprotein associated phospholipase A2 activity and mass	EFO_0004746	Grallert H	22003152	European	2011	-0.045	0.00677	3e-11	-	-	-	-	-	unit decrease	NHGRI-EBI_GWAS_Catalog
rs6511720	rs6511720	chr19:11202306	chr19:11091630	G	T	Lipoprotein phospholipase A2 activity in cardiovascular disease	EFO_0004746;EFO_0005672;EFO_0001645	Yeo A	28753643	Mixed	2017	-3.75	0.7889	2e-06	-	-	-	-	-	nmol/min/ml decrease	NHGRI-EBI_GWAS_Catalog
rs6511720	rs6511720	chr19:11202306	chr19:11091630	G	T	Metabolite levels	EFO_0004723	Inouye M	22916037	European	2012	NA	NA	4e-09	NA	-	-	-	-	-	NHGRI-EBI_GWAS_Catalog
rs6511720	rs6511720	chr19:11202306	chr19:11091630	G	T	Arm predicted mass left	-	Neale B	UKBB	European	2017	-0.01065	0.002376	7.345e-06	-	331146	0	331146	1	IVNT	Neale-B_UKBB_EUR_2017
rs6511720	rs6511720	chr19:11202306	chr19:11091630	G	T	Basal metabolic rate	EFO_0007777	Neale B	UKBB	European	2017	-0.01148	0.002487	3.906e-06	-	331307	0	331307	1	IVNT	Neale-B_UKBB_EUR_2017
rs6511720	rs6511720	chr19:11202306	chr19:11091630	G	T	Chronic ischaemic heart disease	EFO_0001645	Neale B	UKBB	European	2017	0.003312	0.0005951	2.622e-08	+	337199	8755	328444	1	risk diff	Neale-B_UKBB_EUR_2017
rs6511720	rs6511720	chr19:11202306	chr19:11091630	G	T	Illnesses of father: heart disease	EFO_0003777	Neale B	UKBB	European	2017	0.01675	0.001873	3.901e-19	+	298237	97385	200852	1	risk diff	Neale-B_UKBB_EUR_2017
rs6511720	rs6511720	chr19:11202306	chr19:11091630	G	T	Illnesses of father: none of the above, group 1	-	Neale B	UKBB	European	2017	-0.0116	0.001946	2.518e-09	-	294791	109206	185585	1	risk diff	Neale-B_UKBB_EUR_2017
rs6511720	rs6511720	chr19:11202306	chr19:11091630	G	T	Leg fat-free mass left	-	Neale B	UKBB	European	2017	-0.01109	0.00247	7.069e-06	-	331258	0	331258	1	IVNT	Neale-B_UKBB_EUR_2017
rs6511720	rs6511720	chr19:11202306	chr19:11091630	G	T	Leg fat-free mass right	-	Neale B	UKBB	European	2017	-0.01152	0.002469	3.088e-06	-	331285	0	331285	1	IVNT	Neale-B_UKBB_EUR_2017
rs6511720	rs6511720	chr19:11202306	chr19:11091630	G	T	Leg predicted mass left	-	Neale B	UKBB	European	2017	-0.011	0.002453	7.377e-06	-	331253	0	331253	1	IVNT	Neale-B_UKBB_EUR_2017
rs6511720	rs6511720	chr19:11202306	chr19:11091630	G	T	Leg predicted mass right	-	Neale B	UKBB	European	2017	-0.01132	0.002453	3.921e-06	-	331285	0	331285	1	IVNT	Neale-B_UKBB_EUR_2017
rs6511720	rs6511720	chr19:11202306	chr19:11091630	G	T	Medication for cholesterol, blood pressure or diabetes: cholesterol lowering medication	EFO_0007056	Neale B	UKBB	European	2017	0.03526	0.002342	3.544e-51	+	154702	35840	118862	1	risk diff	Neale-B_UKBB_EUR_2017
rs6511720	rs6511720	chr19:11202306	chr19:11091630	G	T	Medication for cholesterol, blood pressure or diabetes: none of the above	EFO_0007056	Neale B	UKBB	European	2017	-0.02009	0.00262	1.759e-14	-	154702	103004	51698	1	risk diff	Neale-B_UKBB_EUR_2017
rs6511720	rs6511720	chr19:11202306	chr19:11091630	G	T	Medication for pain relief, constipation, heartburn: aspirin	EFO_0007056	Neale B	UKBB	European	2017	0.007303	0.001304	2.167e-08	+	333581	46946	286635	1	risk diff	Neale-B_UKBB_EUR_2017
rs6511720	rs6511720	chr19:11202306	chr19:11091630	G	T	No treatment with medication for cholesterol, blood pressure, diabetes, or take exogenous hormones	EFO_0007056	Neale B	UKBB	European	2017	-0.01451	0.002384	1.155e-09	-	180203	124239	55964	1	risk diff	Neale-B_UKBB_EUR_2017
rs6511720	rs6511720	chr19:11202306	chr19:11091630	G	T	Self-reported angina	EFO_0000378	Neale B	UKBB	European	2017	0.003626	0.000655	3.092e-08	+	337159	10612	326547	1	risk diff	Neale-B_UKBB_EUR_2017
rs6511720	rs6511720	chr19:11202306	chr19:11091630	G	T	Self-reported heart attack or myocardial infarction	EFO_0000612	Neale B	UKBB	European	2017	0.002833	0.0005604	4.292e-07	+	337159	7735	329424	1	risk diff	Neale-B_UKBB_EUR_2017
rs6511720	rs6511720	chr19:11202306	chr19:11091630	G	T	Self-reported high cholesterol	EFO_0008111	Neale B	UKBB	European	2017	0.02613	0.001229	2.773e-100	+	337159	41296	295863	1	risk diff	Neale-B_UKBB_EUR_2017
rs6511720	rs6511720	chr19:11202306	chr19:11091630	G	T	Treatment with aspirin	EFO_0007056	Neale B	UKBB	European	2017	0.006968	0.00127	4.065e-08	+	337159	45012	292147	1	risk diff	Neale-B_UKBB_EUR_2017
rs6511720	rs6511720	chr19:11202306	chr19:11091630	G	T	Treatment with atorvastatin	EFO_0007056	Neale B	UKBB	European	2017	0.007226	0.0006424	2.392e-29	+	337159	10167	326992	1	risk diff	Neale-B_UKBB_EUR_2017
rs6511720	rs6511720	chr19:11202306	chr19:11091630	G	T	Treatment with cholesterol lowering medication	EFO_0007056	Neale B	UKBB	European	2017	0.02338	0.001709	1.388e-42	+	180203	22705	157498	1	risk diff	Neale-B_UKBB_EUR_2017
rs6511720	rs6511720	chr19:11202306	chr19:11091630	G	T	Treatment with ezetimibe	EFO_0007056	Neale B	UKBB	European	2017	0.001462	0.0002888	4.169e-07	+	337159	1997	335162	1	risk diff	Neale-B_UKBB_EUR_2017
rs6511720	rs6511720	chr19:11202306	chr19:11091630	G	T	Treatment with lipitor 10mg tablet	EFO_0007056	Neale B	UKBB	European	2017	0.001495	0.0003138	1.891e-06	+	337159	2361	334798	1	risk diff	Neale-B_UKBB_EUR_2017
rs6511720	rs6511720	chr19:11202306	chr19:11091630	G	T	Treatment with rosuvastatin	EFO_0007056	Neale B	UKBB	European	2017	0.001632	0.0002953	3.305e-08	+	337159	2089	335070	1	risk diff	Neale-B_UKBB_EUR_2017
rs6511720	rs6511720	chr19:11202306	chr19:11091630	G	T	Treatment with simvastatin	EFO_0007056	Neale B	UKBB	European	2017	0.0153	0.001189	7.027e-38	+	337159	38492	298667	1	risk diff	Neale-B_UKBB_EUR_2017
rs6511720	rs6511720	chr19:11202306	chr19:11091630	G	T	Vascular or heart problems diagnosed by doctor: angina	EFO_0000378	Neale B	UKBB	European	2017	0.003782	0.0006561	8.196e-09	+	336683	10618	326065	1	risk diff	Neale-B_UKBB_EUR_2017
rs6511720	rs6511720	chr19:11202306	chr19:11091630	G	T	Vascular or heart problems diagnosed by doctor: heart attack	EFO_0000612	Neale B	UKBB	European	2017	0.003022	0.000563	8.018e-08	+	336683	7790	328893	1	risk diff	Neale-B_UKBB_EUR_2017
rs6511720	rs6511720	chr19:11202306	chr19:11091630	G	T	Whole body fat-free mass	-	Neale B	UKBB	European	2017	-0.01062	0.002372	7.573e-06	-	331291	0	331291	1	IVNT	Neale-B_UKBB_EUR_2017
rs6511720	rs6511720	chr19:11202306	chr19:11091630	G	T	Whole body water mass	-	Neale B	UKBB	European	2017	-0.01056	0.002375	8.695e-06	-	331315	0	331315	1	IVNT	Neale-B_UKBB_EUR_2017
rs6511720	rs6511720	chr19:11202306	chr19:11091630	G	T	Coronary artery disease	EFO_0000378;EFO_0001645	Nelson CP	28714975	Mixed	2017	0.1283	0.01335	7.88e-22	+	148715	10801	137914	1	log OR	Nelson-CP_CAD_Mixed_2017
rs6511720	rs6511720	chr19:11202306	chr19:11091630	G	T	Low density lipoprotein	EFO_0004611	Prins B	28887542	European	2017	0.16	0.02	8.231e-13	+	9961	0	9961	1	IVNT	Prins-B_LDL_EUR_2017
rs6511720	rs6511720	chr19:11202306	chr19:11091630	G	T	Total cholesterol	EFO_0004574	Prins B	28887542	European	2017	0.14	0.02	4.783e-10	+	9961	0	9961	1	IVNT	Prins-B_Total-Cholesterol_EUR_2017
rs6511720	rs6511720	chr19:11202306	chr19:11091630	G	T	1 alkyl 2 acetylglycerophosphocholine esterase	-	Grallert H	22003152	European	2011	NA	NA	3e-11	NA	-	-	-	-	-	dbGaP
rs6511720	rs6511720	chr19:11202306	chr19:11091630	G	T	Atherosclerosis	NCIT_C35768	Bis JC	21909108	European	2011	NA	NA	1e-07	NA	-	-	-	-	-	dbGaP
rs6511720	rs6511720	chr19:11202306	chr19:11091630	G	T	Cholesterol	EFO_1001380	GLGC	20686565	Mixed	2010	NA	NA	7e-97	NA	-	-	-	-	-	dbGaP
rs6511720	rs6511720	chr19:11202306	chr19:11091630	G	T	Cholesterol ldl	EFO_0004195	Willer CJ	18193043	European	2008	NA	NA	4e-26	NA	-	-	-	-	-	dbGaP
rs6511720	rs6511720	chr19:11202306	chr19:11091630	G	T	Cholesterol ldl	EFO_0004195	Kathiresan S	18193044	Mixed	2008	NA	NA	2e-51	NA	-	-	-	-	-	dbGaP
rs6511720	rs6511720	chr19:11202306	chr19:11091630	G	T	Cholesterol ldl	EFO_0004195	Kathiresan S	19060906	European	2008	NA	NA	2e-26	NA	-	-	-	-	-	dbGaP
rs6511720	rs6511720	chr19:11202306	chr19:11091630	G	T	Cholesterol ldl	EFO_0004195	GLGC	20686565	Mixed	2010	NA	NA	4e-117	NA	-	-	-	-	-	dbGaP
rs6511720	rs6511720	chr19:11202306	chr19:11091630	G	T	Cholesterol ldl	EFO_0004195	Middelberg RP	21943158	European	2011	NA	NA	5e-11	NA	-	-	-	-	-	dbGaP
rs6511720	rs6511720	chr19:11202306	chr19:11091630	G	T	Coronary artery disease	EFO_0000378;EFO_0001645	van der Harst P	29212778	Mixed	2018	0.1084	0.0107	3.9e-24	+	296525	34541	261984	1	log OR	van-der-Harst-P_CAD-UKBB_Mixed_2018
rs6511720	rs6511720	chr19:11202306	chr19:11091630	G	T	Coronary artery disease	EFO_0000378;EFO_0001645	van der Harst P	29212778	Mixed	2018	0.1134	0.0091	2.521e-35	+	547261	122733	424528	2	log OR	van-der-Harst-P_CAD_Mixed_2018
rs3747924	rs3747924	chr20:6182755	chr20:6202108	C	T	Height	EFO_0004339	GIANT	25282103	European	2014	-0.021	0.004	1.2e-07	-	250953	0	250953	79	Z-score	GIANT_Height_EUR_2014
rs3747924	rs3747924	chr20:6182755	chr20:6202108	C	T	Height	EFO_0004339	Neale B	UKBB	European	2017	-0.01217	0.002281	9.623e-08	-	336474	0	336474	1	IVNT	Neale-B_UKBB_EUR_2017
rs12405017	rs12405017	chr1:86018543	chr1:85552860	C	T	Cause of death: mesothelioma of pleura	-	Neale B	UKBB	European	2017	0.01653	0.003221	2.915e-07	+	7637	24	7613	1	risk diff	Neale-B_UKBB_EUR_2017
rs17131011	rs17131011	chr1:70123406	chr1:69657723	A	G	Cause of death: home	-	Neale B	UKBB	European	2017	0.00596	0.001317	6.093e-06	+	7637	9	7628	1	risk diff	Neale-B_UKBB_EUR_2017
rs7427777	rs7427777	chr3:181947383	chr3:182229595	A	C	Hearing difficulty or problems with background noise	EFO_0004238	Neale B	UKBB	European	2017	-0.01557	0.003206	1.187e-06	-	330759	125089	205670	1	risk diff	Neale-B_UKBB_EUR_2017
rs8192870	rs8192870	chr8:59412066	chr8:58499507	T	G	Low density lipoprotein	EFO_0004611	GLGC	24097068	European	2013	0.0293	0.0054	7.647e-07	+	89888	0	89888	60	IVNT	GLGC_LDL_EUR_2013
rs8192870	rs8192870	chr8:59412066	chr8:58499507	T	G	Low density lipoprotein	EFO_0004611	GLGC	20686565	Mixed	2010	0.0287	0.0053	2.041e-07	+	95454	0	95454	46	Z-score	GLGC_LDL_Mixed_2010
rs8192870	rs8192870	chr8:59412066	chr8:58499507	T	G	Total cholesterol	EFO_0004574	GLGC	24097068	European	2013	0.0367	0.0052	8.465e-11	+	94595	0	94595	60	IVNT	GLGC_TC_EUR_2013
rs8192870	rs8192870	chr8:59412066	chr8:58499507	T	G	Total cholesterol	EFO_0004574	GLGC	20686565	Mixed	2010	0.0354	0.0052	4.91e-11	+	100184	0	100184	46	Z-score	GLGC_TC_Mixed_2010
rs8192870	rs8192870	chr8:59412066	chr8:58499507	T	G	LDL cholesterol	EFO_0004195	GLGC	20686565	Mixed	2010	NA	NA	2.041e-07	NA	100184	-	-	-	-	GRASP
rs8192870	rs8192870	chr8:59412066	chr8:58499507	T	G	Total cholesterol	NCIT_C61032;NCIT_C105586	GLGC	20686565	Mixed	2010	NA	NA	4.91e-11	NA	100184	-	-	-	-	GRASP
rs8192870	rs8192870	chr8:59412066	chr8:58499507	T	G	Total cholesterol	NCIT_C61032;NCIT_C105586	Asselbergs	23063622	European	2012	NA	NA	2.17e-07	NA	66240	-	-	-	-	GRASP
rs8192870	rs8192870	chr8:59412066	chr8:58499507	T	G	Cholelithiasis	EFO_0004799	Neale B	UKBB	European	2017	0.002413	0.0003648	3.747e-11	+	337199	6986	330213	1	risk diff	Neale-B_UKBB_EUR_2017
rs8192870	rs8192870	chr8:59412066	chr8:58499507	T	G	Impedance of arm left	-	Neale B	UKBB	European	2017	-0.0104	0.001806	8.551e-09	-	331292	0	331292	1	IVNT	Neale-B_UKBB_EUR_2017
rs8192870	rs8192870	chr8:59412066	chr8:58499507	T	G	Impedance of arm right	-	Neale B	UKBB	European	2017	-0.009109	0.001798	4.088e-07	-	331279	0	331279	1	IVNT	Neale-B_UKBB_EUR_2017
rs8192870	rs8192870	chr8:59412066	chr8:58499507	T	G	Impedance of whole body	-	Neale B	UKBB	European	2017	-0.01027	0.00195	1.41e-07	-	331284	0	331284	1	IVNT	Neale-B_UKBB_EUR_2017
rs8192870	rs8192870	chr8:59412066	chr8:58499507	T	G	Medication for cholesterol, blood pressure or diabetes: cholesterol lowering medication	EFO_0007056	Neale B	UKBB	European	2017	0.007416	0.001595	3.328e-06	+	154702	35840	118862	1	risk diff	Neale-B_UKBB_EUR_2017
rs8192870	rs8192870	chr8:59412066	chr8:58499507	T	G	Self-reported cholelithiasis or gall stones	EFO_0004799;EFO_0004210	Neale B	UKBB	European	2017	0.001709	0.0003265	1.663e-07	+	337159	5573	331586	1	risk diff	Neale-B_UKBB_EUR_2017
rs8192870	rs8192870	chr8:59412066	chr8:58499507	T	G	Self-reported high cholesterol	EFO_0008111	Neale B	UKBB	European	2017	0.005269	0.0008381	3.242e-10	+	337159	41296	295863	1	risk diff	Neale-B_UKBB_EUR_2017
rs8192870	rs8192870	chr8:59412066	chr8:58499507	T	G	Treatment with atorvastatin	EFO_0007056	Neale B	UKBB	European	2017	0.001944	0.0004379	9.032e-06	+	337159	10167	326992	1	risk diff	Neale-B_UKBB_EUR_2017
rs4244808	rs4244808	chr11:2163110	chr11:2141880	T	G	Height	EFO_0004339	GIANT	25282103	European	2014	-0.02	0.0033	4.9e-09	-	231919	0	231919	79	Z-score	GIANT_Height_EUR_2014
rs4244808	rs4244808	chr11:2163110	chr11:2141880	T	G	Hip circumference adjusted for BMI	EFO_0005093	GIANT	25673412	Mixed	2015	-0.022	0.0049	6.9e-06	-	137374	0	137374	109	IVNT	GIANT_HipadjBMI_Mixed_2015
rs4244808	rs4244808	chr11:2163110	chr11:2141880	T	G	Coronary artery disease	EFO_0000378	Takeuchi F	21971053	East Asian	2011	NA	NA	1.8e-06	NA	2684	-	-	-	-	GRASP
rs4244808	rs4244808	chr11:2163110	chr11:2141880	T	G	Arm fat-free mass left	-	Neale B	UKBB	European	2017	-0.009121	0.001559	4.872e-09	-	331159	0	331159	1	IVNT	Neale-B_UKBB_EUR_2017
rs4244808	rs4244808	chr11:2163110	chr11:2141880	T	G	Arm fat-free mass right	-	Neale B	UKBB	European	2017	-0.00834	0.001528	4.794e-08	-	331221	0	331221	1	IVNT	Neale-B_UKBB_EUR_2017
rs4244808	rs4244808	chr11:2163110	chr11:2141880	T	G	Arm predicted mass left	-	Neale B	UKBB	European	2017	-0.009269	0.001553	2.391e-09	-	331146	0	331146	1	IVNT	Neale-B_UKBB_EUR_2017
rs4244808	rs4244808	chr11:2163110	chr11:2141880	T	G	Arm predicted mass right	-	Neale B	UKBB	European	2017	-0.008387	0.001522	3.6e-08	-	331216	0	331216	1	IVNT	Neale-B_UKBB_EUR_2017
rs4244808	rs4244808	chr11:2163110	chr11:2141880	T	G	Basal metabolic rate	EFO_0007777	Neale B	UKBB	European	2017	-0.009575	0.001626	3.864e-09	-	331307	0	331307	1	IVNT	Neale-B_UKBB_EUR_2017
rs4244808	rs4244808	chr11:2163110	chr11:2141880	T	G	Comparative height size at age 10	-	Neale B	UKBB	European	2017	-0.01204	0.001674	6.253e-13	-	332021	0	332021	1	-	Neale-B_UKBB_EUR_2017
rs4244808	rs4244808	chr11:2163110	chr11:2141880	T	G	Forced vital capacity	EFO_0004312	Neale B	UKBB	European	2017	-0.01012	0.00199	3.716e-07	-	307638	0	307638	1	IVNT	Neale-B_UKBB_EUR_2017
rs4244808	rs4244808	chr11:2163110	chr11:2141880	T	G	Forced vital capacity, best measure	EFO_0004312	Neale B	UKBB	European	2017	-0.01131	0.002184	2.264e-07	-	255492	0	255492	1	IVNT	Neale-B_UKBB_EUR_2017
rs4244808	rs4244808	chr11:2163110	chr11:2141880	T	G	Hand grip strength left	EFO_0006941	Neale B	UKBB	European	2017	-0.007818	0.001768	9.805e-06	-	335821	0	335821	1	IVNT	Neale-B_UKBB_EUR_2017
rs4244808	rs4244808	chr11:2163110	chr11:2141880	T	G	Hand grip strength right	EFO_0006941	Neale B	UKBB	European	2017	-0.007842	0.001772	9.583e-06	-	335842	0	335842	1	IVNT	Neale-B_UKBB_EUR_2017
rs4244808	rs4244808	chr11:2163110	chr11:2141880	T	G	Height	EFO_0004339	Neale B	UKBB	European	2017	-0.01643	0.001742	4.138e-21	-	336474	0	336474	1	IVNT	Neale-B_UKBB_EUR_2017
rs4244808	rs4244808	chr11:2163110	chr11:2141880	T	G	Hip circumference	EFO_0005093	Neale B	UKBB	European	2017	-0.0122	0.002428	5.047e-07	-	336601	0	336601	1	IVNT	Neale-B_UKBB_EUR_2017
rs4244808	rs4244808	chr11:2163110	chr11:2141880	T	G	Leg fat-free mass left	-	Neale B	UKBB	European	2017	-0.007842	0.001614	1.189e-06	-	331258	0	331258	1	IVNT	Neale-B_UKBB_EUR_2017
rs4244808	rs4244808	chr11:2163110	chr11:2141880	T	G	Leg fat-free mass right	-	Neale B	UKBB	European	2017	-0.007316	0.001614	5.814e-06	-	331285	0	331285	1	IVNT	Neale-B_UKBB_EUR_2017
rs4244808	rs4244808	chr11:2163110	chr11:2141880	T	G	Leg predicted mass left	-	Neale B	UKBB	European	2017	-0.00788	0.001603	8.902e-07	-	331253	0	331253	1	IVNT	Neale-B_UKBB_EUR_2017
rs4244808	rs4244808	chr11:2163110	chr11:2141880	T	G	Leg predicted mass right	-	Neale B	UKBB	European	2017	-0.007387	0.001603	4.08e-06	-	331285	0	331285	1	IVNT	Neale-B_UKBB_EUR_2017
rs4244808	rs4244808	chr11:2163110	chr11:2141880	T	G	Sitting height	EFO_0004339	Neale B	UKBB	European	2017	-0.01566	0.001895	1.437e-16	-	336172	0	336172	1	IVNT	Neale-B_UKBB_EUR_2017
rs4244808	rs4244808	chr11:2163110	chr11:2141880	T	G	Treatment with insulin product	EFO_0007056	Neale B	UKBB	European	2017	-0.001316	0.0002428	6.031e-08	-	337159	3319	333840	1	risk diff	Neale-B_UKBB_EUR_2017
rs4244808	rs4244808	chr11:2163110	chr11:2141880	T	G	Trunk fat-free mass	-	Neale B	UKBB	European	2017	-0.01004	0.001544	8.058e-11	-	331030	0	331030	1	IVNT	Neale-B_UKBB_EUR_2017
rs4244808	rs4244808	chr11:2163110	chr11:2141880	T	G	Trunk predicted mass	-	Neale B	UKBB	European	2017	-0.009912	0.001539	1.206e-10	-	330995	0	330995	1	IVNT	Neale-B_UKBB_EUR_2017
rs4244808	rs4244808	chr11:2163110	chr11:2141880	T	G	Weight	EFO_0004338	Neale B	UKBB	European	2017	-0.01155	0.002142	6.992e-08	-	336227	0	336227	1	IVNT	Neale-B_UKBB_EUR_2017
rs4244808	rs4244808	chr11:2163110	chr11:2141880	T	G	Whole body fat-free mass	-	Neale B	UKBB	European	2017	-0.009235	0.00155	2.576e-09	-	331291	0	331291	1	IVNT	Neale-B_UKBB_EUR_2017
rs4244808	rs4244808	chr11:2163110	chr11:2141880	T	G	Whole body water mass	-	Neale B	UKBB	European	2017	-0.009269	0.001553	2.385e-09	-	331315	0	331315	1	IVNT	Neale-B_UKBB_EUR_2017
rs3752241	rs3752241	chr19:1053524	chr19:1053525	C	G	Age-related macular degeneration	EFO_0001365	Fritsche LG	26691988	European	2015	NA	NA	1.21e-06	-	33976	16144	17832	26	log OR	Fritsche-L_AMD_EUR_2016
rs10181551	rs10181551	chr2:27277274	chr2:27054406	A	G	Lymphocyte percentage of white cells	EFO_0004586	Astle W	27863252	European	2016	-0.01905	0.003912	1.116e-06	-	173480	0	173480	2	IVNT	Astle-W_Blood-Cell-Traits_EUR_2016
rs10181551	rs10181551	chr2:27277274	chr2:27054406	A	G	Risk taking	-	Neale B	UKBB	European	2017	-0.005278	0.001169	6.325e-06	-	325821	82808	243013	1	risk diff	Neale-B_UKBB_EUR_2017
rs10181551	rs10181551	chr2:27277274	chr2:27054406	A	G	Trunk fat percentage	-	Neale B	UKBB	European	2017	-0.01088	0.002457	9.55e-06	-	331113	0	331113	1	IVNT	Neale-B_UKBB_EUR_2017
rs10050054	rs10050054	chr4:178647306	chr4:177726152	C	T	Cause of death: duodenum	-	Neale B	UKBB	European	2017	0.01214	0.00241	4.783e-07	+	7637	10	7627	1	risk diff	Neale-B_UKBB_EUR_2017
rs1440581	rs1440581	chr4:89226422	chr4:88305270	T	C	Blood metabolite levels	EFO_0005664	Shin SY	24816252	European	2014	0.014	0.001686	1e-16	+	-	-	-	-	unit decrease	NHGRI-EBI_GWAS_Catalog
rs1440581	rs1440581	chr4:89226422	chr4:88305270	T	C	Blood metabolite levels	EFO_0005664	Shin SY	24816252	European	2014	0.008	0.0008802	1e-19	+	-	-	-	-	unit decrease	NHGRI-EBI_GWAS_Catalog
rs1440581	rs1440581	chr4:89226422	chr4:88305270	T	C	Blood metabolite levels	EFO_0005664	Shin SY	24816252	European	2014	0.008	0.001147	3e-12	+	-	-	-	-	unit decrease	NHGRI-EBI_GWAS_Catalog
rs1440581	rs1440581	chr4:89226422	chr4:88305270	T	C	Metabolite levels	EFO_0004725	Kettunen J	22286219	European	2012	NA	NA	2e-16	NA	-	-	-	-	-	NHGRI-EBI_GWAS_Catalog
rs1440581	rs1440581	chr4:89226422	chr4:88305270	T	C	Metabolite levels	EFO_0004723	Inouye M	22916037	European	2012	NA	NA	1e-10	NA	-	-	-	-	-	NHGRI-EBI_GWAS_Catalog
rs1440581	rs1440581	chr4:89226422	chr4:88305270	T	C	Metabolism	HP_0003119;HP_0012278	Kettunen J	22286219	European	2012	NA	NA	2e-16	NA	-	-	-	-	-	dbGaP
rs17041868	rs17041868	chr2:111894720	chr2:111137143	C	T	Eosinophil percentage of granulocytes	EFO_0004586	Astle W	27863252	European	2016	-0.03302	0.007287	5.839e-06	-	173480	0	173480	2	IVNT	Astle-W_Blood-Cell-Traits_EUR_2016
rs17041868	rs17041868	chr2:111894720	chr2:111137143	C	T	Eosinophil percentage of white cells	EFO_0004586	Astle W	27863252	European	2016	-0.0323	0.007253	8.442e-06	-	173480	0	173480	2	IVNT	Astle-W_Blood-Cell-Traits_EUR_2016
rs17041868	rs17041868	chr2:111894720	chr2:111137143	C	T	Hip circumference	EFO_0005093	Neale B	UKBB	European	2017	-0.02662	0.004896	5.411e-08	-	336601	0	336601	1	IVNT	Neale-B_UKBB_EUR_2017
rs17041868	rs17041868	chr2:111894720	chr2:111137143	C	T	Pulse rate	EFO_0004326	Neale B	UKBB	European	2017	0.02978	0.005086	4.753e-09	+	317756	0	317756	1	IVNT	Neale-B_UKBB_EUR_2017
rs1260326	rs1260326	chr2:27730940	chr2:27508073	C	T	Granulocyte count	EFO_0004586	Astle W	27863252	European	2016	-0.03151	0.003656	6.813e-18	-	173480	0	173480	2	IVNT	Astle-W_Blood-Cell-Traits_EUR_2016
rs1260326	rs1260326	chr2:27730940	chr2:27508073	C	T	Granulocyte percentage of myeloid white cells	EFO_0004586	Astle W	27863252	European	2016	-0.03934	0.003636	2.805e-27	-	173480	0	173480	2	IVNT	Astle-W_Blood-Cell-Traits_EUR_2016
rs1260326	rs1260326	chr2:27730940	chr2:27508073	C	T	Hematocrit	EFO_0004586	Astle W	27863252	European	2016	0.02209	0.003594	7.846e-10	+	173480	0	173480	2	IVNT	Astle-W_Blood-Cell-Traits_EUR_2016
rs1260326	rs1260326	chr2:27730940	chr2:27508073	C	T	Hemoglobin concentration	EFO_0004586	Astle W	27863252	European	2016	0.0167	0.00361	3.7e-06	+	173480	0	173480	2	IVNT	Astle-W_Blood-Cell-Traits_EUR_2016
rs1260326	rs1260326	chr2:27730940	chr2:27508073	C	T	High light scatter percentage of red cells	EFO_0004586	Astle W	27863252	European	2016	-0.03532	0.00365	3.714e-22	-	173480	0	173480	2	IVNT	Astle-W_Blood-Cell-Traits_EUR_2016
rs1260326	rs1260326	chr2:27730940	chr2:27508073	C	T	High light scatter reticulocyte count	EFO_0004586	Astle W	27863252	European	2016	-0.03219	0.00365	1.147e-18	-	173480	0	173480	2	IVNT	Astle-W_Blood-Cell-Traits_EUR_2016
rs1260326	rs1260326	chr2:27730940	chr2:27508073	C	T	Immature fraction of reticulocytes	EFO_0004586	Astle W	27863252	European	2016	-0.01954	0.003615	6.453e-08	-	173480	0	173480	2	IVNT	Astle-W_Blood-Cell-Traits_EUR_2016
rs1260326	rs1260326	chr2:27730940	chr2:27508073	C	T	Lymphocyte count	EFO_0004586	Astle W	27863252	European	2016	-0.02574	0.003664	2.114e-12	-	173480	0	173480	2	IVNT	Astle-W_Blood-Cell-Traits_EUR_2016
rs1260326	rs1260326	chr2:27730940	chr2:27508073	C	T	Mean corpuscular hemoglobin concentration	EFO_0004586	Astle W	27863252	European	2016	-0.01842	0.003526	1.753e-07	-	173480	0	173480	2	IVNT	Astle-W_Blood-Cell-Traits_EUR_2016
rs1260326	rs1260326	chr2:27730940	chr2:27508073	C	T	Mean platelet volume	EFO_0004586	Astle W	27863252	European	2016	0.01721	0.00368	2.912e-06	+	173480	0	173480	2	IVNT	Astle-W_Blood-Cell-Traits_EUR_2016
rs1260326	rs1260326	chr2:27730940	chr2:27508073	C	T	Monocyte percentage of white cells	EFO_0004586	Astle W	27863252	European	2016	0.04419	0.003624	3.366e-34	+	173480	0	173480	2	IVNT	Astle-W_Blood-Cell-Traits_EUR_2016
rs1260326	rs1260326	chr2:27730940	chr2:27508073	C	T	Myeloid white cell count	EFO_0004586	Astle W	27863252	European	2016	-0.02869	0.003665	4.949e-15	-	173480	0	173480	2	IVNT	Astle-W_Blood-Cell-Traits_EUR_2016
rs1260326	rs1260326	chr2:27730940	chr2:27508073	C	T	Neutrophil count	EFO_0004586	Astle W	27863252	European	2016	-0.03308	0.003646	1.155e-19	-	173480	0	173480	2	IVNT	Astle-W_Blood-Cell-Traits_EUR_2016
rs1260326	rs1260326	chr2:27730940	chr2:27508073	C	T	Neutrophil percentage of granulocytes	EFO_0004586	Astle W	27863252	European	2016	-0.01633	0.003644	7.381e-06	-	173480	0	173480	2	IVNT	Astle-W_Blood-Cell-Traits_EUR_2016
rs1260326	rs1260326	chr2:27730940	chr2:27508073	C	T	Platelet count	EFO_0004586	Astle W	27863252	European	2016	-0.0386	0.00371	2.313e-25	-	173480	0	173480	2	IVNT	Astle-W_Blood-Cell-Traits_EUR_2016
rs1260326	rs1260326	chr2:27730940	chr2:27508073	C	T	Plateletcrit	EFO_0004586	Astle W	27863252	European	2016	-0.0356	0.003723	1.149e-21	-	173480	0	173480	2	IVNT	Astle-W_Blood-Cell-Traits_EUR_2016
rs1260326	rs1260326	chr2:27730940	chr2:27508073	C	T	Red blood cell count	EFO_0004586	Astle W	27863252	European	2016	0.02065	0.003617	1.146e-08	+	173480	0	173480	2	IVNT	Astle-W_Blood-Cell-Traits_EUR_2016
rs1260326	rs1260326	chr2:27730940	chr2:27508073	C	T	Red cell distribution width	EFO_0004586	Astle W	27863252	European	2016	0.02457	0.003604	9.377e-12	+	173480	0	173480	2	IVNT	Astle-W_Blood-Cell-Traits_EUR_2016
rs1260326	rs1260326	chr2:27730940	chr2:27508073	C	T	Reticulocyte count	EFO_0004586	Astle W	27863252	European	2016	-0.03311	0.003656	1.357e-19	-	173480	0	173480	2	IVNT	Astle-W_Blood-Cell-Traits_EUR_2016
rs1260326	rs1260326	chr2:27730940	chr2:27508073	C	T	Reticulocyte fraction of red cells	EFO_0004586	Astle W	27863252	European	2016	-0.03866	0.003654	3.679e-26	-	173480	0	173480	2	IVNT	Astle-W_Blood-Cell-Traits_EUR_2016
rs1260326	rs1260326	chr2:27730940	chr2:27508073	C	T	Sum basophil neutrophil counts	EFO_0004586	Astle W	27863252	European	2016	-0.03252	0.003653	5.493e-19	-	173480	0	173480	2	IVNT	Astle-W_Blood-Cell-Traits_EUR_2016
rs1260326	rs1260326	chr2:27730940	chr2:27508073	C	T	Sum neutrophil eosinophil counts	EFO_0004586	Astle W	27863252	European	2016	-0.03203	0.00365	1.696e-18	-	173480	0	173480	2	IVNT	Astle-W_Blood-Cell-Traits_EUR_2016
rs1260326	rs1260326	chr2:27730940	chr2:27508073	C	T	White blood cell count	EFO_0004586	Astle W	27863252	European	2016	-0.03411	0.003648	8.746e-21	-	173480	0	173480	2	IVNT	Astle-W_Blood-Cell-Traits_EUR_2016
rs1260326	rs1260326	chr2:27730940	chr2:27508073	C	T	DPA 22:5n3	EFO_0005110	Lemaitre RN	21829377	European	2011	-0.0165	0.0029	1.439e-08	-	8866	0	8866	5	%	CHARGE_DPA_EUR_2011
rs1260326	rs1260326	chr2:27730940	chr2:27508073	C	T	Palmitic acid 16:0	EFO_0005110	Wu JH	23362303	European	2013	-0.1206	0.0269	7.534e-06	-	8961	0	8961	5	%	CHARGE_Palmitic-acid_EUR_2013
rs1260326	rs1260326	chr2:27730940	chr2:27508073	C	T	Palmitoleic acid 16:1n7	EFO_0005110	Wu JH	23362303	European	2013	-0.0195	0.0033	3.747e-09	-	8961	0	8961	5	%	CHARGE_Palmitoleic-acid_EUR_2013
rs1260326	rs1260326	chr2:27730940	chr2:27508073	C	T	log eGFR creatinine in non diabetics	EFO_0005208	CKDGen	26831199	European	2016	-0.0065	0.00092	1.9e-12	-	118415	0	118415	45	ml/min/1.73m2	CKDGen_eGFRcrea-NDM_EUR_2016
rs1260326	rs1260326	chr2:27730940	chr2:27508073	C	T	log eGFR creatinine	EFO_0005208	CKDGen	20383146	European	2010	NA	NA	1.3e-10	-	67093	0	67093	20	ml/min/1.73m2	CKDGen_eGFRcrea_EUR_2010
rs1260326	rs1260326	chr2:27730940	chr2:27508073	C	T	log eGFR creatinine	EFO_0005208	CKDGen	26831199	European	2016	-0.0068	0.00092	3.4e-14	-	133767	0	133767	48	ml/min/1.73m2	CKDGen_eGFRcrea_EUR_2016
rs1260326	rs1260326	chr2:27730940	chr2:27508073	C	T	Type II diabetes	EFO_0001360	DIAGRAM	26551672	European	2015	0.07696	0.01299	3.7e-09	+	84780	27206	57574	23	log OR	DIAGRAM_T2D-METABO_EUR_2015
rs1260326	rs1260326	chr2:27730940	chr2:27508073	C	T	Height	EFO_0004339	GIANT	25282103	European	2014	0.02	0.003	1.4e-11	+	252937	0	252937	79	Z-score	GIANT_Height_EUR_2014
rs1260326	rs1260326	chr2:27730940	chr2:27508073	C	T	Height	EFO_0004339	GIANT	28146470	European	2017	0.017	0.0027	8.4e-11	+	381625	0	381625	106	IVNT	GIANT_Height_EUR_2017
rs1260326	rs1260326	chr2:27730940	chr2:27508073	C	T	Height	EFO_0004339	GIANT	28146470	Mixed	2017	0.018	0.0024	5.8e-13	+	458927	0	458927	147	IVNT	GIANT_Height_Mixed_2017
rs1260326	rs1260326	chr2:27730940	chr2:27508073	C	T	Hip circumference in males	EFO_0005093	GIANT	25673412	Mixed	2015	0.024	0.0051	3e-06	+	93525	0	93525	101	IVNT	GIANT_Hip-M_Mixed_2015
rs1260326	rs1260326	chr2:27730940	chr2:27508073	C	T	Low density lipoprotein	EFO_0004611	GLGC	24097068	European	2013	-0.0206	0.0037	1.509e-07	-	172995	0	172995	60	IVNT	GLGC_LDL_EUR_2013
rs1260326	rs1260326	chr2:27730940	chr2:27508073	C	T	Total cholesterol	EFO_0004574	GLGC	24097068	European	2013	-0.0512	0.0036	3.079e-42	-	187251	0	187251	60	IVNT	GLGC_TC_EUR_2013
rs1260326	rs1260326	chr2:27730940	chr2:27508073	C	T	Total cholesterol	EFO_0004574	GLGC	20686565	Mixed	2010	-0.0551	0.0051	7.306e-27	-	100184	0	100184	46	Z-score	GLGC_TC_Mixed_2010
rs1260326	rs1260326	chr2:27730940	chr2:27508073	C	T	Triglycerides	EFO_0004530	GLGC	24097068	European	2013	-0.1148	0.0034	2.29e-239	-	177765	0	177765	60	IVNT	GLGC_TG_EUR_2013
rs1260326	rs1260326	chr2:27730940	chr2:27508073	C	T	Triglycerides	EFO_0004530	GLGC	20686565	Mixed	2010	-0.1159	0.0049	5.68e-133	-	96598	0	96598	46	Z-score	GLGC_TG_Mixed_2010
rs1260326	rs1260326	chr2:27730940	chr2:27508073	C	T	2 hour glucose	NCIT_C129778	MAGIC	20081857	European	2010	NA	NA	2.26e-21	NA	15234	-	-	-	-	GRASP
rs1260326	rs1260326	chr2:27730940	chr2:27508073	C	T	2 hour glucose tolerance test	NCIT_C45946;HP_0004924	MAGIC	22885924	European	2012	NA	NA	9.04e-15	NA	133010	-	-	-	-	GRASP
rs1260326	rs1260326	chr2:27730940	chr2:27508073	C	T	2 hour glucose tolerance test	NCIT_C45946;HP_0004924	GUGC	23263486	European	2012	NA	NA	1.5e-06	NA	69374	-	-	-	-	GRASP
rs1260326	rs1260326	chr2:27730940	chr2:27508073	C	T	APOA1 apolipoprotein AI	NCIT_C116417;NCIT_C74733;NCIT_C116419	Chasman	19802338	European	2008	NA	NA	9.9e-07	NA	6382	-	-	-	-	GRASP
rs1260326	rs1260326	chr2:27730940	chr2:27508073	C	T	APOA1 assay lipoprotein fraction concentration	NCIT_C116418;NCIT_C60819	Chasman DI	19936222	European	2009	NA	NA	2.87e-11	NA	17296	-	-	-	-	GRASP
rs1260326	rs1260326	chr2:27730940	chr2:27508073	C	T	APOA1 assay lipoprotein fraction concentration in fasting sample	NCIT_C87957	Chasman DI	19936222	European	2009	NA	NA	3.4e-09	NA	17296	-	-	-	-	GRASP
rs1260326	rs1260326	chr2:27730940	chr2:27508073	C	T	APOB apolipoprotein B	NCIT_C74734;NCIT_C106032;NCIT_C106030	Chasman	19802338	European	2008	NA	NA	1.6e-06	NA	6382	-	-	-	-	GRASP
rs1260326	rs1260326	chr2:27730940	chr2:27508073	C	T	APOC3 apolipoprotein C III	NCIT_C82001;NCIT_C117097;NCIT_C117099	Kathiresan S	19060906	European	2008	NA	NA	8.7e-12	NA	19840	-	-	-	-	GRASP
rs1260326	rs1260326	chr2:27730940	chr2:27508073	C	T	Albumin	EFO_0001461	Kamatani Y	20139978	East Asian	2010	NA	NA	4.36e-09	NA	14700	-	-	-	-	GRASP
rs1260326	rs1260326	chr2:27730940	chr2:27508073	C	T	Alkaline phosphatase ALP in plasma	HP_0003282;HP_0003155	Chambers JC	22001757	Mixed	2011	NA	NA	3.2e-06	NA	61089	-	-	-	-	GRASP
rs1260326	rs1260326	chr2:27730940	chr2:27508073	C	T	Breast size bra cup size in women	EFO_0004884	Eriksson N	22747683	European	2012	NA	NA	9.61e-06	NA	16175	-	-	-	-	GRASP
rs1260326	rs1260326	chr2:27730940	chr2:27508073	C	T	C reactive protein	NCIT_C64548	Dehghan A	21300955	European	2011	NA	NA	5.4e-43	NA	66185	-	-	-	-	GRASP
rs1260326	rs1260326	chr2:27730940	chr2:27508073	C	T	C reactive protein	NCIT_C64548	GUGC	23263486	European	2012	NA	NA	3.8e-43	NA	69374	-	-	-	-	GRASP
rs1260326	rs1260326	chr2:27730940	chr2:27508073	C	T	C reactive protein	NCIT_C64548	Shah	23505291	European	2013	NA	NA	5.41e-09	NA	8356	-	-	-	-	GRASP
rs1260326	rs1260326	chr2:27730940	chr2:27508073	C	T	C2orf16 gene expression in liver	GO_1901148;NCIT_C20783	Chambers JC	22001757	Mixed	2011	NA	NA	7.3e-06	NA	61089	-	-	-	-	GRASP
rs1260326	rs1260326	chr2:27730940	chr2:27508073	C	T	Crohns disease	NCIT_C2965	Barrett JC	18587394	European	2008	NA	NA	2.3e-06	NA	8059	-	-	-	-	GRASP
rs1260326	rs1260326	chr2:27730940	chr2:27508073	C	T	EIF2B4 gene expression in peripheral blood leucocytes	NCIT_C36215;NCIT_C38548	Chambers JC	22001757	Mixed	2011	NA	NA	1.6e-06	NA	61089	-	-	-	-	GRASP
rs1260326	rs1260326	chr2:27730940	chr2:27508073	C	T	FVII	NCIT_C2187	Taylor	21676895	Mixed	2011	NA	NA	1.7e-28	NA	20300	-	-	-	-	GRASP
rs1260326	rs1260326	chr2:27730940	chr2:27508073	C	T	FVII activity	NCIT_C2187	Taylor	21676895	Mixed	2011	NA	NA	5.6e-25	NA	20300	-	-	-	-	GRASP
rs1260326	rs1260326	chr2:27730940	chr2:27508073	C	T	FVII in plasma	NCIT_C2187	Smith NL	20231535	European	2010	NA	NA	6.2e-24	NA	23608	-	-	-	-	GRASP
rs1260326	rs1260326	chr2:27730940	chr2:27508073	C	T	Fasting blood glucose	EFO_0004465	MAGIC	20081857	European	2010	NA	NA	4.3e-13	NA	15234	-	-	-	-	GRASP
rs1260326	rs1260326	chr2:27730940	chr2:27508073	C	T	Fasting blood glucose	EFO_0004465	MAGIC	20081858	European	2010	NA	NA	4.252e-13	NA	46186	-	-	-	-	GRASP
rs1260326	rs1260326	chr2:27730940	chr2:27508073	C	T	Fasting blood glucose	EFO_0004465	MAGIC	22885924	European	2012	NA	NA	2.17e-41	NA	133010	-	-	-	-	GRASP
rs1260326	rs1260326	chr2:27730940	chr2:27508073	C	T	Fasting blood glucose	EFO_0004465	GUGC	23263486	European	2012	NA	NA	4.3e-13	NA	69374	-	-	-	-	GRASP
rs1260326	rs1260326	chr2:27730940	chr2:27508073	C	T	Fasting insulin	HP_0008283	MAGIC	22885924	European	2012	NA	NA	2.74e-22	NA	133010	-	-	-	-	GRASP
rs1260326	rs1260326	chr2:27730940	chr2:27508073	C	T	Gamma glutamyl transferase	NCIT_C64847	Chambers JC	22001757	Mixed	2011	NA	NA	3.9e-13	NA	61089	-	-	-	-	GRASP
rs1260326	rs1260326	chr2:27730940	chr2:27508073	C	T	HDL cholesterol mean size lipoprotein fraction concentration	EFO_0004612	Chasman DI	19936222	European	2009	NA	NA	7.2e-10	NA	17296	-	-	-	-	GRASP
rs1260326	rs1260326	chr2:27730940	chr2:27508073	C	T	HDL cholesterol small lipoprotein fraction concentration	EFO_0004612	Chasman DI	19936222	European	2009	NA	NA	8.39e-21	NA	17296	-	-	-	-	GRASP
rs1260326	rs1260326	chr2:27730940	chr2:27508073	C	T	HDL cholesterol total lipoprotein fraction concentration	EFO_0004612	Chasman DI	19936222	European	2009	NA	NA	6.3e-36	NA	17296	-	-	-	-	GRASP
rs1260326	rs1260326	chr2:27730940	chr2:27508073	C	T	HDL cholesterol total lipoprotein fraction concentration in fasting sample	EFO_0004612	Chasman DI	19936222	European	2009	NA	NA	8e-28	NA	17296	-	-	-	-	GRASP
rs1260326	rs1260326	chr2:27730940	chr2:27508073	C	T	HOMA IR	EFO_0004501	MAGIC	20081857	European	2010	NA	NA	9.2e-07	NA	15234	-	-	-	-	GRASP
rs1260326	rs1260326	chr2:27730940	chr2:27508073	C	T	HOMA IR	EFO_0004501	MAGIC	20081858	European	2010	NA	NA	9.158e-07	NA	46186	-	-	-	-	GRASP
rs1260326	rs1260326	chr2:27730940	chr2:27508073	C	T	HOMA IR	EFO_0004501	GUGC	23263486	European	2012	NA	NA	9.2e-07	NA	69374	-	-	-	-	GRASP
rs1260326	rs1260326	chr2:27730940	chr2:27508073	C	T	Hypertriglyceridemia	EFO_0004211	Johansen CT	20657596	European	2010	NA	NA	6.5e-09	NA	1660	-	-	-	-	GRASP
rs1260326	rs1260326	chr2:27730940	chr2:27508073	C	T	Hypertriglyceridemia	EFO_0004211	Weissglas Volkov D	23505323	Hispanic	2013	NA	NA	2.2e-13	NA	2240	-	-	-	-	GRASP
rs1260326	rs1260326	chr2:27730940	chr2:27508073	C	T	IFT172 expression in Lymphocytes lymphoblastoid cell lines tissue	-	CKDGen	20383146	European	2010	NA	NA	7e-12	NA	67093	-	-	-	-	GRASP
rs1260326	rs1260326	chr2:27730940	chr2:27508073	C	T	IFT172 gene expression in adipose tissue	HP_0009003;NCIT_C19563	Chambers JC	22001757	Mixed	2011	NA	NA	1.5e-50	NA	61089	-	-	-	-	GRASP
rs1260326	rs1260326	chr2:27730940	chr2:27508073	C	T	IFT172 gene expression in human liver	GO_1901148	GLGC	20686565	Mixed	2010	NA	NA	7e-32	NA	100184	-	-	-	-	GRASP
rs1260326	rs1260326	chr2:27730940	chr2:27508073	C	T	IFT172 gene expression in human omental fat	-	GLGC	20686565	Mixed	2010	NA	NA	2e-65	NA	100184	-	-	-	-	GRASP
rs1260326	rs1260326	chr2:27730940	chr2:27508073	C	T	IFT172 gene expression in liver	GO_1901148;NCIT_C20783	Chambers JC	22001757	Mixed	2011	NA	NA	1e-29	NA	61089	-	-	-	-	GRASP
rs1260326	rs1260326	chr2:27730940	chr2:27508073	C	T	IFT172 gene expression in peripheral blood leucocytes	NCIT_C36215;NCIT_C36249	Chambers JC	22001757	Mixed	2011	NA	NA	1.4e-57	NA	61089	-	-	-	-	GRASP
rs1260326	rs1260326	chr2:27730940	chr2:27508073	C	T	IFT172 trancript levels in human subcutaneous fat	HP_0009003;HP_0009017	GLGC	20686565	Mixed	2010	NA	NA	8e-54	NA	100184	-	-	-	-	GRASP
rs1260326	rs1260326	chr2:27730940	chr2:27508073	C	T	Lipoprotein associated phospholipase A2 mass Lp2	NCIT_C120638;NCIT_C122066	Chu AY	23118302	European	2012	NA	NA	9.4e-09	NA	6851	-	-	-	-	GRASP
rs1260326	rs1260326	chr2:27730940	chr2:27508073	C	T	Metabolic syndrome domains Elevated plasma glucose	NCIT_C84442	Avery	22022282	Mixed	2011	NA	NA	1.2e-08	NA	25755	-	-	-	-	GRASP
rs1260326	rs1260326	chr2:27730940	chr2:27508073	C	T	Metabolic syndrome domains Multivariate analysis	NCIT_C84442	Avery	22022282	Mixed	2011	NA	NA	8.1e-16	NA	25755	-	-	-	-	GRASP
rs1260326	rs1260326	chr2:27730940	chr2:27508073	C	T	NRBP1 gene expression in peripheral blood leucocytes	NCIT_C36215;NCIT_C24639	Chambers JC	22001757	Mixed	2011	NA	NA	7.9e-06	NA	61089	-	-	-	-	GRASP
rs1260326	rs1260326	chr2:27730940	chr2:27508073	C	T	Plasma C reactive protein female	EFO_0004458	Ridker PM	18439548	European	2008	NA	NA	3.57e-14	NA	6345	-	-	-	-	GRASP
rs1260326	rs1260326	chr2:27730940	chr2:27508073	C	T	Plasma beta trace protein levels	NCIT_C100426;HP_0003141	Tin A	23328707	Mixed	2013	NA	NA	5e-07	NA	6720	-	-	-	-	GRASP
rs1260326	rs1260326	chr2:27730940	chr2:27508073	C	T	Plasma docosapentaenoic acid levels	NCIT_C68347;CHEBI_61204	Lemaitre RN	21829377	European	2011	NA	NA	1.44e-08	NA	8866	-	-	-	-	GRASP
rs1260326	rs1260326	chr2:27730940	chr2:27508073	C	T	Plasma palmitoleic acid	NCIT_C68408	Wu JH	23362303	European	2013	NA	NA	3.75e-09	NA	8961	-	-	-	-	GRASP
rs1260326	rs1260326	chr2:27730940	chr2:27508073	C	T	Plasma protein C levels	HP_0010896	Tang W	20802025	European	2010	NA	NA	2.04e-17	NA	8048	-	-	-	-	GRASP
rs1260326	rs1260326	chr2:27730940	chr2:27508073	C	T	Platelet count PLT	EFO_0004309	Gieger C	22139419	European	2011	NA	NA	9.12e-10	NA	18600	-	-	-	-	GRASP
rs1260326	rs1260326	chr2:27730940	chr2:27508073	C	T	Serum albumin	NCIT_C28187	Osman W	22558069	East Asian	2012	NA	NA	3.1e-09	NA	9103	-	-	-	-	GRASP
rs1260326	rs1260326	chr2:27730940	chr2:27508073	C	T	Serum albumin	NCIT_C28187	Franceschini N	23022100	Mixed	2012	NA	NA	4.1e-19	NA	62570	-	-	-	-	GRASP
rs1260326	rs1260326	chr2:27730940	chr2:27508073	C	T	Serum creatinine	EFO_0004518	CKDGen	20383146	European	2010	NA	NA	3.4e-12	NA	67093	-	-	-	-	GRASP
rs1260326	rs1260326	chr2:27730940	chr2:27508073	C	T	Serum creatinine estimated glomerular filtration rate eGFR	NCIT_C110935;HP_0012213	CKDGen	20383146	European	2010	NA	NA	3e-14	NA	67093	-	-	-	-	GRASP
rs1260326	rs1260326	chr2:27730940	chr2:27508073	C	T	Serum creatinine estimated glomerular filtration rate eGFR	NCIT_C110935;HP_0012213	Pattaro C	22479191	European	2012	NA	NA	4.48e-12	NA	74354	-	-	-	-	GRASP
rs1260326	rs1260326	chr2:27730940	chr2:27508073	C	T	Serum creatinine estimated glomerular filtration rate eGFR age 65	NCIT_C110935;HP_0012213	Pattaro C	22479191	European	2012	NA	NA	4.3e-14	NA	74354	-	-	-	-	GRASP
rs1260326	rs1260326	chr2:27730940	chr2:27508073	C	T	Serum creatinine estimated glomerular filtration rate eGFR females	NCIT_C110935;HP_0012213	Pattaro C	22479191	European	2012	NA	NA	3.8e-12	NA	74354	-	-	-	-	GRASP
rs1260326	rs1260326	chr2:27730940	chr2:27508073	C	T	Serum creatinine estimated glomerular filtration rate eGFR no diabetes	NCIT_C110935;HP_0012213	CKDGen	20383146	European	2010	NA	NA	3.8e-10	NA	67093	-	-	-	-	GRASP
rs1260326	rs1260326	chr2:27730940	chr2:27508073	C	T	Serum creatinine estimated glomerular filtration rate eGFR no hypertension	NCIT_C110935;HP_0012213	CKDGen	20383146	European	2010	NA	NA	6.2e-09	NA	67093	-	-	-	-	GRASP
rs1260326	rs1260326	chr2:27730940	chr2:27508073	C	T	Serum creatinine estimated glomerular filtration rate eGFR without diabetes	NCIT_C110935;HP_0012213	Pattaro C	22479191	European	2012	NA	NA	7.7e-11	NA	74354	-	-	-	-	GRASP
rs1260326	rs1260326	chr2:27730940	chr2:27508073	C	T	Serum creatinine estimated glomerular filtration rate eGFR without hypertension	NCIT_C110935;HP_0012213	Pattaro C	22479191	European	2012	NA	NA	9.7e-10	NA	74354	-	-	-	-	GRASP
rs1260326	rs1260326	chr2:27730940	chr2:27508073	C	T	Serum urate	NCIT_C64814	Yang Q	20884846	European	2010	NA	NA	5.9e-17	NA	28283	-	-	-	-	GRASP
rs1260326	rs1260326	chr2:27730940	chr2:27508073	C	T	Serum urate	NCIT_C64814	Tin A	21768215	African	2011	NA	NA	7.66e-14	NA	8651	-	-	-	-	GRASP
rs1260326	rs1260326	chr2:27730940	chr2:27508073	C	T	Serum urate	NCIT_C64814	GUGC	23263486	European	2012	NA	NA	1.25e-44	NA	69374	-	-	-	-	GRASP
rs1260326	rs1260326	chr2:27730940	chr2:27508073	C	T	Total cholesterol	NCIT_C61032;NCIT_C105586	Barber M	20339536	European	2010	NA	NA	4.986e-15	NA	3928	-	-	-	-	GRASP
rs1260326	rs1260326	chr2:27730940	chr2:27508073	C	T	Total cholesterol	NCIT_C61032;NCIT_C105586	GLGC	20686565	Mixed	2010	NA	NA	4.4e-28	NA	100184	-	-	-	-	GRASP
rs1260326	rs1260326	chr2:27730940	chr2:27508073	C	T	Total cholesterol	NCIT_C61032;NCIT_C105586	Asselbergs	23063622	European	2012	NA	NA	2.33e-19	NA	66240	-	-	-	-	GRASP
rs1260326	rs1260326	chr2:27730940	chr2:27508073	C	T	Total protein	HP_0025457	Franceschini N	23022100	Mixed	2012	NA	NA	5.8e-08	NA	62570	-	-	-	-	GRASP
rs1260326	rs1260326	chr2:27730940	chr2:27508073	C	T	Triglycerides	-	Willer CJ	18193043	European	2008	NA	NA	5.6e-22	NA	8656	-	-	-	-	GRASP
rs1260326	rs1260326	chr2:27730940	chr2:27508073	C	T	Triglycerides	-	Chambers JC	18454146	Mixed	2008	NA	NA	3.9e-08	NA	2684	-	-	-	-	GRASP
rs1260326	rs1260326	chr2:27730940	chr2:27508073	C	T	Triglycerides	EFO_0004530	Kathiresan S	19060906	European	2008	NA	NA	1.66e-33	NA	19840	-	-	-	-	GRASP
rs1260326	rs1260326	chr2:27730940	chr2:27508073	C	T	Triglycerides	-	Aulchenko YS	19060911	European	2008	NA	NA	5.17e-17	NA	22562	-	-	-	-	GRASP
rs1260326	rs1260326	chr2:27730940	chr2:27508073	C	T	Triglycerides	-	Talmud	19913121	European	2009	NA	NA	1.83e-07	NA	5059	-	-	-	-	GRASP
rs1260326	rs1260326	chr2:27730940	chr2:27508073	C	T	Triglycerides	-	Kamatani Y	20139978	East Asian	2010	NA	NA	1.11e-11	NA	14700	-	-	-	-	GRASP
rs1260326	rs1260326	chr2:27730940	chr2:27508073	C	T	Triglycerides	-	GLGC	20686565	Mixed	2010	NA	NA	1.3e-139	NA	100184	-	-	-	-	GRASP
rs1260326	rs1260326	chr2:27730940	chr2:27508073	C	T	Triglycerides	-	Middelberg RP	21943158	European	2011	NA	NA	2e-08	NA	11683	-	-	-	-	GRASP
rs1260326	rs1260326	chr2:27730940	chr2:27508073	C	T	Triglycerides	-	Musunuru	22629316	Mixed	2012	NA	NA	6.79e-35	NA	44957	-	-	-	-	GRASP
rs1260326	rs1260326	chr2:27730940	chr2:27508073	C	T	Triglycerides	-	Asselbergs	23063622	European	2012	NA	NA	4.05e-88	NA	66240	-	-	-	-	GRASP
rs1260326	rs1260326	chr2:27730940	chr2:27508073	C	T	Triglycerides	-	Elbers	23236364	Mixed	2012	NA	NA	1.34e-08	NA	9813	-	-	-	-	GRASP
rs1260326	rs1260326	chr2:27730940	chr2:27508073	C	T	Triglycerides	-	Weissglas Volkov D	23505323	Hispanic	2013	NA	NA	1.1e-13	NA	2240	-	-	-	-	GRASP
rs1260326	rs1260326	chr2:27730940	chr2:27508073	C	T	Triglycerides by NMR lipoprotein fraction	NCIT_C906	Chasman DI	19936222	European	2009	NA	NA	2.9e-35	NA	17296	-	-	-	-	GRASP
rs1260326	rs1260326	chr2:27730940	chr2:27508073	C	T	Triglycerides by NMR lipoprotein fraction in fasting sample	-	Chasman DI	19936222	European	2009	NA	NA	3.48e-29	NA	17296	-	-	-	-	GRASP
rs1260326	rs1260326	chr2:27730940	chr2:27508073	C	T	Triglycerides change with statins	NCIT_C906	Barber M	20339536	European	2010	NA	NA	5e-15	NA	3928	-	-	-	-	GRASP
rs1260326	rs1260326	chr2:27730940	chr2:27508073	C	T	Triglycerides females	-	Musunuru	22629316	Mixed	2012	NA	NA	1.75e-20	NA	44957	-	-	-	-	GRASP
rs1260326	rs1260326	chr2:27730940	chr2:27508073	C	T	Triglycerides in females	HP_0000868	Asselbergs	23063622	European	2012	NA	NA	3.9e-38	NA	66240	-	-	-	-	GRASP
rs1260326	rs1260326	chr2:27730940	chr2:27508073	C	T	Triglycerides in males	HP_0012041;HP_0000033	Asselbergs	23063622	European	2012	NA	NA	1.17e-42	NA	66240	-	-	-	-	GRASP
rs1260326	rs1260326	chr2:27730940	chr2:27508073	C	T	Triglycerides lipoprotein fraction	NCIT_C906	Chasman DI	19936222	European	2009	NA	NA	1e-37	NA	17296	-	-	-	-	GRASP
rs1260326	rs1260326	chr2:27730940	chr2:27508073	C	T	Triglycerides lipoprotein fraction in fasting sample	NCIT_C906	Chasman DI	19936222	European	2009	NA	NA	4.45e-32	NA	17296	-	-	-	-	GRASP
rs1260326	rs1260326	chr2:27730940	chr2:27508073	C	T	Triglycerides ln	NCIT_C906	Chasman	19802338	European	2008	NA	NA	1.3e-16	NA	6382	-	-	-	-	GRASP
rs1260326	rs1260326	chr2:27730940	chr2:27508073	C	T	Triglycerides ln	-	Asselbergs	23063622	European	2012	NA	NA	5.08e-98	NA	66240	-	-	-	-	GRASP
rs1260326	rs1260326	chr2:27730940	chr2:27508073	C	T	Triglycerides log mmoll	NCIT_C906	Benyamin B	21862451	European	2011	NA	NA	4.5e-07	NA	6879	-	-	-	-	GRASP
rs1260326	rs1260326	chr2:27730940	chr2:27508073	C	T	Triglycerides males	-	Musunuru	22629316	Mixed	2012	NA	NA	1.27e-18	NA	44957	-	-	-	-	GRASP
rs1260326	rs1260326	chr2:27730940	chr2:27508073	C	T	Triglycerides mmoll	NCIT_C906	Sabatti C	19060910	European	2008	NA	NA	5.18e-11	NA	4763	-	-	-	-	GRASP
rs1260326	rs1260326	chr2:27730940	chr2:27508073	C	T	Uric acid	NCIT_C62652;CHEBI_27226	Kolz M	19503597	European	2009	NA	NA	1.82e-09	NA	28141	-	-	-	-	GRASP
rs1260326	rs1260326	chr2:27730940	chr2:27508073	C	T	VLDL cholesterol large lipoprotein fraction concentration	EFO_0008317	Chasman DI	19936222	European	2009	NA	NA	2.79e-28	NA	17296	-	-	-	-	GRASP
rs1260326	rs1260326	chr2:27730940	chr2:27508073	C	T	VLDL cholesterol large lipoprotein fraction concentration in fasting sample	EFO_0008317	Chasman DI	19936222	European	2009	NA	NA	3.6e-24	NA	17296	-	-	-	-	GRASP
rs1260326	rs1260326	chr2:27730940	chr2:27508073	C	T	VLDL cholesterol mean size lipoprotein fraction concentration	EFO_0008317	Chasman DI	19936222	European	2009	NA	NA	7.6e-16	NA	17296	-	-	-	-	GRASP
rs1260326	rs1260326	chr2:27730940	chr2:27508073	C	T	VLDL cholesterol mean size lipoprotein fraction concentration in fasting sample	EFO_0008317	Chasman DI	19936222	European	2009	NA	NA	6.2e-14	NA	17296	-	-	-	-	GRASP
rs1260326	rs1260326	chr2:27730940	chr2:27508073	C	T	VLDL cholesterol medium lipoprotein fraction concentration	EFO_0008317	Chasman DI	19936222	European	2009	NA	NA	3.67e-17	NA	17296	-	-	-	-	GRASP
rs1260326	rs1260326	chr2:27730940	chr2:27508073	C	T	VLDL cholesterol medium lipoprotein fraction concentration in fasting sample	EFO_0008317	Chasman DI	19936222	European	2009	NA	NA	6.1e-15	NA	17296	-	-	-	-	GRASP
rs1260326	rs1260326	chr2:27730940	chr2:27508073	C	T	VLDL cholesterol total lipoprotein fraction concentration	EFO_0008317	Chasman DI	19936222	European	2009	NA	NA	7.78e-17	NA	17296	-	-	-	-	GRASP
rs1260326	rs1260326	chr2:27730940	chr2:27508073	C	T	Serum urate	EFO_0004531	GUGC	23263486	European	2012	-0.077	0.0055	1.309e-40	-	110195	0	110195	48	mg/dl	GUGC_Urate_EUR_2012
rs1260326	rs1260326	chr2:27730940	chr2:27508073	C	T	log Leptin	EFO_0003199	Kilpelainen T	26833098	European	2016	0.0323	0.0063	3.642e-07	+	32152	0	32152	23	ngml-1	Kilpelainen-T_Leptin_EUR_2016
rs1260326	rs1260326	chr2:27730940	chr2:27508073	C	T	log Leptin adjusted for BMI	EFO_0007793	Kilpelainen T	26833098	European	2016	0.0242	0.0049	7.935e-07	+	31808	0	31808	23	ngml-1	Kilpelainen-T_LeptinadjBMI_EUR_2016
rs1260326	rs1260326	chr2:27730940	chr2:27508073	C	T	2 hour fasting glucose	EFO_0004465	MAGIC	22885924	European	2012	-0.059	0.011	1.451e-07	-	42854	0	42854	20	mmol/l	MAGIC_2HG-METABO_EUR_2012
rs1260326	rs1260326	chr2:27730940	chr2:27508073	C	T	2 hour fasting glucose	EFO_0004465	MAGIC	20081857	European	2010	-0.091	0.019	1.525e-06	-	15234	0	15234	9	mmol/l	MAGIC_2HG_EUR_2010
rs1260326	rs1260326	chr2:27730940	chr2:27508073	C	T	Fasting glucose	EFO_0004465	MAGIC	22885924	European	2012	0.029	0.0021	2.17e-41	+	133010	0	133010	66	mmol/l	MAGIC_FG-METABO_EUR_2012
rs1260326	rs1260326	chr2:27730940	chr2:27508073	C	T	Fasting glucose	EFO_0004465	MAGIC	20081858	European	2010	0.027	0.0037	4.252e-13	+	46186	0	46186	21	mmol/l	MAGIC_FG_EUR_2010
rs1260326	rs1260326	chr2:27730940	chr2:27508073	C	T	log Fasting insulin	EFO_0004466	MAGIC	22885924	European	2012	0.019	0.0026	3.84e-14	+	108557	0	108557	56	pmol/l	MAGIC_FI-METABO_EUR_2012
rs1260326	rs1260326	chr2:27730940	chr2:27508073	C	T	log Fasting insulin adjusted for BMI	EFO_0008037	MAGIC	22885924	European	2012	0.021	0.0021	2.74e-22	+	108557	0	108557	56	pmol/l	MAGIC_FIadjBMI_EUR_2012
rs1260326	rs1260326	chr2:27730940	chr2:27508073	C	T	log HOMA-IR	EFO_0004501	MAGIC	20081858	European	2010	0.02	0.0041	9.158e-07	+	46186	0	46186	21	-	MAGIC_HOMA-IR_EUR_2010
rs1260326	rs1260326	chr2:27730940	chr2:27508073	C	T	Alcohol consumption	EFO_0007878	Clarke TK	28937693	European	2017	-0.028	0.002924	1e-21	-	-	-	-	-	unit decrease	NHGRI-EBI_GWAS_Catalog
rs1260326	rs1260326	chr2:27730940	chr2:27508073	C	T	Alcohol consumption in current drinkers	EFO_0007878	Clarke TK	28937693	European	2017	0.03	0.002977	7e-24	+	-	-	-	-	unit decrease	NHGRI-EBI_GWAS_Catalog
rs1260326	rs1260326	chr2:27730940	chr2:27508073	C	T	Blood metabolite levels	EFO_0005664	Shin SY	24816252	European	2014	-0.044	0.002358	1e-77	-	-	-	-	-	unit decrease	NHGRI-EBI_GWAS_Catalog
rs1260326	rs1260326	chr2:27730940	chr2:27508073	C	T	Blood metabolite levels	EFO_0005664	Shin SY	24816252	European	2014	-0.013	0.001731	6e-14	-	-	-	-	-	unit increase	NHGRI-EBI_GWAS_Catalog
rs1260326	rs1260326	chr2:27730940	chr2:27508073	C	T	Blood metabolite levels	EFO_0005664;EFO_0006957	Korostishevsky M	25898920	European	2015	NA	NA	6e-56	NA	-	-	-	-	-	NHGRI-EBI_GWAS_Catalog
rs1260326	rs1260326	chr2:27730940	chr2:27508073	C	T	Blood metabolite ratios	EFO_0005664	Shin SY	24816252	European	2014	-0.041	0.001581	3e-148	-	-	-	-	-	unit increase	NHGRI-EBI_GWAS_Catalog
rs1260326	rs1260326	chr2:27730940	chr2:27508073	C	T	C reactive protein levels	EFO_0004458	Dehghan A	21300955	European	2011	-0.072	0.005437	5e-40	-	-	-	-	-	unit increase	NHGRI-EBI_GWAS_Catalog
rs1260326	rs1260326	chr2:27730940	chr2:27508073	C	T	C reactive protein levels or total cholesterol levels pleiotropy	EFO_0004574;EFO_0004458	Ligthart S	27286809	Unspecified	2016	NA	NA	3e-63	NA	-	-	-	-	-	NHGRI-EBI_GWAS_Catalog
rs1260326	rs1260326	chr2:27730940	chr2:27508073	C	T	C reactive protein levels or triglyceride levels pleiotropy	EFO_0004530;EFO_0004458	Ligthart S	27286809	Unspecified	2016	NA	NA	4e-151	NA	-	-	-	-	-	NHGRI-EBI_GWAS_Catalog
rs1260326	rs1260326	chr2:27730940	chr2:27508073	C	T	Caffeine metabolism plasma 17 dimethylxanthine paraxanthine to 137 trimethylxanthine caffeine ratio	EFO_0007872	Cornelis MC	27702941	European	2016	-4.69	1.004	3e-06	-	-	-	-	-	Z-score decrease	NHGRI-EBI_GWAS_Catalog
rs1260326	rs1260326	chr2:27730940	chr2:27508073	C	T	Cardiovascular disease risk factors	EFO_0004611	Middelberg RP	21943158	European	2011	-0.082	0.01461	2e-08	-	-	-	-	-	mmol/l increase	NHGRI-EBI_GWAS_Catalog
rs1260326	rs1260326	chr2:27730940	chr2:27508073	C	T	Cholesterol total	EFO_0004574	GLGC	20686565	Mixed	2010	-1.91	0.1779	7e-27	-	-	-	-	-	mg/dL increase	NHGRI-EBI_GWAS_Catalog
rs1260326	rs1260326	chr2:27730940	chr2:27508073	C	T	Cholesterol total	EFO_0004574	GLGC	24097068	European	2013	-0.051	0.003744	3e-42	-	-	-	-	-	unit increase	NHGRI-EBI_GWAS_Catalog
rs1260326	rs1260326	chr2:27730940	chr2:27508073	C	T	Cholesterol total	EFO_0004574	Surakka I	25961943	European	2015	-0.045	0.006169	3e-13	-	-	-	-	-	SD increase	NHGRI-EBI_GWAS_Catalog
rs1260326	rs1260326	chr2:27730940	chr2:27508073	C	T	Chronic kidney disease	EFO_0004617;EFO_0003884	CKDGen	20383146	European	2010	-0.01	0.001316	3e-14	-	-	-	-	-	ml/min/1.73m2 increase	NHGRI-EBI_GWAS_Catalog
rs1260326	rs1260326	chr2:27730940	chr2:27508073	C	T	Coffee consumption cups per day	EFO_0004330;EFO_0006782	Cornelis MC	25288136	Mixed	2014	-0.04	0.00742	7e-08	-	-	-	-	-	unit decrease	NHGRI-EBI_GWAS_Catalog
rs1260326	rs1260326	chr2:27730940	chr2:27508073	C	T	Crohns disease	EFO_0000384	de Lange KM	28067908	Mixed	2017	NA	NA	6e-11	NA	-	-	-	-	log OR	NHGRI-EBI_GWAS_Catalog
rs1260326	rs1260326	chr2:27730940	chr2:27508073	C	T	Gallstone disease	EFO_0004210	Joshi AD	27094239	Mixed	2016	0.1133	0.02112	8e-08	+	-	-	-	-	log OR	NHGRI-EBI_GWAS_Catalog
rs1260326	rs1260326	chr2:27730940	chr2:27508073	C	T	Glomerular filtration rate	EFO_0005208	Mahajan A	27588450	Mixed	2016	0.83	0.1596	2e-07	+	-	-	-	-	unit decrease	NHGRI-EBI_GWAS_Catalog
rs1260326	rs1260326	chr2:27730940	chr2:27508073	C	T	Glomerular filtration rate	EFO_0005208	Mahajan A	27588450	Mixed	2016	0.872	0.1161	6e-14	+	-	-	-	-	unit decrease	NHGRI-EBI_GWAS_Catalog
rs1260326	rs1260326	chr2:27730940	chr2:27508073	C	T	Glomerular filtration rate creatinine	EFO_0005208;EFO_0004518	CKDGen	26831199	European	2016	-0.0068	0.0008949	3e-14	-	-	-	-	-	unit increase	NHGRI-EBI_GWAS_Catalog
rs1260326	rs1260326	chr2:27730940	chr2:27508073	C	T	Glomerular filtration rate in non diabetics creatinine	EFO_0005208;EFO_0004518	CKDGen	26831199	European	2016	-0.0065	0.000924	2e-12	-	-	-	-	-	unit increase	NHGRI-EBI_GWAS_Catalog
rs1260326	rs1260326	chr2:27730940	chr2:27508073	C	T	Glycemic traits pregnancy	EFO_0004465	Hayes MG	23903356	Mixed	2013	-0.0044	0.0006111	6e-13	-	-	-	-	-	unit decrease	NHGRI-EBI_GWAS_Catalog
rs1260326	rs1260326	chr2:27730940	chr2:27508073	C	T	Glycemic traits pregnancy	EFO_0004465	Hayes MG	23903356	Mixed	2013	-0.0116	0.001773	6e-11	-	-	-	-	-	unit decrease	NHGRI-EBI_GWAS_Catalog
rs1260326	rs1260326	chr2:27730940	chr2:27508073	C	T	Gout	EFO_0004274	Matsuo H	25646370	East Asian	2015	NA	NA	2e-12	NA	-	-	-	-	-	NHGRI-EBI_GWAS_Catalog
rs1260326	rs1260326	chr2:27730940	chr2:27508073	C	T	Gout	EFO_0004274	Nakayama A	27899376	East Asian	2016	-0.27	0.04141	7e-11	-	-	-	-	-	log OR	NHGRI-EBI_GWAS_Catalog
rs1260326	rs1260326	chr2:27730940	chr2:27508073	C	T	Granulocyte count	EFO_0007987	Astle W	27863252	European	2016	0.03151	0.003657	7e-18	+	-	-	-	-	unit decrease	NHGRI-EBI_GWAS_Catalog
rs1260326	rs1260326	chr2:27730940	chr2:27508073	C	T	Hematocrit	EFO_0004348	Astle W	27863252	European	2016	0.02209	0.003595	8e-10	+	-	-	-	-	unit increase	NHGRI-EBI_GWAS_Catalog
rs1260326	rs1260326	chr2:27730940	chr2:27508073	C	T	Hematological and biochemical traits	EFO_0004348	Kamatani Y	20139978	East Asian	2010	0.085	0.01445	4e-09	+	-	-	-	-	unit decrease	NHGRI-EBI_GWAS_Catalog
rs1260326	rs1260326	chr2:27730940	chr2:27508073	C	T	High light scatter reticulocyte percentage of red cells	EFO_0007986	Astle W	27863252	European	2016	0.03532	0.003653	4e-22	+	-	-	-	-	unit decrease	NHGRI-EBI_GWAS_Catalog
rs1260326	rs1260326	chr2:27730940	chr2:27508073	C	T	Hypertriglyceridemia	EFO_0004211	Johansen CT	20657596	European	2010	-0.5596	0.09664	7e-09	-	-	-	-	-	log OR	NHGRI-EBI_GWAS_Catalog
rs1260326	rs1260326	chr2:27730940	chr2:27508073	C	T	Hypertriglyceridemia	EFO_0004530	Weissglas Volkov D	23505323	Hispanic	2013	NA	NA	2e-13	NA	-	-	-	-	-	NHGRI-EBI_GWAS_Catalog
rs1260326	rs1260326	chr2:27730940	chr2:27508073	C	T	Inflammatory bowel disease	EFO_0003767	IBDGC	26192919	European	2015	-0.07711	0.009964	1e-14	-	-	-	-	-	log OR	NHGRI-EBI_GWAS_Catalog
rs1260326	rs1260326	chr2:27730940	chr2:27508073	C	T	Inflammatory bowel disease	EFO_0003767	de Lange KM	28067908	Mixed	2017	NA	NA	1e-07	NA	-	-	-	-	log OR	NHGRI-EBI_GWAS_Catalog
rs1260326	rs1260326	chr2:27730940	chr2:27508073	C	T	Lipid metabolism phenotypes	EFO_0004529	Chasman DI	19936222	European	2009	NA	NA	3e-29	NA	-	-	-	-	-	NHGRI-EBI_GWAS_Catalog
rs1260326	rs1260326	chr2:27730940	chr2:27508073	C	T	Lipid metabolism phenotypes	EFO_0004529	Chasman DI	19936222	European	2009	NA	NA	4e-24	NA	-	-	-	-	-	NHGRI-EBI_GWAS_Catalog
rs1260326	rs1260326	chr2:27730940	chr2:27508073	C	T	Lipid metabolism phenotypes	EFO_0004529	Chasman DI	19936222	European	2009	NA	NA	3e-28	NA	-	-	-	-	-	NHGRI-EBI_GWAS_Catalog
rs1260326	rs1260326	chr2:27730940	chr2:27508073	C	T	Lipid metabolism phenotypes	EFO_0004529	Chasman DI	19936222	European	2009	NA	NA	4e-32	NA	-	-	-	-	-	NHGRI-EBI_GWAS_Catalog
rs1260326	rs1260326	chr2:27730940	chr2:27508073	C	T	Lipid metabolism phenotypes	EFO_0004529	Chasman DI	19936222	European	2009	NA	NA	3e-35	NA	-	-	-	-	-	NHGRI-EBI_GWAS_Catalog
rs1260326	rs1260326	chr2:27730940	chr2:27508073	C	T	Lipid metabolism phenotypes	EFO_0004529	Chasman DI	19936222	European	2009	NA	NA	1e-37	NA	-	-	-	-	-	NHGRI-EBI_GWAS_Catalog
rs1260326	rs1260326	chr2:27730940	chr2:27508073	C	T	Lipid traits	EFO_0004574	Zhou L	24386095	East Asian	2013	-0.07	0.01366	3e-07	-	-	-	-	-	mmol/L increase	NHGRI-EBI_GWAS_Catalog
rs1260326	rs1260326	chr2:27730940	chr2:27508073	C	T	Lipoprotein associated phospholipase A2 activity and mass	EFO_0004746	Chu AY	23118302	European	2012	-0.0053	0.001161	5e-06	-	-	-	-	-	ng/ml decrease	NHGRI-EBI_GWAS_Catalog
rs1260326	rs1260326	chr2:27730940	chr2:27508073	C	T	Liver enzyme levels gamma glutamyl transferase	EFO_0004532	Chambers JC	22001757	Mixed	2011	-3.2	0.441	4e-13	-	-	-	-	-	% increase	NHGRI-EBI_GWAS_Catalog
rs1260326	rs1260326	chr2:27730940	chr2:27508073	C	T	Lymphocyte counts	EFO_0004587	Astle W	27863252	European	2016	0.02574	0.00366	2e-12	+	-	-	-	-	unit decrease	NHGRI-EBI_GWAS_Catalog
rs1260326	rs1260326	chr2:27730940	chr2:27508073	C	T	Metabolic traits	EFO_0004530	Sabatti C	19060910	European	2008	-0.09	0.01439	4e-10	-	-	-	-	-	mmol/l increase	NHGRI-EBI_GWAS_Catalog
rs1260326	rs1260326	chr2:27730940	chr2:27508073	C	T	Metabolite levels	EFO_0004725	Kettunen J	22286219	European	2012	NA	NA	3e-18	NA	-	-	-	-	-	NHGRI-EBI_GWAS_Catalog
rs1260326	rs1260326	chr2:27730940	chr2:27508073	C	T	Metabolite levels	EFO_0004723	Inouye M	22916037	European	2012	NA	NA	1e-12	NA	-	-	-	-	-	NHGRI-EBI_GWAS_Catalog
rs1260326	rs1260326	chr2:27730940	chr2:27508073	C	T	Metabolite levels small molecules and protein measures	EFO_0005664;EFO_0004747;EFO_0005134	Kettunen J	27005778	European	2016	0.1	0.009506	7e-26	+	-	-	-	-	unit decrease	NHGRI-EBI_GWAS_Catalog
rs1260326	rs1260326	chr2:27730940	chr2:27508073	C	T	Myeloid white cell count	EFO_0007988	Astle W	27863252	European	2016	0.02869	0.003666	5e-15	+	-	-	-	-	unit decrease	NHGRI-EBI_GWAS_Catalog
rs1260326	rs1260326	chr2:27730940	chr2:27508073	C	T	Neutrophil count	EFO_0004833	Astle W	27863252	European	2016	0.03308	0.00364	1e-19	+	-	-	-	-	unit decrease	NHGRI-EBI_GWAS_Catalog
rs1260326	rs1260326	chr2:27730940	chr2:27508073	C	T	Non albumin protein levels	EFO_0004747	Osman W	22558069	East Asian	2012	0.08	0.01349	3e-09	+	-	-	-	-	unit decrease	NHGRI-EBI_GWAS_Catalog
rs1260326	rs1260326	chr2:27730940	chr2:27508073	C	T	Nonalcoholic fatty liver disease	EFO_0003095	Kawaguchi T	29385134	East Asian	2018	-0.3221	0.05272	1e-09	-	-	-	-	-	log OR	NHGRI-EBI_GWAS_Catalog
rs1260326	rs1260326	chr2:27730940	chr2:27508073	C	T	Plasma lactate levels	EFO_0007745	Tin A	26433129	Mixed	2015	-0.08	0.005266	4e-52	-	-	-	-	-	unit increase	NHGRI-EBI_GWAS_Catalog
rs1260326	rs1260326	chr2:27730940	chr2:27508073	C	T	Plasma lactate levels	EFO_0007745	Tin A	26433129	Mixed	2015	-0.08	0.00553	2e-47	-	-	-	-	-	unit increase	NHGRI-EBI_GWAS_Catalog
rs1260326	rs1260326	chr2:27730940	chr2:27508073	C	T	Platelet count	EFO_0004309	Astle W	27863252	European	2016	0.0386	0.003705	2e-25	+	-	-	-	-	unit decrease	NHGRI-EBI_GWAS_Catalog
rs1260326	rs1260326	chr2:27730940	chr2:27508073	C	T	Platelet counts	-	Gieger C	22139419	European	2011	-2.334	0.381	9e-10	-	-	-	-	-	10^9/l increase	NHGRI-EBI_GWAS_Catalog
rs1260326	rs1260326	chr2:27730940	chr2:27508073	C	T	Plateletcrit	EFO_0007985	Astle W	27863252	European	2016	0.0356	0.003718	1e-21	+	-	-	-	-	unit decrease	NHGRI-EBI_GWAS_Catalog
rs1260326	rs1260326	chr2:27730940	chr2:27508073	C	T	Red cell distribution width	EFO_0005192	Astle W	27863252	European	2016	0.02457	0.003601	9e-12	+	-	-	-	-	unit increase	NHGRI-EBI_GWAS_Catalog
rs1260326	rs1260326	chr2:27730940	chr2:27508073	C	T	Renal overload gout	EFO_0004274	Nakayama A	27899376	East Asian	2016	-0.3001	0.05132	5e-09	-	-	-	-	-	log OR	NHGRI-EBI_GWAS_Catalog
rs1260326	rs1260326	chr2:27730940	chr2:27508073	C	T	Resting heart rate	EFO_0004351	Eppinga RN	27798624	Mixed	2016	0.2746	0.03374	4e-16	+	-	-	-	-	unit decrease	NHGRI-EBI_GWAS_Catalog
rs1260326	rs1260326	chr2:27730940	chr2:27508073	C	T	Serum albumin level	EFO_0004535	Franceschini N	23022100	Mixed	2012	-0.0124	0.001632	3e-14	-	-	-	-	-	unit increase	NHGRI-EBI_GWAS_Catalog
rs1260326	rs1260326	chr2:27730940	chr2:27508073	C	T	Serum albumin level	EFO_0004535	Franceschini N	23022100	Mixed	2012	-0.027	0.004811	2e-08	-	-	-	-	-	unit increase	NHGRI-EBI_GWAS_Catalog
rs1260326	rs1260326	chr2:27730940	chr2:27508073	C	T	Serum albumin level	EFO_0004535	Franceschini N	23022100	Mixed	2012	-0.0138	0.001544	4e-19	-	-	-	-	-	unit increase	NHGRI-EBI_GWAS_Catalog
rs1260326	rs1260326	chr2:27730940	chr2:27508073	C	T	Serum alpha1 antitrypsin levels	EFO_0005415	Setoh K	26174136	East Asian	2015	2.05	0.2508	3e-16	+	-	-	-	-	mg dl-1 increase	NHGRI-EBI_GWAS_Catalog
rs1260326	rs1260326	chr2:27730940	chr2:27508073	C	T	Serum total protein level	EFO_0004536	Franceschini N	23022100	Mixed	2012	-0.031	0.006722	4e-06	-	-	-	-	-	unit increase	NHGRI-EBI_GWAS_Catalog
rs1260326	rs1260326	chr2:27730940	chr2:27508073	C	T	Serum total protein level	EFO_0004536	Franceschini N	23022100	Mixed	2012	-0.0179	0.003303	6e-08	-	-	-	-	-	unit increase	NHGRI-EBI_GWAS_Catalog
rs1260326	rs1260326	chr2:27730940	chr2:27508073	C	T	Sum basophil neutrophil counts	EFO_0004833;EFO_0005090	Astle W	27863252	European	2016	0.03252	0.003649	5e-19	+	-	-	-	-	unit decrease	NHGRI-EBI_GWAS_Catalog
rs1260326	rs1260326	chr2:27730940	chr2:27508073	C	T	Sum neutrophil eosinophil counts	EFO_0004833;EFO_0004842	Astle W	27863252	European	2016	0.03203	0.003657	2e-18	+	-	-	-	-	unit decrease	NHGRI-EBI_GWAS_Catalog
rs1260326	rs1260326	chr2:27730940	chr2:27508073	C	T	Triglyceride levels	EFO_0004530	Spracklen CN	28334899	East Asian	2017	-0.115	0.003384	4e-253	-	-	-	-	-	unit increase	NHGRI-EBI_GWAS_Catalog
rs1260326	rs1260326	chr2:27730940	chr2:27508073	C	T	Triglycerides	EFO_0004530	Kathiresan S	19060906	European	2008	-0.12	0.01029	2e-31	-	-	-	-	-	SD increase	NHGRI-EBI_GWAS_Catalog
rs1260326	rs1260326	chr2:27730940	chr2:27508073	C	T	Triglycerides	EFO_0004530	Kamatani Y	20139978	East Asian	2010	0.101	0.01484	1e-11	+	-	-	-	-	unit decrease	NHGRI-EBI_GWAS_Catalog
rs1260326	rs1260326	chr2:27730940	chr2:27508073	C	T	Triglycerides	EFO_0004530	GLGC	20686565	Mixed	2010	-8.76	0.357	6e-133	-	-	-	-	-	mg/dL increase	NHGRI-EBI_GWAS_Catalog
rs1260326	rs1260326	chr2:27730940	chr2:27508073	C	T	Triglycerides	EFO_0004530	GLGC	24097068	European	2013	-0.115	0.00348	2e-239	-	-	-	-	-	mg/dL increase	NHGRI-EBI_GWAS_Catalog
rs1260326	rs1260326	chr2:27730940	chr2:27508073	C	T	Triglycerides	EFO_0004530	Surakka I	25961943	European	2015	-0.123	0.006184	5e-88	-	-	-	-	-	SD increase	NHGRI-EBI_GWAS_Catalog
rs1260326	rs1260326	chr2:27730940	chr2:27508073	C	T	Two hour glucose challenge	EFO_0004307	MAGIC	20081857	European	2010	-0.07	0.01111	3e-10	-	-	-	-	-	mmol/L increase	NHGRI-EBI_GWAS_Catalog
rs1260326	rs1260326	chr2:27730940	chr2:27508073	C	T	Urate levels	EFO_0004531	GUGC	23263486	European	2012	-0.074	0.005274	1e-44	-	-	-	-	-	mg/dl increase	NHGRI-EBI_GWAS_Catalog
rs1260326	rs1260326	chr2:27730940	chr2:27508073	C	T	Urate levels in overweight individuals	EFO_0004531;EFO_0005935	Huffman JE	25811787	European	2015	0.055	0.01114	8e-07	+	-	-	-	-	kg/m2 decrease	NHGRI-EBI_GWAS_Catalog
rs1260326	rs1260326	chr2:27730940	chr2:27508073	C	T	Urate levels in overweight individuals	EFO_0004531;EFO_0005935	Huffman JE	25811787	European	2015	0.065	0.01436	6e-06	+	-	-	-	-	kg/m2 decrease	NHGRI-EBI_GWAS_Catalog
rs1260326	rs1260326	chr2:27730940	chr2:27508073	C	T	Waist circumference and related phenotypes	EFO_0004342	Chambers JC	18454146	Mixed	2008	NA	NA	4e-08	NA	-	-	-	-	-	NHGRI-EBI_GWAS_Catalog
rs1260326	rs1260326	chr2:27730940	chr2:27508073	C	T	White blood cell count	EFO_0004308	Astle W	27863252	European	2016	0.03411	0.003649	9e-21	+	-	-	-	-	unit decrease	NHGRI-EBI_GWAS_Catalog
rs1260326	rs1260326	chr2:27730940	chr2:27508073	C	T	Alcohol intake frequency	EFO_0004329	Neale B	UKBB	European	2017	-0.048	0.003633	7.599e-40	-	336965	0	336965	1	-	Neale-B_UKBB_EUR_2017
rs1260326	rs1260326	chr2:27730940	chr2:27508073	C	T	Alcohol intake versus 10 years previously	EFO_0004329	Neale B	UKBB	European	2017	-0.01242	0.001887	4.747e-11	-	313248	0	313248	1	-	Neale-B_UKBB_EUR_2017
rs1260326	rs1260326	chr2:27730940	chr2:27508073	C	T	Arm fat-free mass left	-	Neale B	UKBB	European	2017	0.01965	0.001579	1.487e-35	+	331159	0	331159	1	IVNT	Neale-B_UKBB_EUR_2017
rs1260326	rs1260326	chr2:27730940	chr2:27508073	C	T	Arm fat-free mass right	-	Neale B	UKBB	European	2017	0.02004	0.001547	2.283e-38	+	331221	0	331221	1	IVNT	Neale-B_UKBB_EUR_2017
rs1260326	rs1260326	chr2:27730940	chr2:27508073	C	T	Arm predicted mass left	-	Neale B	UKBB	European	2017	0.01948	0.001573	3.228e-35	+	331146	0	331146	1	IVNT	Neale-B_UKBB_EUR_2017
rs1260326	rs1260326	chr2:27730940	chr2:27508073	C	T	Arm predicted mass right	-	Neale B	UKBB	European	2017	0.01989	0.001542	4.462e-38	+	331216	0	331216	1	IVNT	Neale-B_UKBB_EUR_2017
rs1260326	rs1260326	chr2:27730940	chr2:27508073	C	T	Basal metabolic rate	EFO_0007777	Neale B	UKBB	European	2017	0.02018	0.001646	1.605e-34	+	331307	0	331307	1	IVNT	Neale-B_UKBB_EUR_2017
rs1260326	rs1260326	chr2:27730940	chr2:27508073	C	T	Cholelithiasis	EFO_0004799	Neale B	UKBB	European	2017	0.001894	0.0003544	9.001e-08	+	337199	6986	330213	1	risk diff	Neale-B_UKBB_EUR_2017
rs1260326	rs1260326	chr2:27730940	chr2:27508073	C	T	Comparative height size at age 10	-	Neale B	UKBB	European	2017	0.01465	0.001696	5.724e-18	+	332021	0	332021	1	-	Neale-B_UKBB_EUR_2017
rs1260326	rs1260326	chr2:27730940	chr2:27508073	C	T	Daytime dozing or sleeping	EFO_0000614;EFO_0005855	Neale B	UKBB	European	2017	-0.007797	0.001228	2.192e-10	-	336082	0	336082	1	IVNT	Neale-B_UKBB_EUR_2017
rs1260326	rs1260326	chr2:27730940	chr2:27508073	C	T	Diabetes diagnosed by doctor	EFO_0000400	Neale B	UKBB	European	2017	0.003817	0.0005326	7.624e-13	+	336473	16183	320290	1	risk diff	Neale-B_UKBB_EUR_2017
rs1260326	rs1260326	chr2:27730940	chr2:27508073	C	T	Height	EFO_0004339	Neale B	UKBB	European	2017	0.01674	0.001765	2.476e-21	+	336474	0	336474	1	IVNT	Neale-B_UKBB_EUR_2017
rs1260326	rs1260326	chr2:27730940	chr2:27508073	C	T	Hip circumference	EFO_0005093	Neale B	UKBB	European	2017	0.0126	0.00246	2.992e-07	+	336601	0	336601	1	IVNT	Neale-B_UKBB_EUR_2017
rs1260326	rs1260326	chr2:27730940	chr2:27508073	C	T	Impedance of arm left	-	Neale B	UKBB	European	2017	-0.01918	0.001754	7.789e-28	-	331292	0	331292	1	IVNT	Neale-B_UKBB_EUR_2017
rs1260326	rs1260326	chr2:27730940	chr2:27508073	C	T	Impedance of arm right	-	Neale B	UKBB	European	2017	-0.01881	0.001746	4.805e-27	-	331279	0	331279	1	IVNT	Neale-B_UKBB_EUR_2017
rs1260326	rs1260326	chr2:27730940	chr2:27508073	C	T	Impedance of leg left	-	Neale B	UKBB	European	2017	-0.0211	0.002264	1.19e-20	-	331296	0	331296	1	IVNT	Neale-B_UKBB_EUR_2017
rs1260326	rs1260326	chr2:27730940	chr2:27508073	C	T	Impedance of leg right	-	Neale B	UKBB	European	2017	-0.02049	0.002247	7.686e-20	-	331301	0	331301	1	IVNT	Neale-B_UKBB_EUR_2017
rs1260326	rs1260326	chr2:27730940	chr2:27508073	C	T	Impedance of whole body	-	Neale B	UKBB	European	2017	-0.02163	0.001893	3.214e-30	-	331284	0	331284	1	IVNT	Neale-B_UKBB_EUR_2017
rs1260326	rs1260326	chr2:27730940	chr2:27508073	C	T	Leg fat-free mass left	-	Neale B	UKBB	European	2017	0.01842	0.001635	2.011e-29	+	331258	0	331258	1	IVNT	Neale-B_UKBB_EUR_2017
rs1260326	rs1260326	chr2:27730940	chr2:27508073	C	T	Leg fat-free mass right	-	Neale B	UKBB	European	2017	0.01843	0.001634	1.73e-29	+	331285	0	331285	1	IVNT	Neale-B_UKBB_EUR_2017
rs1260326	rs1260326	chr2:27730940	chr2:27508073	C	T	Leg predicted mass left	-	Neale B	UKBB	European	2017	0.01824	0.001624	2.833e-29	+	331253	0	331253	1	IVNT	Neale-B_UKBB_EUR_2017
rs1260326	rs1260326	chr2:27730940	chr2:27508073	C	T	Leg predicted mass right	-	Neale B	UKBB	European	2017	0.01839	0.001624	1.026e-29	+	331285	0	331285	1	IVNT	Neale-B_UKBB_EUR_2017
rs1260326	rs1260326	chr2:27730940	chr2:27508073	C	T	Medication for cholesterol, blood pressure or diabetes: cholesterol lowering medication	EFO_0007056	Neale B	UKBB	European	2017	-0.01216	0.001551	4.582e-15	-	154702	35840	118862	1	risk diff	Neale-B_UKBB_EUR_2017
rs1260326	rs1260326	chr2:27730940	chr2:27508073	C	T	No treatment with medication for cholesterol, blood pressure, diabetes, or take exogenous hormones	EFO_0007056	Neale B	UKBB	European	2017	0.008179	0.001578	2.196e-07	+	180203	124239	55964	1	risk diff	Neale-B_UKBB_EUR_2017
rs1260326	rs1260326	chr2:27730940	chr2:27508073	C	T	Number of self-reported non-cancer illnesses	EFO_0009801	Neale B	UKBB	European	2017	-0.01122	0.002052	4.534e-08	-	337159	0	337159	1	-	Neale-B_UKBB_EUR_2017
rs1260326	rs1260326	chr2:27730940	chr2:27508073	C	T	Pulse rate	EFO_0004326	Neale B	UKBB	European	2017	-0.02788	0.002559	1.233e-27	-	317756	0	317756	1	IVNT	Neale-B_UKBB_EUR_2017
rs1260326	rs1260326	chr2:27730940	chr2:27508073	C	T	Pulse rate	EFO_0004326	Neale B	UKBB	European	2017	-0.02641	0.004339	1.149e-09	-	110153	0	110153	1	IVNT	Neale-B_UKBB_EUR_2017
rs1260326	rs1260326	chr2:27730940	chr2:27508073	C	T	Relative age of first facial hair	EFO_0007822	Neale B	UKBB	European	2017	-0.008943	0.00162	3.412e-08	-	151113	0	151113	1	-	Neale-B_UKBB_EUR_2017
rs1260326	rs1260326	chr2:27730940	chr2:27508073	C	T	Self-reported diabetes	EFO_0000400	Neale B	UKBB	European	2017	0.003066	0.0004829	2.161e-10	+	337159	13243	323916	1	risk diff	Neale-B_UKBB_EUR_2017
rs1260326	rs1260326	chr2:27730940	chr2:27508073	C	T	Self-reported gout	EFO_0004274	Neale B	UKBB	European	2017	-0.00323	0.0002936	3.826e-28	-	337159	4807	332352	1	risk diff	Neale-B_UKBB_EUR_2017
rs1260326	rs1260326	chr2:27730940	chr2:27508073	C	T	Self-reported high cholesterol	EFO_0008111	Neale B	UKBB	European	2017	-0.01023	0.000814	3.174e-36	-	337159	41296	295863	1	risk diff	Neale-B_UKBB_EUR_2017
rs1260326	rs1260326	chr2:27730940	chr2:27508073	C	T	Sitting height	EFO_0004339	Neale B	UKBB	European	2017	0.01941	0.00192	5.038e-24	+	336172	0	336172	1	IVNT	Neale-B_UKBB_EUR_2017
rs1260326	rs1260326	chr2:27730940	chr2:27508073	C	T	Sodium in urine	EFO_0009282	Neale B	UKBB	European	2017	-0.01953	0.002418	6.68e-16	-	326831	0	326831	1	IVNT	Neale-B_UKBB_EUR_2017
rs1260326	rs1260326	chr2:27730940	chr2:27508073	C	T	Treatment with allopurinol	EFO_0007056	Neale B	UKBB	European	2017	-0.002605	0.0002624	3.236e-23	-	337159	3819	333340	1	risk diff	Neale-B_UKBB_EUR_2017
rs1260326	rs1260326	chr2:27730940	chr2:27508073	C	T	Treatment with atorvastatin	EFO_0007056	Neale B	UKBB	European	2017	-0.00323	0.0004254	3.15e-14	-	337159	10167	326992	1	risk diff	Neale-B_UKBB_EUR_2017
rs1260326	rs1260326	chr2:27730940	chr2:27508073	C	T	Treatment with cholesterol lowering medication	EFO_0007056	Neale B	UKBB	European	2017	-0.008473	0.001132	7.056e-14	-	180203	22705	157498	1	risk diff	Neale-B_UKBB_EUR_2017
rs1260326	rs1260326	chr2:27730940	chr2:27508073	C	T	Treatment with lipitor 10mg tablet	EFO_0007056	Neale B	UKBB	European	2017	-0.0009393	0.0002078	6.168e-06	-	337159	2361	334798	1	risk diff	Neale-B_UKBB_EUR_2017
rs1260326	rs1260326	chr2:27730940	chr2:27508073	C	T	Treatment with metformin	EFO_0007056	Neale B	UKBB	European	2017	0.002047	0.0003877	1.298e-07	+	337159	8392	328767	1	risk diff	Neale-B_UKBB_EUR_2017
rs1260326	rs1260326	chr2:27730940	chr2:27508073	C	T	Treatment with simvastatin	EFO_0007056	Neale B	UKBB	European	2017	-0.004792	0.0007876	1.173e-09	-	337159	38492	298667	1	risk diff	Neale-B_UKBB_EUR_2017
rs1260326	rs1260326	chr2:27730940	chr2:27508073	C	T	Trunk fat-free mass	-	Neale B	UKBB	European	2017	0.02196	0.001564	9.385e-45	+	331030	0	331030	1	IVNT	Neale-B_UKBB_EUR_2017
rs1260326	rs1260326	chr2:27730940	chr2:27508073	C	T	Trunk predicted mass	-	Neale B	UKBB	European	2017	0.02192	0.001559	6.871e-45	+	330995	0	330995	1	IVNT	Neale-B_UKBB_EUR_2017
rs1260326	rs1260326	chr2:27730940	chr2:27508073	C	T	Weight	EFO_0004338	Neale B	UKBB	European	2017	0.01778	0.00217	2.53e-16	+	336227	0	336227	1	IVNT	Neale-B_UKBB_EUR_2017
rs1260326	rs1260326	chr2:27730940	chr2:27508073	C	T	Whole body fat-free mass	-	Neale B	UKBB	European	2017	0.02108	0.00157	4.395e-41	+	331291	0	331291	1	IVNT	Neale-B_UKBB_EUR_2017
rs1260326	rs1260326	chr2:27730940	chr2:27508073	C	T	Whole body water mass	-	Neale B	UKBB	European	2017	0.02132	0.001572	7.137e-42	+	331315	0	331315	1	IVNT	Neale-B_UKBB_EUR_2017
rs1260326	rs1260326	chr2:27730940	chr2:27508073	C	T	Triglycerides	EFO_0004530	Prins B	28887542	European	2017	-0.08	0.02	1.215e-07	-	9961	0	9961	1	IVNT	Prins-B_TG_EUR_2017
rs1260326	rs1260326	chr2:27730940	chr2:27508073	C	T	Testosterone	EFO_0004908	Prins B	28887542	European	2017	0.04	0.01	8.998e-06	+	4387	0	4387	1	nmol/l	Prins-B_Testosterone_EUR_2017
rs1260326	rs1260326	chr2:27730940	chr2:27508073	C	T	Age at menopause	EFO_0004704;EFO_0004703	ReproGen	26414677	European	2015	-0.13	0.02	1e-09	-	69360	0	69360	33	years	ReproGen_Age-at-Menopause_EUR_2015
rs1260326	rs1260326	chr2:27730940	chr2:27508073	C	T	Triglycerides	EFO_0004530	Spracklen CN	28334899	East Asian	2017	-0.1079	0.0111	9.59e-22	-	17329	0	17329	13	IVNT	Spracklen-CN_Triglycerides_EAS_2017
rs1260326	rs1260326	chr2:27730940	chr2:27508073	C	T	Blood proteins	-	Osman W	22558069	East Asian	2012	NA	NA	3e-09	NA	-	-	-	-	-	dbGaP
rs1260326	rs1260326	chr2:27730940	chr2:27508073	C	T	C reactive protein	NCIT_C64548	Dehghan A	21300955	European	2011	NA	NA	5e-40	NA	-	-	-	-	-	dbGaP
rs1260326	rs1260326	chr2:27730940	chr2:27508073	C	T	Cholesterol	EFO_1001380	GLGC	20686565	Mixed	2010	NA	NA	7e-27	NA	-	-	-	-	-	dbGaP
rs1260326	rs1260326	chr2:27730940	chr2:27508073	C	T	Gamma glutamyltransferase	NCIT_C26943	Chambers JC	22001757	Mixed	2011	NA	NA	4e-13	NA	-	-	-	-	-	dbGaP
rs1260326	rs1260326	chr2:27730940	chr2:27508073	C	T	Glucose tolerance test	NCIT_C45946	MAGIC	20081857	European	2010	NA	NA	3e-10	NA	-	-	-	-	-	dbGaP
rs1260326	rs1260326	chr2:27730940	chr2:27508073	C	T	Hypertriglyceridemia	EFO_0004211	Johansen CT	20657596	European	2010	NA	NA	7e-09	NA	-	-	-	-	-	dbGaP
rs1260326	rs1260326	chr2:27730940	chr2:27508073	C	T	Kidney diseases	EFO_0003884;EFO_0003086	CKDGen	20383146	European	2010	NA	NA	3e-14	NA	-	-	-	-	-	dbGaP
rs1260326	rs1260326	chr2:27730940	chr2:27508073	C	T	Metabolism	HP_0003119;HP_0012278	Kettunen J	22286219	European	2012	NA	NA	3e-18	NA	-	-	-	-	-	dbGaP
rs1260326	rs1260326	chr2:27730940	chr2:27508073	C	T	Triglycerides	-	Chambers JC	18454146	Mixed	2008	NA	NA	4e-08	NA	-	-	-	-	-	dbGaP
rs1260326	rs1260326	chr2:27730940	chr2:27508073	C	T	Triglycerides	-	Kathiresan S	19060906	European	2008	NA	NA	2e-31	NA	-	-	-	-	-	dbGaP
rs1260326	rs1260326	chr2:27730940	chr2:27508073	C	T	Triglycerides	-	Sabatti C	19060910	European	2008	NA	NA	3.561e-10	NA	-	-	-	-	-	dbGaP
rs1260326	rs1260326	chr2:27730940	chr2:27508073	C	T	Triglycerides	-	Sabatti C	19060910	European	2008	NA	NA	4e-10	NA	-	-	-	-	-	dbGaP
rs1260326	rs1260326	chr2:27730940	chr2:27508073	C	T	Triglycerides	-	GLGC	20686565	Mixed	2010	NA	NA	6e-133	NA	-	-	-	-	-	dbGaP
rs1260326	rs1260326	chr2:27730940	chr2:27508073	C	T	Triglycerides	-	Middelberg RP	21943158	European	2011	NA	NA	2e-08	NA	-	-	-	-	-	dbGaP
rs4587207	rs4587207	chr6:30766945	chr6:30799168	A	G	Mean platelet volume	EFO_0004586	Astle W	27863252	European	2016	0.02632	0.005157	3.342e-07	+	173480	0	173480	2	IVNT	Astle-W_Blood-Cell-Traits_EUR_2016
rs4587207	rs4587207	chr6:30766945	chr6:30799168	A	G	Height	EFO_0004339	GIANT	25282103	European	2014	0.019	0.0042	6.2e-06	+	250028	0	250028	79	Z-score	GIANT_Height_EUR_2014
rs4587207	rs4587207	chr6:30766945	chr6:30799168	A	G	HIV 1 control	NCIT_C19554	Pereyra F	21051598	Mixed	2010	NA	NA	3.4e-12	NA	3622	-	-	-	-	GRASP
rs4587207	rs4587207	chr6:30766945	chr6:30799168	A	G	Rheumatoid arthritis	EFO_0000685	Stahl E	20453842	European	2010	NA	NA	2.465e-08	NA	25708	-	-	-	-	GRASP
rs4587207	rs4587207	chr6:30766945	chr6:30799168	A	G	Type 1 diabetes combined control dataset	NCIT_C2986;HP_0100651	WTCCC	17554300	European	2007	NA	NA	1.8e-10	NA	4806	-	-	-	-	GRASP
rs4587207	rs4587207	chr6:30766945	chr6:30799168	A	G	Sleep duration	EFO_0005271	Gottlieb DJ	25469926	European	2014	-3.14	0.5595	2e-08	-	-	-	-	-	unit decrease	NHGRI-EBI_GWAS_Catalog
rs4587207	rs4587207	chr6:30766945	chr6:30799168	A	G	Frequency of tenseness or restlessness in last 2 weeks	-	Neale B	UKBB	European	2017	-0.01078	0.002167	6.553e-07	-	325169	0	325169	1	-	Neale-B_UKBB_EUR_2017
rs4587207	rs4587207	chr6:30766945	chr6:30799168	A	G	Intestinal malabsorption	EFO_0009554	Neale B	UKBB	European	2017	0.0009825	0.000151	7.704e-11	+	337199	624	336575	1	risk diff	Neale-B_UKBB_EUR_2017
rs4587207	rs4587207	chr6:30766945	chr6:30799168	A	G	No blood clot, bronchitis, emphysema, asthma, rhinitis, eczema or allergy diagnosed by doctor	-	Neale B	UKBB	European	2017	-0.007735	0.00164	2.414e-06	-	336782	228530	108252	1	risk diff	Neale-B_UKBB_EUR_2017
rs4587207	rs4587207	chr6:30766945	chr6:30799168	A	G	Psoriasis	EFO_0000676	Neale B	UKBB	European	2017	-0.0005309	0.0001118	2.065e-06	-	337199	342	336857	1	risk diff	Neale-B_UKBB_EUR_2017
rs4587207	rs4587207	chr6:30766945	chr6:30799168	A	G	Self-reported hyperthyroidism or thyrotoxicosis	EFO_0004705;EFO_0004283	Neale B	UKBB	European	2017	0.002001	0.0003039	4.581e-11	+	337159	2547	334612	1	risk diff	Neale-B_UKBB_EUR_2017
rs4587207	rs4587207	chr6:30766945	chr6:30799168	A	G	Self-reported hypothyroidism or myxoedema	EFO_0004705;EFO_1001055	Neale B	UKBB	European	2017	0.004931	0.0007478	4.279e-11	+	337159	16376	320783	1	risk diff	Neale-B_UKBB_EUR_2017
rs4587207	rs4587207	chr6:30766945	chr6:30799168	A	G	Self-reported malabsorption or coeliac disease	EFO_0001060	Neale B	UKBB	European	2017	0.001975	0.00023	9.256e-18	+	337159	1452	335707	1	risk diff	Neale-B_UKBB_EUR_2017
rs4587207	rs4587207	chr6:30766945	chr6:30799168	A	G	Self-reported psoriasis	EFO_0000676	Neale B	UKBB	European	2017	-0.008248	0.000374	1.061e-107	-	337159	3871	333288	1	risk diff	Neale-B_UKBB_EUR_2017
rs4587207	rs4587207	chr6:30766945	chr6:30799168	A	G	Self-reported psoriatic arthropathy	EFO_0003778	Neale B	UKBB	European	2017	-0.001007	0.0001541	6.561e-11	-	337159	650	336509	1	risk diff	Neale-B_UKBB_EUR_2017
rs4587207	rs4587207	chr6:30766945	chr6:30799168	A	G	Started insulin within one year diagnosis of diabetes	EFO_0000400	Neale B	UKBB	European	2017	0.02621	0.005482	1.756e-06	+	15397	1872	13525	1	risk diff	Neale-B_UKBB_EUR_2017
rs4587207	rs4587207	chr6:30766945	chr6:30799168	A	G	Treatment with calcipotriol	EFO_0007056	Neale B	UKBB	European	2017	-0.0004707	8.469e-05	2.742e-08	-	337159	196	336963	1	risk diff	Neale-B_UKBB_EUR_2017
rs4587207	rs4587207	chr6:30766945	chr6:30799168	A	G	Treatment with dovobet ointment	EFO_0007056	Neale B	UKBB	European	2017	-0.000856	0.0001191	6.708e-13	-	337159	388	336771	1	risk diff	Neale-B_UKBB_EUR_2017
rs4587207	rs4587207	chr6:30766945	chr6:30799168	A	G	Treatment with insulin product	EFO_0007056	Neale B	UKBB	European	2017	0.002026	0.0003468	5.152e-09	+	337159	3319	333840	1	risk diff	Neale-B_UKBB_EUR_2017
rs4587207	rs4587207	chr6:30766945	chr6:30799168	A	G	Treatment with levothyroxine sodium	EFO_0007056	Neale B	UKBB	European	2017	0.004223	0.0006891	8.948e-10	+	337159	13717	323442	1	risk diff	Neale-B_UKBB_EUR_2017
rs4587207	rs4587207	chr6:30766945	chr6:30799168	A	G	Treatment with thyroxine product	EFO_0007056	Neale B	UKBB	European	2017	0.001705	0.0003755	5.613e-06	+	337159	3917	333242	1	risk diff	Neale-B_UKBB_EUR_2017
rs4587207	rs4587207	chr6:30766945	chr6:30799168	A	G	Rheumatoid arthritis	EFO_0000685	Okada Y	24390342	European	2014	0.131	0.0222	9.1e-10	+	58284	14361	43923	18	log OR	Okada-Y_RA_EUR_2014
rs4587207	rs4587207	chr6:30766945	chr6:30799168	A	G	Rheumatoid arthritis	EFO_0000685	Okada Y	24390342	Mixed	2014	0.1044	0.01839	4.9e-10	+	80799	19234	61565	22	log OR	Okada-Y_RA_Mixed_2014
rs4587207	rs4587207	chr6:30766945	chr6:30799168	A	G	Rheumatoid arthritis	EFO_0000685	Stahl E	20453842	European	2010	0.1863	0.03365	2.465e-08	+	25694	5537	20157	6	log OR	Stahl-E_RA_EUR_2010
rs1751956	rs1751956	chr10:29581998	chr10:29293069	G	T	Forced vital capacity	EFO_0004312	Neale B	UKBB	European	2017	0.01328	0.00282	2.488e-06	+	307638	0	307638	1	IVNT	Neale-B_UKBB_EUR_2017
rs17602430	rs17602430	chr12:47185518	chr12:46791735	C	T	Height	EFO_0004339	GIANT	25282103	European	2014	-0.031	0.0059	2.5e-07	-	248814	0	248814	79	Z-score	GIANT_Height_EUR_2014
rs17602430	rs17602430	chr12:47185518	chr12:46791735	C	T	Birth weight of first child	EFO_0004344	Neale B	UKBB	European	2017	-0.06446	0.008866	3.594e-13	-	145558	0	145558	1	-	Neale-B_UKBB_EUR_2017
rs17602430	rs17602430	chr12:47185518	chr12:46791735	C	T	Height	EFO_0004339	Neale B	UKBB	European	2017	-0.01955	0.00346	1.592e-08	-	336474	0	336474	1	IVNT	Neale-B_UKBB_EUR_2017
rs2657879	rs2657879	chr12:56865338	chr12:56471554	G	A	Fasting blood glucose	EFO_0004465	MAGIC	22885924	European	2012	NA	NA	3.9e-08	NA	133010	-	-	-	-	GRASP
rs2657879	rs2657879	chr12:56865338	chr12:56471554	G	A	Fasting glucose	EFO_0004465	MAGIC	22885924	European	2012	0.012	0.0027	5.69e-06	+	133010	0	133010	66	mmol/l	MAGIC_FG-METABO_EUR_2012
rs2657879	rs2657879	chr12:56865338	chr12:56471554	G	A	Amino acid levels	EFO_0005664;EFO_0005134	Draisma H	26068415	European	2015	-0.0342	0.00447	2e-14	-	-	-	-	-	unit increase	NHGRI-EBI_GWAS_Catalog
rs2657879	rs2657879	chr12:56865338	chr12:56471554	G	A	Blood metabolite levels	EFO_0005664	Shin SY	24816252	European	2014	-0.024	0.002699	6e-19	-	-	-	-	-	unit increase	NHGRI-EBI_GWAS_Catalog
rs2657879	rs2657879	chr12:56865338	chr12:56471554	G	A	Blood metabolite levels	EFO_0005664	Shin SY	24816252	European	2014	-0.015	0.001738	6e-18	-	-	-	-	-	unit increase	NHGRI-EBI_GWAS_Catalog
rs2657879	rs2657879	chr12:56865338	chr12:56471554	G	A	Metabolic traits	EFO_0004725	Suhre K	21886157	European	2011	0.035	0.004144	3e-17	+	-	-	-	-	unit decrease	NHGRI-EBI_GWAS_Catalog
rs2657879	rs2657879	chr12:56865338	chr12:56471554	G	A	Metabolite levels small molecules and protein measures	EFO_0005664;EFO_0004747;EFO_0005134	Kettunen J	27005778	European	2016	0.22	0.01242	3e-70	+	-	-	-	-	unit decrease	NHGRI-EBI_GWAS_Catalog
rs2657879	rs2657879	chr12:56865338	chr12:56471554	G	A	Metabolism	HP_0003119;HP_0012278	Suhre K	21886157	European	2011	NA	NA	3e-17	NA	-	-	-	-	-	dbGaP
rs1832664	rs1832664	chr13:72987203	chr13:72413065	T	C	Atopic dermatitis	EFO_0000274	Hirota T	23042114	East Asian	2012	NA	NA	3.49e-06	NA	9443	-	-	-	-	GRASP
rs4981468	rs4981468	chr14:23797519	chr14:23328310	A	G	Pulse rate	EFO_0004326	Neale B	UKBB	European	2017	-0.02627	0.005664	3.508e-06	-	317756	0	317756	1	IVNT	Neale-B_UKBB_EUR_2017
rs35592	rs35592	chr16:16141823	chr16:16047966	C	T	Pulse rate	EFO_0004326	Neale B	UKBB	European	2017	-0.01526	0.002947	2.228e-07	-	317756	0	317756	1	IVNT	Neale-B_UKBB_EUR_2017
rs7607746	rs7607746	chr2:188488287	chr2:187623560	C	T	Cause of death: chronic myeloid leukaemia	EFO_0000339	Neale B	UKBB	European	2017	-0.003112	0.0006769	4.339e-06	-	7637	8	7629	1	risk diff	Neale-B_UKBB_EUR_2017
rs349022	rs349022	chr2:222965927	chr2:222101208	C	T	Hair or balding pattern: pattern 2	EFO_0007822	Neale B	UKBB	European	2017	-0.01167	0.001618	5.644e-13	-	154988	35563	119425	1	risk diff	Neale-B_UKBB_EUR_2017
rs349022	rs349022	chr2:222965927	chr2:222101208	C	T	Relative age of first facial hair	EFO_0007822	Neale B	UKBB	European	2017	-0.008618	0.001697	3.797e-07	-	151113	0	151113	1	-	Neale-B_UKBB_EUR_2017
rs6595423	rs6595423	chr5:122313534	chr5:122977839	C	T	Hair or balding pattern: pattern 4	EFO_0007822	Neale B	UKBB	European	2017	-0.01003	0.002153	3.201e-06	-	154988	28389	126599	1	risk diff	Neale-B_UKBB_EUR_2017
rs10278040	rs10278040	chr7:99141373	chr7:99543750	A	G	Maternal effects on offspring birthweight	EFO_0004344	EGGC	29309628	European	2018	0.0528	0.0113	3.2e-06	+	67604	0	67604	25	Z-score	EGGC_MBW_EUR_2018
rs10278040	rs10278040	chr7:99141373	chr7:99543750	A	G	Height	EFO_0004339	GIANT	25282103	European	2014	0.032	0.0067	1.9e-06	+	251199	0	251199	79	Z-score	GIANT_Height_EUR_2014
rs10278040	rs10278040	chr7:99141373	chr7:99543750	A	G	Serum dehydroepiandrosterone sulphate DHEAS	EFO_0007001	Zhai G	21533175	European	2011	NA	NA	2.93e-34	NA	14846	-	-	-	-	GRASP
rs10278040	rs10278040	chr7:99141373	chr7:99543750	A	G	Serum dehydroepiandrosterone sulphate DHEAS females	EFO_0007001	Zhai G	21533175	European	2011	NA	NA	7.82e-15	NA	14846	-	-	-	-	GRASP
rs10278040	rs10278040	chr7:99141373	chr7:99543750	A	G	Serum dehydroepiandrosterone sulphate DHEAS males	EFO_0007001	Zhai G	21533175	European	2011	NA	NA	2.92e-22	NA	14846	-	-	-	-	GRASP
rs10278040	rs10278040	chr7:99141373	chr7:99543750	A	G	Blood metabolite levels	EFO_0005664	Shin SY	24816252	European	2014	0.361	0.016	9e-113	+	-	-	-	-	unit decrease	NHGRI-EBI_GWAS_Catalog
rs10278040	rs10278040	chr7:99141373	chr7:99543750	A	G	Blood metabolite levels	EFO_0005664	Shin SY	24816252	European	2014	0.19	0.01678	1e-29	+	-	-	-	-	unit decrease	NHGRI-EBI_GWAS_Catalog
rs10278040	rs10278040	chr7:99141373	chr7:99543750	A	G	Arm fat mass left	-	Neale B	UKBB	European	2017	-0.02696	0.004991	6.618e-08	-	331164	0	331164	1	IVNT	Neale-B_UKBB_EUR_2017
rs10278040	rs10278040	chr7:99141373	chr7:99543750	A	G	Arm fat mass right	-	Neale B	UKBB	European	2017	-0.02732	0.00499	4.377e-08	-	331226	0	331226	1	IVNT	Neale-B_UKBB_EUR_2017
rs10278040	rs10278040	chr7:99141373	chr7:99543750	A	G	Arm fat percentage left	-	Neale B	UKBB	European	2017	-0.02449	0.003855	2.116e-10	-	331198	0	331198	1	IVNT	Neale-B_UKBB_EUR_2017
rs10278040	rs10278040	chr7:99141373	chr7:99543750	A	G	Arm fat percentage right	-	Neale B	UKBB	European	2017	-0.02513	0.003873	8.67e-11	-	331249	0	331249	1	IVNT	Neale-B_UKBB_EUR_2017
rs10278040	rs10278040	chr7:99141373	chr7:99543750	A	G	Birth weight of first child	EFO_0004344	Neale B	UKBB	European	2017	0.05552	0.009351	2.89e-09	+	145558	0	145558	1	-	Neale-B_UKBB_EUR_2017
rs10278040	rs10278040	chr7:99141373	chr7:99543750	A	G	Body fat percentage	EFO_0007800	Neale B	UKBB	European	2017	-0.02369	0.003904	1.306e-09	-	331117	0	331117	1	IVNT	Neale-B_UKBB_EUR_2017
rs10278040	rs10278040	chr7:99141373	chr7:99543750	A	G	Body mass index	EFO_0004340	Neale B	UKBB	European	2017	-0.0317	0.005039	3.172e-10	-	336107	0	336107	1	IVNT	Neale-B_UKBB_EUR_2017
rs10278040	rs10278040	chr7:99141373	chr7:99543750	A	G	Height	EFO_0004339	Neale B	UKBB	European	2017	0.02371	0.00362	5.715e-11	+	336474	0	336474	1	IVNT	Neale-B_UKBB_EUR_2017
rs10278040	rs10278040	chr7:99141373	chr7:99543750	A	G	Home area population density: Scotland large urban area	-	Neale B	UKBB	European	2017	0.005539	0.001098	4.574e-07	+	333997	18867	315130	1	risk diff	Neale-B_UKBB_EUR_2017
rs10278040	rs10278040	chr7:99141373	chr7:99543750	A	G	Leg fat mass left	-	Neale B	UKBB	European	2017	-0.02293	0.004025	1.222e-08	-	331275	0	331275	1	IVNT	Neale-B_UKBB_EUR_2017
rs10278040	rs10278040	chr7:99141373	chr7:99543750	A	G	Leg fat mass right	-	Neale B	UKBB	European	2017	-0.0229	0.004072	1.866e-08	-	331293	0	331293	1	IVNT	Neale-B_UKBB_EUR_2017
rs10278040	rs10278040	chr7:99141373	chr7:99543750	A	G	Leg fat percentage left	-	Neale B	UKBB	European	2017	-0.01944	0.003185	1.024e-09	-	331278	0	331278	1	IVNT	Neale-B_UKBB_EUR_2017
rs10278040	rs10278040	chr7:99141373	chr7:99543750	A	G	Leg fat percentage right	-	Neale B	UKBB	European	2017	-0.01937	0.003226	1.915e-09	-	331296	0	331296	1	IVNT	Neale-B_UKBB_EUR_2017
rs10278040	rs10278040	chr7:99141373	chr7:99543750	A	G	Sitting height	EFO_0004339	Neale B	UKBB	European	2017	0.02408	0.003938	9.653e-10	+	336172	0	336172	1	IVNT	Neale-B_UKBB_EUR_2017
rs10278040	rs10278040	chr7:99141373	chr7:99543750	A	G	Trunk fat mass	EFO_0005409	Neale B	UKBB	European	2017	-0.02447	0.005127	1.83e-06	-	331093	0	331093	1	IVNT	Neale-B_UKBB_EUR_2017
rs10278040	rs10278040	chr7:99141373	chr7:99543750	A	G	Trunk fat percentage	-	Neale B	UKBB	European	2017	-0.02503	0.004681	8.969e-08	-	331113	0	331113	1	IVNT	Neale-B_UKBB_EUR_2017
rs10278040	rs10278040	chr7:99141373	chr7:99543750	A	G	Waist circumference	EFO_0004342	Neale B	UKBB	European	2017	-0.02343	0.004512	2.061e-07	-	336639	0	336639	1	IVNT	Neale-B_UKBB_EUR_2017
rs10278040	rs10278040	chr7:99141373	chr7:99543750	A	G	Whole body fat mass	-	Neale B	UKBB	European	2017	-0.02741	0.004968	3.465e-08	-	330762	0	330762	1	IVNT	Neale-B_UKBB_EUR_2017
rs10278040	rs10278040	chr7:99141373	chr7:99543750	A	G	Dihydroepiandrosterone sulphate	-	Prins B	28887542	European	2017	-0.24	0.02	2.13e-43	-	9961	0	9961	1	umol/l	Prins-B_DHEAS_EUR_2017
rs2525554	rs2525554	chr7:99566407	chr7:99968784	A	G	Mean corpuscular hemoglobin	EFO_0004586	Astle W	27863252	European	2016	-0.01927	0.003558	6.108e-08	-	173480	0	173480	2	IVNT	Astle-W_Blood-Cell-Traits_EUR_2016
rs2525554	rs2525554	chr7:99566407	chr7:99968784	A	G	Mean corpuscular hemoglobin concentration	EFO_0004586	Astle W	27863252	European	2016	-0.01572	0.003483	6.336e-06	-	173480	0	173480	2	IVNT	Astle-W_Blood-Cell-Traits_EUR_2016
rs2525554	rs2525554	chr7:99566407	chr7:99968784	A	G	Platelet count	EFO_0004586	Astle W	27863252	European	2016	-0.01637	0.003666	7.994e-06	-	173480	0	173480	2	IVNT	Astle-W_Blood-Cell-Traits_EUR_2016
rs2525554	rs2525554	chr7:99566407	chr7:99968784	A	G	Red cell distribution width	EFO_0004586	Astle W	27863252	European	2016	0.01742	0.003559	9.801e-07	+	173480	0	173480	2	IVNT	Astle-W_Blood-Cell-Traits_EUR_2016
rs2525554	rs2525554	chr7:99566407	chr7:99968784	A	G	Arm fat-free mass left	-	Neale B	UKBB	European	2017	-0.007287	0.00155	2.583e-06	-	331159	0	331159	1	IVNT	Neale-B_UKBB_EUR_2017
rs2525554	rs2525554	chr7:99566407	chr7:99968784	A	G	Arm fat-free mass right	-	Neale B	UKBB	European	2017	-0.007078	0.001519	3.167e-06	-	331221	0	331221	1	IVNT	Neale-B_UKBB_EUR_2017
rs2525554	rs2525554	chr7:99566407	chr7:99968784	A	G	Arm predicted mass left	-	Neale B	UKBB	European	2017	-0.007193	0.001544	3.188e-06	-	331146	0	331146	1	IVNT	Neale-B_UKBB_EUR_2017
rs2525554	rs2525554	chr7:99566407	chr7:99968784	A	G	Impedance of arm left	-	Neale B	UKBB	European	2017	0.009946	0.001722	7.591e-09	+	331292	0	331292	1	IVNT	Neale-B_UKBB_EUR_2017
rs2525554	rs2525554	chr7:99566407	chr7:99968784	A	G	Impedance of arm right	-	Neale B	UKBB	European	2017	0.009315	0.001714	5.508e-08	+	331279	0	331279	1	IVNT	Neale-B_UKBB_EUR_2017
rs2525554	rs2525554	chr7:99566407	chr7:99968784	A	G	Impedance of leg left	-	Neale B	UKBB	European	2017	0.01106	0.002223	6.463e-07	+	331296	0	331296	1	IVNT	Neale-B_UKBB_EUR_2017
rs2525554	rs2525554	chr7:99566407	chr7:99968784	A	G	Impedance of leg right	-	Neale B	UKBB	European	2017	0.01014	0.002206	4.288e-06	+	331301	0	331301	1	IVNT	Neale-B_UKBB_EUR_2017
rs2525554	rs2525554	chr7:99566407	chr7:99968784	A	G	Impedance of whole body	-	Neale B	UKBB	European	2017	0.01075	0.001859	7.304e-09	+	331284	0	331284	1	IVNT	Neale-B_UKBB_EUR_2017
rs2525554	rs2525554	chr7:99566407	chr7:99968784	A	G	Other cataract	EFO_0001059	Neale B	UKBB	European	2017	0.001916	0.000324	3.367e-09	+	337199	6025	331174	1	risk diff	Neale-B_UKBB_EUR_2017
rs2525554	rs2525554	chr7:99566407	chr7:99968784	A	G	Trunk fat-free mass	-	Neale B	UKBB	European	2017	-0.007535	0.001535	9.239e-07	-	331030	0	331030	1	IVNT	Neale-B_UKBB_EUR_2017
rs2525554	rs2525554	chr7:99566407	chr7:99968784	A	G	Trunk predicted mass	-	Neale B	UKBB	European	2017	-0.007506	0.00153	9.389e-07	-	330995	0	330995	1	IVNT	Neale-B_UKBB_EUR_2017
rs2525554	rs2525554	chr7:99566407	chr7:99968784	A	G	Whole body fat-free mass	-	Neale B	UKBB	European	2017	-0.007162	0.001542	3.389e-06	-	331291	0	331291	1	IVNT	Neale-B_UKBB_EUR_2017
rs2525554	rs2525554	chr7:99566407	chr7:99968784	A	G	Whole body water mass	-	Neale B	UKBB	European	2017	-0.007423	0.001544	1.523e-06	-	331315	0	331315	1	IVNT	Neale-B_UKBB_EUR_2017
rs17523627	rs17523627	chr10:96905714	chr10:95145957	A	T	Illnesses of siblings: none of the above, group 1	-	Neale B	UKBB	European	2017	-0.009906	0.001963	4.504e-07	-	262734	178376	84358	1	risk diff	Neale-B_UKBB_EUR_2017
rs12371604	rs12371604	chr12:21391336	chr12:21238402	C	T	Statin induced myopathy	CHEBI_87631	Link E	18650507	European	2008	NA	NA	7e-07	NA	175	-	-	-	-	GRASP
rs12371604	rs12371604	chr12:21391336	chr12:21238402	C	T	Total serum bilirubin	CMO_0000376;NCIT_C61031	Johnson AD	19414484	European	2009	NA	NA	2.2e-09	NA	9264	-	-	-	-	GRASP
rs9742609	rs9742609	chr13:31344986	chr13:30770849	A	G	Cause of death: chronic myeloid leukaemia	EFO_0000339	Neale B	UKBB	European	2017	-0.00927	0.0019	1.096e-06	-	7637	8	7629	1	risk diff	Neale-B_UKBB_EUR_2017
rs9742609	rs9742609	chr13:31344986	chr13:30770849	A	G	Self-reported renal or kidney failure	EFO_0003884	Neale B	UKBB	European	2017	-0.0008884	0.0001898	2.853e-06	-	337159	156	337003	1	risk diff	Neale-B_UKBB_EUR_2017
rs9742609	rs9742609	chr13:31344986	chr13:30770849	A	G	Self-reported venous thromboembolic disease	-	Neale B	UKBB	European	2017	-0.0006207	0.0001235	4.965e-07	-	337159	66	337093	1	risk diff	Neale-B_UKBB_EUR_2017
rs9742609	rs9742609	chr13:31344986	chr13:30770849	A	G	Treatment with cipramil 10mg tablet	EFO_0007056	Neale B	UKBB	European	2017	-0.000719	0.0001615	8.554e-06	-	337159	113	337046	1	risk diff	Neale-B_UKBB_EUR_2017
rs9742609	rs9742609	chr13:31344986	chr13:30770849	A	G	Treatment with dixarit 25mcg tablet	EFO_0007056	Neale B	UKBB	European	2017	-0.0006457	0.0001442	7.503e-06	-	337159	90	337069	1	risk diff	Neale-B_UKBB_EUR_2017
rs9742609	rs9742609	chr13:31344986	chr13:30770849	A	G	Treatment with oestradiol product	EFO_0007056	Neale B	UKBB	European	2017	-0.0005928	0.0001342	9.993e-06	-	337159	78	337081	1	risk diff	Neale-B_UKBB_EUR_2017
rs9742609	rs9742609	chr13:31344986	chr13:30770849	A	G	Treatment with oestrogel 0.06% gel	EFO_0007056	Neale B	UKBB	European	2017	-0.0007522	0.0001333	1.691e-08	-	337159	77	337082	1	risk diff	Neale-B_UKBB_EUR_2017
rs9742609	rs9742609	chr13:31344986	chr13:30770849	A	G	Treatment with polyvinyl alcohol 1% eye drops	EFO_0007056	Neale B	UKBB	European	2017	-0.0005721	0.0001225	3.017e-06	-	337159	65	337094	1	risk diff	Neale-B_UKBB_EUR_2017
rs9742609	rs9742609	chr13:31344986	chr13:30770849	A	G	Treatment with vitamin a+d capsule	EFO_0007056	Neale B	UKBB	European	2017	-0.00068	0.0001106	7.95e-10	-	337159	53	337106	1	risk diff	Neale-B_UKBB_EUR_2017
rs182420	rs182420	chr19:48372195	chr19:47868938	T	C	Serum dehydroepiandrosterone sulphate DHEAS	EFO_0007001	Zhai G	21533175	European	2011	NA	NA	3.67e-13	NA	14846	-	-	-	-	GRASP
rs182420	rs182420	chr19:48372195	chr19:47868938	T	C	Serum dehydroepiandrosterone sulphate DHEAS females	EFO_0007001	Zhai G	21533175	European	2011	NA	NA	5.07e-11	NA	14846	-	-	-	-	GRASP
rs182420	rs182420	chr19:48372195	chr19:47868938	T	C	Blood metabolite levels	EFO_0005664	Shin SY	24816252	European	2014	0.051	0.007413	6e-12	+	-	-	-	-	unit increase	NHGRI-EBI_GWAS_Catalog
rs182420	rs182420	chr19:48372195	chr19:47868938	T	C	Cholelithiasis	EFO_0004799	Neale B	UKBB	European	2017	0.002084	0.0004078	3.237e-07	+	337199	6986	330213	1	risk diff	Neale-B_UKBB_EUR_2017
rs182420	rs182420	chr19:48372195	chr19:47868938	T	C	Home area population density: Scotland - other urban area	-	Neale B	UKBB	European	2017	-0.001344	0.0002943	4.905e-06	-	333997	3626	330371	1	risk diff	Neale-B_UKBB_EUR_2017
rs182420	rs182420	chr19:48372195	chr19:47868938	T	C	Self-reported cholelithiasis or gall stones	EFO_0004799;EFO_0004210	Neale B	UKBB	European	2017	0.001908	0.000365	1.721e-07	+	337159	5573	331586	1	risk diff	Neale-B_UKBB_EUR_2017
rs182420	rs182420	chr19:48372195	chr19:47868938	T	C	Dihydroepiandrosterone sulphate	-	Prins B	28887542	European	2017	0.06	0.01	1.835e-09	+	9961	0	9961	1	umol/l	Prins-B_DHEAS_EUR_2017
rs12029258	rs12029258	chr1:22686493	chr1:22360000	A	C	Lumbar spine bone mineral density in females	EFO_0008474	GEFOS	22504420	Mixed	2012	NA	NA	3.015e-07	-	21720	0	21720	13	g/cm2	GEFOS_LSBMD-F_Mixed_2012
rs12029258	rs12029258	chr1:22686493	chr1:22360000	A	C	Lumbar spine bone mineral density	EFO_0007701	GEFOS	22504420	Mixed	2012	NA	NA	4.728e-07	-	31800	0	31800	16	g/cm2	GEFOS_LSBMD_Mixed_2012
rs12029258	rs12029258	chr1:22686493	chr1:22360000	A	C	Cholecystitis	EFO_1001289	Neale B	UKBB	European	2017	0.000958	0.0002163	9.458e-06	+	337199	1310	335889	1	risk diff	Neale-B_UKBB_EUR_2017
rs12029258	rs12029258	chr1:22686493	chr1:22360000	A	C	Heel bone mineral density	EFO_0009270	Neale B	UKBB	European	2017	-0.04019	0.004441	1.457e-19	-	194398	0	194398	1	IVNT	Neale-B_UKBB_EUR_2017
rs12029258	rs12029258	chr1:22686493	chr1:22360000	A	C	Heel bone mineral density left	EFO_0009270	Neale B	UKBB	European	2017	-0.04576	0.005926	1.16e-14	-	106254	0	106254	1	IVNT	Neale-B_UKBB_EUR_2017
rs12029258	rs12029258	chr1:22686493	chr1:22360000	A	C	Heel bone mineral density right	EFO_0009270	Neale B	UKBB	European	2017	-0.04673	0.005889	2.102e-15	-	106251	0	106251	1	IVNT	Neale-B_UKBB_EUR_2017
rs1389939	rs1389939	chr1:79992759	chr1:79527074	C	G	Arm fat mass right	-	Neale B	UKBB	European	2017	0.01104	0.00242	5.022e-06	+	331226	0	331226	1	IVNT	Neale-B_UKBB_EUR_2017
rs1389939	rs1389939	chr1:79992759	chr1:79527074	C	G	Body mass index	EFO_0004340	Neale B	UKBB	European	2017	0.01242	0.002442	3.704e-07	+	336107	0	336107	1	IVNT	Neale-B_UKBB_EUR_2017
rs842636	rs842636	chr2:61091950	chr2:60864815	A	G	Psoriasis	EFO_0000676	Stuart PE	20953189	European	2010	NA	NA	5.7e-06	NA	4377	-	-	-	-	GRASP
rs842636	rs842636	chr2:61091950	chr2:60864815	A	G	Psoriasis	EFO_0000676	Stuart PE	20953189	European	2010	-0.1398	0.03088	6e-06	-	-	-	-	-	log OR	NHGRI-EBI_GWAS_Catalog
rs842636	rs842636	chr2:61091950	chr2:60864815	A	G	Self-reported psoriasis	EFO_0000676	Neale B	UKBB	European	2017	-0.001318	0.0002614	4.639e-07	-	337159	3871	333288	1	risk diff	Neale-B_UKBB_EUR_2017
rs842636	rs842636	chr2:61091950	chr2:60864815	A	G	Rheumatoid arthritis	EFO_0000685	Okada Y	24390342	European	2014	0.07696	0.01646	1e-07	+	58284	14361	43923	18	log OR	Okada-Y_RA_EUR_2014
rs842636	rs842636	chr2:61091950	chr2:60864815	A	G	Rheumatoid arthritis	EFO_0000685	Okada Y	24390342	Mixed	2014	0.06766	0.01431	3.2e-07	+	80799	19234	61565	22	log OR	Okada-Y_RA_Mixed_2014
rs842636	rs842636	chr2:61091950	chr2:60864815	A	G	Psoriasis	EFO_0000676	Stuart PE	20953189	European	2010	NA	NA	6e-06	NA	-	-	-	-	-	dbGaP
rs7727544	rs7727544	chr5:131590534	chr5:132254841	C	T	Basophil count	EFO_0004586	Astle W	27863252	European	2016	0.01604	0.003519	5.175e-06	+	173480	0	173480	2	IVNT	Astle-W_Blood-Cell-Traits_EUR_2016
rs7727544	rs7727544	chr5:131590534	chr5:132254841	C	T	Eosinophil count	EFO_0004586	Astle W	27863252	European	2016	0.05439	0.003587	6.235e-52	+	173480	0	173480	2	IVNT	Astle-W_Blood-Cell-Traits_EUR_2016
rs7727544	rs7727544	chr5:131590534	chr5:132254841	C	T	Eosinophil percentage of granulocytes	EFO_0004586	Astle W	27863252	European	2016	0.04392	0.003599	3.021e-34	+	173480	0	173480	2	IVNT	Astle-W_Blood-Cell-Traits_EUR_2016
rs7727544	rs7727544	chr5:131590534	chr5:132254841	C	T	Eosinophil percentage of white cells	EFO_0004586	Astle W	27863252	European	2016	0.04664	0.003583	9.794e-39	+	173480	0	173480	2	IVNT	Astle-W_Blood-Cell-Traits_EUR_2016
rs7727544	rs7727544	chr5:131590534	chr5:132254841	C	T	Granulocyte count	EFO_0004586	Astle W	27863252	European	2016	0.02578	0.003612	9.569e-13	+	173480	0	173480	2	IVNT	Astle-W_Blood-Cell-Traits_EUR_2016
rs7727544	rs7727544	chr5:131590534	chr5:132254841	C	T	High light scatter percentage of red cells	EFO_0004586	Astle W	27863252	European	2016	-0.01909	0.003606	1.188e-07	-	173480	0	173480	2	IVNT	Astle-W_Blood-Cell-Traits_EUR_2016
rs7727544	rs7727544	chr5:131590534	chr5:132254841	C	T	High light scatter reticulocyte count	EFO_0004586	Astle W	27863252	European	2016	-0.01786	0.003606	7.265e-07	-	173480	0	173480	2	IVNT	Astle-W_Blood-Cell-Traits_EUR_2016
rs7727544	rs7727544	chr5:131590534	chr5:132254841	C	T	Immature fraction of reticulocytes	EFO_0004586	Astle W	27863252	European	2016	-0.01894	0.003572	1.151e-07	-	173480	0	173480	2	IVNT	Astle-W_Blood-Cell-Traits_EUR_2016
rs7727544	rs7727544	chr5:131590534	chr5:132254841	C	T	Lymphocyte count	EFO_0004586	Astle W	27863252	European	2016	0.01873	0.003621	2.316e-07	+	173480	0	173480	2	IVNT	Astle-W_Blood-Cell-Traits_EUR_2016
rs7727544	rs7727544	chr5:131590534	chr5:132254841	C	T	Mean platelet volume	EFO_0004586	Astle W	27863252	European	2016	-0.03597	0.003636	4.51e-23	-	173480	0	173480	2	IVNT	Astle-W_Blood-Cell-Traits_EUR_2016
rs7727544	rs7727544	chr5:131590534	chr5:132254841	C	T	Monocyte count	EFO_0004586	Astle W	27863252	European	2016	0.02099	0.003594	5.159e-09	+	173480	0	173480	2	IVNT	Astle-W_Blood-Cell-Traits_EUR_2016
rs7727544	rs7727544	chr5:131590534	chr5:132254841	C	T	Myeloid white cell count	EFO_0004586	Astle W	27863252	European	2016	0.02742	0.003621	3.694e-14	+	173480	0	173480	2	IVNT	Astle-W_Blood-Cell-Traits_EUR_2016
rs7727544	rs7727544	chr5:131590534	chr5:132254841	C	T	Neutrophil count	EFO_0004586	Astle W	27863252	European	2016	0.02042	0.003603	1.448e-08	+	173480	0	173480	2	IVNT	Astle-W_Blood-Cell-Traits_EUR_2016
rs7727544	rs7727544	chr5:131590534	chr5:132254841	C	T	Neutrophil percentage of granulocytes	EFO_0004586	Astle W	27863252	European	2016	-0.04203	0.003599	1.665e-31	-	173480	0	173480	2	IVNT	Astle-W_Blood-Cell-Traits_EUR_2016
rs7727544	rs7727544	chr5:131590534	chr5:132254841	C	T	Platelet count	EFO_0004586	Astle W	27863252	European	2016	0.0268	0.003666	2.689e-13	+	173480	0	173480	2	IVNT	Astle-W_Blood-Cell-Traits_EUR_2016
rs7727544	rs7727544	chr5:131590534	chr5:132254841	C	T	Sum basophil neutrophil counts	EFO_0004586	Astle W	27863252	European	2016	0.02076	0.003609	8.742e-09	+	173480	0	173480	2	IVNT	Astle-W_Blood-Cell-Traits_EUR_2016
rs7727544	rs7727544	chr5:131590534	chr5:132254841	C	T	Sum eosinophil basophil counts	EFO_0004586	Astle W	27863252	European	2016	0.05504	0.003591	5.005e-53	+	173480	0	173480	2	IVNT	Astle-W_Blood-Cell-Traits_EUR_2016
rs7727544	rs7727544	chr5:131590534	chr5:132254841	C	T	Sum neutrophil eosinophil counts	EFO_0004586	Astle W	27863252	European	2016	0.02551	0.003606	1.511e-12	+	173480	0	173480	2	IVNT	Astle-W_Blood-Cell-Traits_EUR_2016
rs7727544	rs7727544	chr5:131590534	chr5:132254841	C	T	White blood cell count	EFO_0004586	Astle W	27863252	European	2016	0.0297	0.003606	1.795e-16	+	173480	0	173480	2	IVNT	Astle-W_Blood-Cell-Traits_EUR_2016
rs7727544	rs7727544	chr5:131590534	chr5:132254841	C	T	Height in males	EFO_0004339	GIANT	23754948	European	2013	-0.03	0.0061	1.26e-06	-	60523	0	60523	46	Z-score	GIANT_Height-M_EUR_2013
rs7727544	rs7727544	chr5:131590534	chr5:132254841	C	T	Height tails	EFO_0004339	GIANT	23563607	European	2013	-0.14	0.025	6e-08	-	15896	7939	7957	51	log OR	GIANT_Height-Tails_EUR_2013
rs7727544	rs7727544	chr5:131590534	chr5:132254841	C	T	Height	EFO_0004339	GIANT	20881960	European	2010	NA	NA	1.246e-08	NA	133775	0	133775	46	Z-score	GIANT_Height_EUR_2010
rs7727544	rs7727544	chr5:131590534	chr5:132254841	C	T	Height	EFO_0004339	GIANT	23754948	European	2013	-0.0268	0.004165	1.241e-10	-	133614	0	133614	46	Z-score	GIANT_Height_EUR_2013
rs7727544	rs7727544	chr5:131590534	chr5:132254841	C	T	Height	EFO_0004339	GIANT	25282103	European	2014	-0.036	0.003	2.2e-34	-	253087	0	253087	79	Z-score	GIANT_Height_EUR_2014
rs7727544	rs7727544	chr5:131590534	chr5:132254841	C	T	Waist circumference adjusted for BMI	EFO_0004342	GIANT	25673412	Mixed	2015	-0.02	0.0033	2.3e-09	-	243093	0	243093	109	IVNT	GIANT_WCadjBMI_Mixed_2015
rs7727544	rs7727544	chr5:131590534	chr5:132254841	C	T	Waist circumference in physically active indivdiuals	EFO_0004342	GIANT	28448500	European	2017	-0.0226	0.0043	1.44e-07	-	128583	0	128583	55	IVNT	GIANT_Waist-Active_EUR_2017
rs7727544	rs7727544	chr5:131590534	chr5:132254841	C	T	Waist circumference in physically active indivdiuals	EFO_0004342	GIANT	28448500	Mixed	2017	-0.0208	0.0041	4.2e-07	-	140516	0	140516	58	IVNT	GIANT_Waist-Active_Mixed_2017
rs7727544	rs7727544	chr5:131590534	chr5:132254841	C	T	Waist circumference in female non-smokers	EFO_0004342	GIANT	28443625	Mixed	2017	-0.0218	0.0049	9.644e-06	-	95703	0	95703	70	IVNT	GIANT_Waist-Non-smokers-F_Mixed_2017
rs7727544	rs7727544	chr5:131590534	chr5:132254841	C	T	Waist circumference in non-smokers	EFO_0004342	GIANT	28443625	European	2017	-0.0234	0.0041	1.559e-08	-	142812	0	142812	68	IVNT	GIANT_Waist-Non-smokers_EUR_2017
rs7727544	rs7727544	chr5:131590534	chr5:132254841	C	T	Waist circumference in non-smokers	EFO_0004342	GIANT	28443625	Mixed	2017	-0.0227	0.0039	4.171e-09	-	161458	0	161458	74	IVNT	GIANT_Waist-Non-smokers_Mixed_2017
rs7727544	rs7727544	chr5:131590534	chr5:132254841	C	T	Waist circumference adjusted for physical activity	EFO_0007789	GIANT	28448500	European	2017	-0.0199	0.0037	1.02e-07	-	167112	0	167112	55	IVNT	GIANT_Waist-adjusted-PA_EUR_2017
rs7727544	rs7727544	chr5:131590534	chr5:132254841	C	T	Waist circumference adjusted for physical activity	EFO_0007789	GIANT	28448500	Mixed	2017	-0.0185	0.0035	1.38e-07	-	187069	0	187069	58	IVNT	GIANT_Waist-adjusted-PA_Mixed_2017
rs7727544	rs7727544	chr5:131590534	chr5:132254841	C	T	Waist circumference adjusted for smoking	EFO_0007789;EFO_0004318	GIANT	28443625	European	2017	-0.0208	0.0037	2.1e-08	-	180212	0	180212	68	IVNT	GIANT_Waist-adjusted-Smoking_EUR_2017
rs7727544	rs7727544	chr5:131590534	chr5:132254841	C	T	Waist circumference adjusted for smoking	EFO_0007789;EFO_0004318	GIANT	28443625	Mixed	2017	-0.0192	0.0035	3.916e-08	-	201370	0	201370	74	IVNT	GIANT_Waist-adjusted-Smoking_Mixed_2017
rs7727544	rs7727544	chr5:131590534	chr5:132254841	C	T	Height	EFO_0004339	GIANT	20881960	European	2010	NA	NA	1.246e-08	NA	133653	-	-	-	-	GRASP
rs7727544	rs7727544	chr5:131590534	chr5:132254841	C	T	Crohns disease	EFO_0000384	IBDGC	23128233	European	2012	NA	NA	4.1e-08	NA	14342	6299	8043	7	log OR	IBDGC_Chrons-Disease_EUR_2012
rs7727544	rs7727544	chr5:131590534	chr5:132254841	C	T	Crohns disease	EFO_0000384	IBDGC	26192919	European	2015	-0.1149	0.0231	6.399e-07	-	20883	5956	14927	7	log OR	IBDGC_Chrons-Disease_EUR_2015
rs7727544	rs7727544	chr5:131590534	chr5:132254841	C	T	Inflammatory bowel disease	EFO_0003767	IBDGC	26192919	European	2015	-0.0762	0.017	7.006e-06	-	34652	12882	21770	15	log OR	IBDGC_IBD_EUR_2015
rs7727544	rs7727544	chr5:131590534	chr5:132254841	C	T	Blood metabolite levels	EFO_0005664	Shin SY	24816252	European	2014	-0.015	0.001859	7e-16	-	-	-	-	-	unit decrease	NHGRI-EBI_GWAS_Catalog
rs7727544	rs7727544	chr5:131590534	chr5:132254841	C	T	Arm fat-free mass left	-	Neale B	UKBB	European	2017	-0.01107	0.001555	1.062e-12	-	331159	0	331159	1	IVNT	Neale-B_UKBB_EUR_2017
rs7727544	rs7727544	chr5:131590534	chr5:132254841	C	T	Arm fat-free mass right	-	Neale B	UKBB	European	2017	-0.01105	0.001524	4.086e-13	-	331221	0	331221	1	IVNT	Neale-B_UKBB_EUR_2017
rs7727544	rs7727544	chr5:131590534	chr5:132254841	C	T	Arm predicted mass left	-	Neale B	UKBB	European	2017	-0.01124	0.001549	3.962e-13	-	331146	0	331146	1	IVNT	Neale-B_UKBB_EUR_2017
rs7727544	rs7727544	chr5:131590534	chr5:132254841	C	T	Arm predicted mass right	-	Neale B	UKBB	European	2017	-0.01099	0.001518	4.633e-13	-	331216	0	331216	1	IVNT	Neale-B_UKBB_EUR_2017
rs7727544	rs7727544	chr5:131590534	chr5:132254841	C	T	Asthma	EFO_0000270	Neale B	UKBB	European	2017	0.005581	0.0007836	1.063e-12	+	336782	38791	297991	1	risk diff	Neale-B_UKBB_EUR_2017
rs7727544	rs7727544	chr5:131590534	chr5:132254841	C	T	Basal metabolic rate	EFO_0007777	Neale B	UKBB	European	2017	-0.01271	0.001621	4.681e-15	-	331307	0	331307	1	IVNT	Neale-B_UKBB_EUR_2017
rs7727544	rs7727544	chr5:131590534	chr5:132254841	C	T	Comparative height size at age 10	-	Neale B	UKBB	European	2017	-0.01751	0.00167	1.002e-25	-	332021	0	332021	1	-	Neale-B_UKBB_EUR_2017
rs7727544	rs7727544	chr5:131590534	chr5:132254841	C	T	Forced expiratory volume in 1-second, predicted	EFO_0004314	Neale B	UKBB	European	2017	-0.01558	0.00274	1.293e-08	-	110423	0	110423	1	IVNT	Neale-B_UKBB_EUR_2017
rs7727544	rs7727544	chr5:131590534	chr5:132254841	C	T	Hand grip strength left	EFO_0006941	Neale B	UKBB	European	2017	-0.01218	0.001764	4.891e-12	-	335821	0	335821	1	IVNT	Neale-B_UKBB_EUR_2017
rs7727544	rs7727544	chr5:131590534	chr5:132254841	C	T	Hand grip strength right	EFO_0006941	Neale B	UKBB	European	2017	-0.01298	0.001767	1.998e-13	-	335842	0	335842	1	IVNT	Neale-B_UKBB_EUR_2017
rs7727544	rs7727544	chr5:131590534	chr5:132254841	C	T	Height	EFO_0004339	Neale B	UKBB	European	2017	-0.02697	0.001737	2.392e-54	-	336474	0	336474	1	IVNT	Neale-B_UKBB_EUR_2017
rs7727544	rs7727544	chr5:131590534	chr5:132254841	C	T	Leg fat-free mass left	-	Neale B	UKBB	European	2017	-0.0128	0.00161	1.866e-15	-	331258	0	331258	1	IVNT	Neale-B_UKBB_EUR_2017
rs7727544	rs7727544	chr5:131590534	chr5:132254841	C	T	Leg fat-free mass right	-	Neale B	UKBB	European	2017	-0.01228	0.00161	2.333e-14	-	331285	0	331285	1	IVNT	Neale-B_UKBB_EUR_2017
rs7727544	rs7727544	chr5:131590534	chr5:132254841	C	T	Leg predicted mass left	-	Neale B	UKBB	European	2017	-0.01264	0.001599	2.689e-15	-	331253	0	331253	1	IVNT	Neale-B_UKBB_EUR_2017
rs7727544	rs7727544	chr5:131590534	chr5:132254841	C	T	Leg predicted mass right	-	Neale B	UKBB	European	2017	-0.01228	0.001599	1.617e-14	-	331285	0	331285	1	IVNT	Neale-B_UKBB_EUR_2017
rs7727544	rs7727544	chr5:131590534	chr5:132254841	C	T	No blood clot, bronchitis, emphysema, asthma, rhinitis, eczema or allergy diagnosed by doctor	-	Neale B	UKBB	European	2017	-0.00624	0.001146	5.157e-08	-	336782	228530	108252	1	risk diff	Neale-B_UKBB_EUR_2017
rs7727544	rs7727544	chr5:131590534	chr5:132254841	C	T	Self-reported asthma	EFO_0000270	Neale B	UKBB	European	2017	0.005411	0.000785	5.472e-12	+	337159	39049	298110	1	risk diff	Neale-B_UKBB_EUR_2017
rs7727544	rs7727544	chr5:131590534	chr5:132254841	C	T	Self-reported hypertension	EFO_0000537	Neale B	UKBB	European	2017	0.005037	0.001073	2.683e-06	+	337159	87690	249469	1	risk diff	Neale-B_UKBB_EUR_2017
rs7727544	rs7727544	chr5:131590534	chr5:132254841	C	T	Sitting height	EFO_0004339	Neale B	UKBB	European	2017	-0.01725	0.00189	7.3e-20	-	336172	0	336172	1	IVNT	Neale-B_UKBB_EUR_2017
rs7727544	rs7727544	chr5:131590534	chr5:132254841	C	T	Treatment with bendroflumethiazide	EFO_0007056	Neale B	UKBB	European	2017	0.002959	0.0005671	1.808e-07	+	337159	19084	318075	1	risk diff	Neale-B_UKBB_EUR_2017
rs7727544	rs7727544	chr5:131590534	chr5:132254841	C	T	Trunk fat-free mass	-	Neale B	UKBB	European	2017	-0.01265	0.00154	2.21e-16	-	331030	0	331030	1	IVNT	Neale-B_UKBB_EUR_2017
rs7727544	rs7727544	chr5:131590534	chr5:132254841	C	T	Trunk predicted mass	-	Neale B	UKBB	European	2017	-0.01254	0.001535	3.107e-16	-	330995	0	330995	1	IVNT	Neale-B_UKBB_EUR_2017
rs7727544	rs7727544	chr5:131590534	chr5:132254841	C	T	Vascular or heart problems diagnosed by doctor: high blood pressure	EFO_0004325	Neale B	UKBB	European	2017	0.005194	0.001088	1.805e-06	+	336683	91033	245650	1	risk diff	Neale-B_UKBB_EUR_2017
rs7727544	rs7727544	chr5:131590534	chr5:132254841	C	T	Vascular or heart problems diagnosed by doctor: none of the above	-	Neale B	UKBB	European	2017	-0.005306	0.001117	2.043e-06	-	336683	236530	100153	1	risk diff	Neale-B_UKBB_EUR_2017
rs7727544	rs7727544	chr5:131590534	chr5:132254841	C	T	Weight	EFO_0004338	Neale B	UKBB	European	2017	-0.01116	0.002137	1.788e-07	-	336227	0	336227	1	IVNT	Neale-B_UKBB_EUR_2017
rs7727544	rs7727544	chr5:131590534	chr5:132254841	C	T	Whole body fat-free mass	-	Neale B	UKBB	European	2017	-0.01271	0.001546	2.081e-16	-	331291	0	331291	1	IVNT	Neale-B_UKBB_EUR_2017
rs7727544	rs7727544	chr5:131590534	chr5:132254841	C	T	Whole body water mass	-	Neale B	UKBB	European	2017	-0.01288	0.001549	9.306e-17	-	331315	0	331315	1	IVNT	Neale-B_UKBB_EUR_2017
rs9503551	rs9503551	chr6:3340717	chr6:3340483	A	G	Nicotine dependence	EFO_0003768	Yin X	28440896	Mixed	2017	0.09	0.01952	4e-06	+	-	-	-	-	unit increase	NHGRI-EBI_GWAS_Catalog
rs662138	rs662138	chr6:160564476	chr6:160143444	C	G	Low density lipoprotein	EFO_0004611	GLGC	24097068	European	2013	-0.0402	0.005	1.684e-15	-	165133	0	165133	60	IVNT	GLGC_LDL_EUR_2013
rs662138	rs662138	chr6:160564476	chr6:160143444	C	G	Low density lipoprotein	EFO_0004611	GLGC	20686565	Mixed	2010	-0.0532	0.0074	5.785e-13	-	95454	0	95454	46	Z-score	GLGC_LDL_Mixed_2010
rs662138	rs662138	chr6:160564476	chr6:160143444	C	G	Total cholesterol	EFO_0004574	GLGC	24097068	European	2013	-0.0426	0.0048	2.022e-18	-	179248	0	179248	60	IVNT	GLGC_TC_EUR_2013
rs662138	rs662138	chr6:160564476	chr6:160143444	C	G	Total cholesterol	EFO_0004574	GLGC	20686565	Mixed	2010	-0.0517	0.0073	4.092e-13	-	100184	0	100184	46	Z-score	GLGC_TC_Mixed_2010
rs662138	rs662138	chr6:160564476	chr6:160143444	C	G	LDL cholesterol	EFO_0004195	GLGC	20686565	Mixed	2010	NA	NA	5.785e-13	NA	100184	-	-	-	-	GRASP
rs662138	rs662138	chr6:160564476	chr6:160143444	C	G	Total cholesterol	NCIT_C61032;NCIT_C105586	GLGC	20686565	Mixed	2010	NA	NA	4.092e-13	NA	100184	-	-	-	-	GRASP
rs662138	rs662138	chr6:160564476	chr6:160143444	C	G	Blood metabolite levels	EFO_0005664	Shin SY	24816252	European	2014	NA	NA	1e-22	NA	-	-	-	-	-	NHGRI-EBI_GWAS_Catalog
rs662138	rs662138	chr6:160564476	chr6:160143444	C	G	Blood metabolite levels	EFO_0005664	Shin SY	24816252	European	2014	NA	NA	9e-25	NA	-	-	-	-	-	NHGRI-EBI_GWAS_Catalog
rs662138	rs662138	chr6:160564476	chr6:160143444	C	G	Blood metabolite levels	EFO_0005664	Shin SY	24816252	European	2014	NA	NA	5e-49	NA	-	-	-	-	-	NHGRI-EBI_GWAS_Catalog
rs662138	rs662138	chr6:160564476	chr6:160143444	C	G	Blood metabolite levels	EFO_0005664	Shin SY	24816252	European	2014	NA	NA	3e-14	NA	-	-	-	-	-	NHGRI-EBI_GWAS_Catalog
rs662138	rs662138	chr6:160564476	chr6:160143444	C	G	Metabolic traits	EFO_0004725	Suhre K	21886157	European	2011	-0.155	0.01505	7e-25	-	-	-	-	-	unit decrease	NHGRI-EBI_GWAS_Catalog
rs662138	rs662138	chr6:160564476	chr6:160143444	C	G	Medication for cholesterol, blood pressure or diabetes: cholesterol lowering medication	EFO_0007056	Neale B	UKBB	European	2017	-0.01162	0.001946	2.39e-09	-	154702	35840	118862	1	risk diff	Neale-B_UKBB_EUR_2017
rs662138	rs662138	chr6:160564476	chr6:160143444	C	G	Self-reported high cholesterol	EFO_0008111	Neale B	UKBB	European	2017	-0.006946	0.001019	9.376e-12	-	337159	41296	295863	1	risk diff	Neale-B_UKBB_EUR_2017
rs662138	rs662138	chr6:160564476	chr6:160143444	C	G	Metabolism	HP_0003119;HP_0012278	Suhre K	21886157	European	2011	NA	NA	7e-25	NA	-	-	-	-	-	dbGaP
rs662138	rs662138	chr6:160564476	chr6:160143444	C	G	Coronary artery disease	EFO_0000378;EFO_0001645	van der Harst P	29212778	Mixed	2018	-0.04538	0.009031	5.1e-07	-	296525	34541	261984	1	log OR	van-der-Harst-P_CAD-UKBB_Mixed_2018
rs662138	rs662138	chr6:160564476	chr6:160143444	C	G	Coronary artery disease	EFO_0000378;EFO_0001645	van der Harst P	29212778	Mixed	2018	-0.0352	0.007	4.109e-07	-	547261	122733	424528	2	log OR	van-der-Harst-P_CAD_Mixed_2018
rs11239545	rs11239545	chr10:46012245	chr10:45516797	A	T	High light scatter percentage of red cells	EFO_0004586	Astle W	27863252	European	2016	0.03672	0.004148	8.598e-19	+	173480	0	173480	2	IVNT	Astle-W_Blood-Cell-Traits_EUR_2016
rs11239545	rs11239545	chr10:46012245	chr10:45516797	A	T	High light scatter reticulocyte count	EFO_0004586	Astle W	27863252	European	2016	0.03575	0.004148	6.86e-18	+	173480	0	173480	2	IVNT	Astle-W_Blood-Cell-Traits_EUR_2016
rs11239545	rs11239545	chr10:46012245	chr10:45516797	A	T	Immature fraction of reticulocytes	EFO_0004586	Astle W	27863252	European	2016	0.04002	0.00411	2.078e-22	+	173480	0	173480	2	IVNT	Astle-W_Blood-Cell-Traits_EUR_2016
rs11239545	rs11239545	chr10:46012245	chr10:45516797	A	T	Mean corpuscular hemoglobin	EFO_0004586	Astle W	27863252	European	2016	0.02703	0.004098	4.211e-11	+	173480	0	173480	2	IVNT	Astle-W_Blood-Cell-Traits_EUR_2016
rs11239545	rs11239545	chr10:46012245	chr10:45516797	A	T	Mean corpuscular volume	EFO_0004586	Astle W	27863252	European	2016	0.02763	0.004086	1.36e-11	+	173480	0	173480	2	IVNT	Astle-W_Blood-Cell-Traits_EUR_2016
rs11239545	rs11239545	chr10:46012245	chr10:45516797	A	T	Red cell distribution width	EFO_0004586	Astle W	27863252	European	2016	0.02477	0.004097	1.496e-09	+	173480	0	173480	2	IVNT	Astle-W_Blood-Cell-Traits_EUR_2016
rs11239545	rs11239545	chr10:46012245	chr10:45516797	A	T	Reticulocyte count	EFO_0004586	Astle W	27863252	European	2016	0.02386	0.004157	9.508e-09	+	173480	0	173480	2	IVNT	Astle-W_Blood-Cell-Traits_EUR_2016
rs11239545	rs11239545	chr10:46012245	chr10:45516797	A	T	Reticulocyte fraction of red cells	EFO_0004586	Astle W	27863252	European	2016	0.02513	0.004155	1.466e-09	+	173480	0	173480	2	IVNT	Astle-W_Blood-Cell-Traits_EUR_2016
rs11239545	rs11239545	chr10:46012245	chr10:45516797	A	T	High density lipoprotein	EFO_0004612	GLGC	24097068	European	2013	0.0288	0.0054	4.402e-07	+	94237	0	94237	60	IVNT	GLGC_HDL_EUR_2013
rs11239545	rs11239545	chr10:46012245	chr10:45516797	A	T	High density lipoprotein	EFO_0004612	GLGC	20686565	Mixed	2010	0.0285	0.0056	3.956e-07	+	99900	0	99900	46	Z-score	GLGC_HDL_Mixed_2010
rs11239545	rs11239545	chr10:46012245	chr10:45516797	A	T	HDL cholesterol	NCIT_C61041;NCIT_C105587	GLGC	20686565	Mixed	2010	NA	NA	3.956e-07	NA	100184	-	-	-	-	GRASP
rs11239545	rs11239545	chr10:46012245	chr10:45516797	A	T	Cholelithiasis	EFO_0004799	Neale B	UKBB	European	2017	0.002898	0.0004014	5.231e-13	+	337199	6986	330213	1	risk diff	Neale-B_UKBB_EUR_2017
rs10821585	rs10821585	chr10:61516587	chr10:59756829	A	G	Serum urate	EFO_0004531	GUGC	23263486	European	2012	-0.027	0.0054	2.006e-06	-	110043	0	110043	48	mg/dl	GUGC_Urate_EUR_2012
rs12356193	rs12356193	chr10:61413353	chr10:59653595	A	G	Height	EFO_0004339	GIANT	25282103	European	2014	-0.022	0.0042	3.9e-07	-	236044	0	236044	79	Z-score	GIANT_Height_EUR_2014
rs12356193	rs12356193	chr10:61413353	chr10:59653595	A	G	DL carnitine concentration	-	Kolz M	19503597	European	2009	NA	NA	4e-26	NA	28141	-	-	-	-	GRASP
rs12356193	rs12356193	chr10:61413353	chr10:59653595	A	G	Propionyl L carnitine concentration	NCIT_C80057	Kolz M	19503597	European	2009	NA	NA	5e-08	NA	28141	-	-	-	-	GRASP
rs12356193	rs12356193	chr10:61413353	chr10:59653595	A	G	Serum urate	NCIT_C64814	GUGC	23263486	European	2012	NA	NA	3.89e-19	NA	69374	-	-	-	-	GRASP
rs12356193	rs12356193	chr10:61413353	chr10:59653595	A	G	Uric acid	NCIT_C62652;CHEBI_27226	Kolz M	19503597	European	2009	NA	NA	1.07e-08	NA	28141	-	-	-	-	GRASP
rs12356193	rs12356193	chr10:61413353	chr10:59653595	A	G	Serum urate	EFO_0004531	GUGC	23263486	European	2012	0.074	0.0078	3.895e-19	+	105387	0	105387	48	mg/dl	GUGC_Urate_EUR_2012
rs12356193	rs12356193	chr10:61413353	chr10:59653595	A	G	Blood metabolite levels	EFO_0005664	Shin SY	24816252	European	2014	0.027	0.00161	4e-63	+	-	-	-	-	unit increase	NHGRI-EBI_GWAS_Catalog
rs12356193	rs12356193	chr10:61413353	chr10:59653595	A	G	Blood metabolite levels	EFO_0005664	Shin SY	24816252	European	2014	0.024	0.002634	8e-20	+	-	-	-	-	unit increase	NHGRI-EBI_GWAS_Catalog
rs12356193	rs12356193	chr10:61413353	chr10:59653595	A	G	Blood metabolite levels	EFO_0005664	Shin SY	24816252	European	2014	0.033	0.002739	2e-33	+	-	-	-	-	unit increase	NHGRI-EBI_GWAS_Catalog
rs12356193	rs12356193	chr10:61413353	chr10:59653595	A	G	Uric acid levels	EFO_0004761	Kolz M	19503597	European	2009	0.08	0.01396	1e-08	+	-	-	-	-	mg/dl increase	NHGRI-EBI_GWAS_Catalog
rs12356193	rs12356193	chr10:61413353	chr10:59653595	A	G	Height	EFO_0004339	Neale B	UKBB	European	2017	-0.01867	0.002312	6.639e-16	-	336474	0	336474	1	IVNT	Neale-B_UKBB_EUR_2017
rs12356193	rs12356193	chr10:61413353	chr10:59653595	A	G	Self-reported gout	EFO_0004274	Neale B	UKBB	European	2017	0.002244	0.0003846	5.371e-09	+	337159	4807	332352	1	risk diff	Neale-B_UKBB_EUR_2017
rs12356193	rs12356193	chr10:61413353	chr10:59653595	A	G	Self-reported systemic lupus erythematosis or sle	EFO_0002690	Neale B	UKBB	European	2017	-0.0004873	0.0001075	5.792e-06	-	337159	366	336793	1	risk diff	Neale-B_UKBB_EUR_2017
rs12356193	rs12356193	chr10:61413353	chr10:59653595	A	G	Sitting height	EFO_0004339	Neale B	UKBB	European	2017	-0.0157	0.002515	4.361e-10	-	336172	0	336172	1	IVNT	Neale-B_UKBB_EUR_2017
rs12356193	rs12356193	chr10:61413353	chr10:59653595	A	G	Treatment with allopurinol	EFO_0007056	Neale B	UKBB	European	2017	0.001788	0.0003437	1.976e-07	+	337159	3819	333340	1	risk diff	Neale-B_UKBB_EUR_2017
rs12356193	rs12356193	chr10:61413353	chr10:59653595	A	G	Trunk fat-free mass	-	Neale B	UKBB	European	2017	-0.009065	0.00205	9.775e-06	-	331030	0	331030	1	IVNT	Neale-B_UKBB_EUR_2017
rs12356193	rs12356193	chr10:61413353	chr10:59653595	A	G	Trunk predicted mass	-	Neale B	UKBB	European	2017	-0.009058	0.002043	9.291e-06	-	330995	0	330995	1	IVNT	Neale-B_UKBB_EUR_2017
rs12356193	rs12356193	chr10:61413353	chr10:59653595	A	G	Uric acid	NCIT_C62652;CHEBI_27226	Kolz M	19503597	European	2009	NA	NA	1e-08	NA	-	-	-	-	-	dbGaP
rs10897266	rs10897266	chr11:62155112	chr11:62387640	A	T	Comparative body size at age 10	-	Neale B	UKBB	European	2017	0.008651	0.001681	2.68e-07	+	331693	0	331693	1	-	Neale-B_UKBB_EUR_2017
rs6102466	rs6102466	chr20:40188916	chr20:41560277	C	T	Arm fat percentage left	-	Neale B	UKBB	European	2017	0.01023	0.002229	4.477e-06	+	331198	0	331198	1	IVNT	Neale-B_UKBB_EUR_2017
rs6102466	rs6102466	chr20:40188916	chr20:41560277	C	T	Body fat percentage	EFO_0007800	Neale B	UKBB	European	2017	0.01165	0.002258	2.476e-07	+	331117	0	331117	1	IVNT	Neale-B_UKBB_EUR_2017
rs6102466	rs6102466	chr20:40188916	chr20:41560277	C	T	Heel bone mineral density	EFO_0009270	Neale B	UKBB	European	2017	-0.0175	0.003773	3.538e-06	-	194398	0	194398	1	IVNT	Neale-B_UKBB_EUR_2017
rs6102466	rs6102466	chr20:40188916	chr20:41560277	C	T	Leg fat mass left	-	Neale B	UKBB	European	2017	0.01085	0.002327	3.105e-06	+	331275	0	331275	1	IVNT	Neale-B_UKBB_EUR_2017
rs6102466	rs6102466	chr20:40188916	chr20:41560277	C	T	Leg fat mass right	-	Neale B	UKBB	European	2017	0.01066	0.002354	5.921e-06	+	331293	0	331293	1	IVNT	Neale-B_UKBB_EUR_2017
rs6102466	rs6102466	chr20:40188916	chr20:41560277	C	T	Leg fat percentage left	-	Neale B	UKBB	European	2017	0.009372	0.001841	3.588e-07	+	331278	0	331278	1	IVNT	Neale-B_UKBB_EUR_2017
rs6102466	rs6102466	chr20:40188916	chr20:41560277	C	T	Leg fat percentage right	-	Neale B	UKBB	European	2017	0.009702	0.001865	1.971e-07	+	331296	0	331296	1	IVNT	Neale-B_UKBB_EUR_2017
rs6102466	rs6102466	chr20:40188916	chr20:41560277	C	T	Pulse rate	EFO_0004326	Neale B	UKBB	European	2017	0.01429	0.003034	2.473e-06	+	317756	0	317756	1	IVNT	Neale-B_UKBB_EUR_2017
rs6102466	rs6102466	chr20:40188916	chr20:41560277	C	T	Time spent watching television	-	Neale B	UKBB	European	2017	0.01041	0.002266	4.353e-06	+	319740	0	319740	1	-	Neale-B_UKBB_EUR_2017
rs6102466	rs6102466	chr20:40188916	chr20:41560277	C	T	Trunk fat percentage	-	Neale B	UKBB	European	2017	0.01196	0.002706	9.868e-06	+	331113	0	331113	1	IVNT	Neale-B_UKBB_EUR_2017
rs9287841	rs9287841	chr2:149805575	chr2:148949061	A	T	Cause of death: car occupant injured in unspecified traffic accident	-	Neale B	UKBB	European	2017	-0.00533	0.0009784	5.269e-08	-	7637	8	7629	1	risk diff	Neale-B_UKBB_EUR_2017
rs7843564	rs7843564	chr8:20461123	chr8:20603612	G	T	Cause of death: fatty liver	EFO_0003095;EFO_0001422;EFO_0008421	Neale B	UKBB	European	2017	0.005817	0.001026	1.484e-08	+	7637	9	7628	1	risk diff	Neale-B_UKBB_EUR_2017
rs913080	rs913080	chr9:116555563	chr9:113793283	T	C	Hair or balding pattern: pattern 4	EFO_0007822	Neale B	UKBB	European	2017	-0.008817	0.00147	2.001e-09	-	154988	28389	126599	1	risk diff	Neale-B_UKBB_EUR_2017
rs10829186	rs10829186	chr10:18962541	chr10:18673612	A	G	Openness	EFO_0004190;EFO_0006939;EFO_0006940	GPC	21173776	European	2010	0.4145	0.0874	2.13e-06	+	17375	0	17375	10	-	GPC_Openness_EUR_2010
rs10829186	rs10829186	chr10:18962541	chr10:18673612	A	G	Openness to experience	-	GPC	21173776	European	2010	NA	NA	2.13e-06	NA	17375	-	-	-	-	GRASP
rs12450208	rs12450208	chr17:50927702	chr17:52850342	C	T	Cause of death: home	-	Neale B	UKBB	European	2017	-0.007943	0.001778	8.035e-06	-	7637	8	7629	1	risk diff	Neale-B_UKBB_EUR_2017
rs3886930	rs3886930	chr4:173083454	chr4:172162303	C	T	Past tobacco smoking	EFO_0006527	Neale B	UKBB	European	2017	0.01547	0.003243	1.843e-06	+	310749	0	310749	1	-	Neale-B_UKBB_EUR_2017
rs3886930	rs3886930	chr4:173083454	chr4:172162303	C	T	Smoking status: previous	EFO_0006527	Neale B	UKBB	European	2017	-0.005648	0.001191	2.121e-06	-	336024	118419	217605	1	risk diff	Neale-B_UKBB_EUR_2017
rs12211179	rs12211179	chr6:157376672	chr6:157055538	A	G	Treatment with maxidex eye drops	EFO_0007056	Neale B	UKBB	European	2017	0.0002122	4.749e-05	7.852e-06	+	337159	83	337076	1	risk diff	Neale-B_UKBB_EUR_2017
rs12211179	rs12211179	chr6:157376672	chr6:157055538	A	G	Types of physical activity in last 4 weeks: light diy	EFO_0008002	Neale B	UKBB	European	2017	0.008103	0.001509	7.91e-08	+	335599	175376	160223	1	risk diff	Neale-B_UKBB_EUR_2017
rs9472173	rs9472173	chr6:43933256	chr6:43965519	C	T	Serum vascular endothelial growth factor VEGF	EFO_0003276	Debette S	21757650	European	2011	NA	NA	0	NA	3527	-	-	-	-	GRASP
rs10762231	rs10762231	chr10:70323114	chr10:68563357	A	G	Arm predicted mass right	-	Neale B	UKBB	European	2017	-0.006938	0.001564	9.211e-06	-	331216	0	331216	1	IVNT	Neale-B_UKBB_EUR_2017
rs10762231	rs10762231	chr10:70323114	chr10:68563357	A	G	Morning or evening person	EFO_0008328	Neale B	UKBB	European	2017	0.01233	0.002478	6.542e-07	+	301143	0	301143	1	-	Neale-B_UKBB_EUR_2017
rs10762231	rs10762231	chr10:70323114	chr10:68563357	A	G	Pulse rate	EFO_0004326	Neale B	UKBB	European	2017	-0.01312	0.002596	4.328e-07	-	317756	0	317756	1	IVNT	Neale-B_UKBB_EUR_2017
rs11107328	rs11107328	chr12:94405399	chr12:94011623	C	G	Cause of death: urinary organ, unspecified	-	Neale B	UKBB	European	2017	-0.006897	0.001379	5.788e-07	-	7637	9	7628	1	risk diff	Neale-B_UKBB_EUR_2017
rs10469966	rs10469966	chr2:73752368	chr2:73525241	A	G	log eGFR creatinine in non diabetics	EFO_0005208	CKDGen	26831199	European	2016	0.0095	0.0011	7.4e-18	+	118353	0	118353	45	ml/min/1.73m2	CKDGen_eGFRcrea-NDM_EUR_2016
rs10469966	rs10469966	chr2:73752368	chr2:73525241	A	G	log eGFR creatinine	EFO_0005208	CKDGen	20383146	European	2010	NA	NA	4.4e-07	+	67093	0	67093	20	ml/min/1.73m2	CKDGen_eGFRcrea_EUR_2010
rs10469966	rs10469966	chr2:73752368	chr2:73525241	A	G	log eGFR creatinine	EFO_0005208	CKDGen	26831199	European	2016	0.0093	0.0011	5e-18	+	133693	0	133693	48	ml/min/1.73m2	CKDGen_eGFRcrea_EUR_2016
rs10469966	rs10469966	chr2:73752368	chr2:73525241	A	G	Serum creatinine	EFO_0004518	CKDGen	20383146	European	2010	NA	NA	3.5e-09	NA	67093	-	-	-	-	GRASP
rs10469966	rs10469966	chr2:73752368	chr2:73525241	A	G	Blood metabolite levels	EFO_0005664	Shin SY	24816252	European	2014	0.102	0.006741	1e-51	+	-	-	-	-	unit increase	NHGRI-EBI_GWAS_Catalog
rs10469966	rs10469966	chr2:73752368	chr2:73525241	A	G	Age completed full time education	EFO_0004784	Neale B	UKBB	European	2017	-0.01458	0.002792	1.771e-07	-	226899	0	226899	1	-	Neale-B_UKBB_EUR_2017
rs10469966	rs10469966	chr2:73752368	chr2:73525241	A	G	Qualifications: college or university degree	EFO_0004784	Neale B	UKBB	European	2017	-0.006271	0.001316	1.88e-06	-	334070	106305	227765	1	risk diff	Neale-B_UKBB_EUR_2017
rs10469966	rs10469966	chr2:73752368	chr2:73525241	A	G	Schizophrenia	EFO_0000692	PGC	25056061	Mixed	2014	0.0653	0.0129	4.437e-07	+	82315	35476	46839	49	log OR	PGC_Schizophrenia_Mixed_2014
rs42789	rs42789	chr2:40845671	chr2:40618531	G	A	Heel bone mineral density	EFO_0009270	Neale B	UKBB	European	2017	-0.0166	0.003162	1.51e-07	-	194398	0	194398	1	IVNT	Neale-B_UKBB_EUR_2017
rs42789	rs42789	chr2:40845671	chr2:40618531	G	A	Heel bone mineral density right	EFO_0009270	Neale B	UKBB	European	2017	-0.01961	0.004192	2.894e-06	-	106251	0	106251	1	IVNT	Neale-B_UKBB_EUR_2017
rs1450233	rs1450233	chr4:144695863	chr4:143774710	A	T	High light scatter percentage of red cells	EFO_0004586	Astle W	27863252	European	2016	-0.05836	0.003842	4.109e-52	-	173480	0	173480	2	IVNT	Astle-W_Blood-Cell-Traits_EUR_2016
rs1450233	rs1450233	chr4:144695863	chr4:143774710	A	T	High light scatter reticulocyte count	EFO_0004586	Astle W	27863252	European	2016	-0.05759	0.003842	8.614e-51	-	173480	0	173480	2	IVNT	Astle-W_Blood-Cell-Traits_EUR_2016
rs1450233	rs1450233	chr4:144695863	chr4:143774710	A	T	Immature fraction of reticulocytes	EFO_0004586	Astle W	27863252	European	2016	-0.04806	0.003805	1.423e-36	-	173480	0	173480	2	IVNT	Astle-W_Blood-Cell-Traits_EUR_2016
rs1450233	rs1450233	chr4:144695863	chr4:143774710	A	T	Platelet count	EFO_0004586	Astle W	27863252	European	2016	-0.01912	0.003905	9.716e-07	-	173480	0	173480	2	IVNT	Astle-W_Blood-Cell-Traits_EUR_2016
rs1450233	rs1450233	chr4:144695863	chr4:143774710	A	T	Plateletcrit	EFO_0004586	Astle W	27863252	European	2016	-0.02269	0.003918	7.004e-09	-	173480	0	173480	2	IVNT	Astle-W_Blood-Cell-Traits_EUR_2016
rs1450233	rs1450233	chr4:144695863	chr4:143774710	A	T	Red cell distribution width	EFO_0004586	Astle W	27863252	European	2016	-0.02579	0.003792	1.042e-11	-	173480	0	173480	2	IVNT	Astle-W_Blood-Cell-Traits_EUR_2016
rs1450233	rs1450233	chr4:144695863	chr4:143774710	A	T	Reticulocyte count	EFO_0004586	Astle W	27863252	European	2016	-0.04918	0.003848	2.131e-37	-	173480	0	173480	2	IVNT	Astle-W_Blood-Cell-Traits_EUR_2016
rs1450233	rs1450233	chr4:144695863	chr4:143774710	A	T	Reticulocyte fraction of red cells	EFO_0004586	Astle W	27863252	European	2016	-0.05138	0.003846	1.067e-40	-	173480	0	173480	2	IVNT	Astle-W_Blood-Cell-Traits_EUR_2016
rs1450233	rs1450233	chr4:144695863	chr4:143774710	A	T	HbA1c	EFO_0004541;EFO_0001360	MAGIC	28898252	European	2017	0.01	0.0019	2.407e-08	+	123665	0	123665	50	%	MAGIC_HbA1c_EUR_2017
rs1450233	rs1450233	chr4:144695863	chr4:143774710	A	T	Height	EFO_0004339	Neale B	UKBB	European	2017	-0.008316	0.001855	7.343e-06	-	336474	0	336474	1	IVNT	Neale-B_UKBB_EUR_2017
rs1450233	rs1450233	chr4:144695863	chr4:143774710	A	T	Sitting height	EFO_0004339	Neale B	UKBB	European	2017	-0.009667	0.002018	1.658e-06	-	336172	0	336172	1	IVNT	Neale-B_UKBB_EUR_2017
rs4488133	rs4488133	chr10:100159136	chr10:98399379	A	T	Blood metabolite levels	EFO_0005664	Shin SY	24816252	European	2014	NA	NA	0	NA	-	-	-	-	-	NHGRI-EBI_GWAS_Catalog
rs4488133	rs4488133	chr10:100159136	chr10:98399379	A	T	Blood metabolite levels	EFO_0005664	Shin SY	24816252	European	2014	NA	NA	1e-48	NA	-	-	-	-	-	NHGRI-EBI_GWAS_Catalog
rs12295872	rs12295872	chr11:82897094	chr11:83186052	A	G	Treatment with arthrotec 50 tablet	EFO_0007056	Neale B	UKBB	European	2017	0.001307	0.0002904	6.826e-06	+	337159	279	336880	1	risk diff	Neale-B_UKBB_EUR_2017
rs10492598	rs10492598	chr13:67637548	chr13:67063416	A	C	Cause of death: home	-	Neale B	UKBB	European	2017	0.009152	0.001791	3.311e-07	+	7637	5	7632	1	risk diff	Neale-B_UKBB_EUR_2017
rs10492598	rs10492598	chr13:67637548	chr13:67063416	A	C	Pregnancy examination and test	-	Neale B	UKBB	European	2017	0.0007184	0.0001439	5.943e-07	+	337199	62	337137	1	risk diff	Neale-B_UKBB_EUR_2017
rs10492598	rs10492598	chr13:67637548	chr13:67063416	A	C	Cholesterol ldl	EFO_0004195	Kathiresan	17903299	European	2007	NA	NA	1.379e-07	NA	-	-	-	-	-	dbGaP
rs4899659	rs4899659	chr14:78038642	chr14:77572299	C	G	Red cell distribution width	EFO_0004586	Astle W	27863252	European	2016	0.02024	0.003689	4.095e-08	+	173480	0	173480	2	IVNT	Astle-W_Blood-Cell-Traits_EUR_2016
rs1802376	rs1802376	chr15:64428559	chr15:64136360	A	G	Monocyte count	EFO_0004586	Astle W	27863252	European	2016	-0.06649	0.01294	2.792e-07	-	173480	0	173480	2	IVNT	Astle-W_Blood-Cell-Traits_EUR_2016
rs6925144	rs6925144	chr6:122703510	chr6:122382365	C	T	Pulse rate	EFO_0004326	Neale B	UKBB	European	2017	-0.01906	0.002507	2.871e-14	-	317756	0	317756	1	IVNT	Neale-B_UKBB_EUR_2017
rs6925144	rs6925144	chr6:122703510	chr6:122382365	C	T	Pulse rate	EFO_0004326	Neale B	UKBB	European	2017	-0.02249	0.00425	1.206e-07	-	110153	0	110153	1	IVNT	Neale-B_UKBB_EUR_2017
rs6685187	rs6685187	chr1:151858888	chr1:151886412	A	G	Blood metabolite levels	EFO_0005664	Shin SY	24816252	European	2014	0.043	0.004057	3e-26	+	-	-	-	-	unit decrease	NHGRI-EBI_GWAS_Catalog
rs3770914	rs3770914	chr2:36636830	chr2:36409687	T	C	Treatment with acyclovir	EFO_0007056	Neale B	UKBB	European	2017	-0.0003029	6.825e-05	9.118e-06	-	337159	110	337049	1	risk diff	Neale-B_UKBB_EUR_2017
rs393228	rs393228	chr6:24962428	chr6:24962200	T	G	Mean corpuscular hemoglobin	EFO_0004586	Astle W	27863252	European	2016	0.0342	0.007176	1.875e-06	+	173480	0	173480	2	IVNT	Astle-W_Blood-Cell-Traits_EUR_2016
rs7826057	rs7826057	chr8:95795266	chr8:94783038	A	G	Intelligence	EFO_0004337	Sniekers S	28530673	European	2017	0.02938	0.00613	1.648e-06	+	78308	0	78308	13	-	Sniekers-S_Intelligence_EUR_2017
rs9552232	rs9552232	chr13:21121357	chr13:20547218	A	G	Cause of death: acute lymphoblastic leukaemia	EFO_0000220	Neale B	UKBB	European	2017	0.004984	0.001071	3.306e-06	+	7637	6	7631	1	risk diff	Neale-B_UKBB_EUR_2017
rs6073326	rs6073326	chr20:42732000	chr20:44103360	A	T	Impedance of arm left	-	Neale B	UKBB	European	2017	-0.008313	0.001729	1.517e-06	-	331292	0	331292	1	IVNT	Neale-B_UKBB_EUR_2017
rs6073326	rs6073326	chr20:42732000	chr20:44103360	A	T	Impedance of arm right	-	Neale B	UKBB	European	2017	-0.008303	0.001721	1.411e-06	-	331279	0	331279	1	IVNT	Neale-B_UKBB_EUR_2017
rs6073326	rs6073326	chr20:42732000	chr20:44103360	A	T	Impedance of leg left	-	Neale B	UKBB	European	2017	-0.0117	0.002232	1.599e-07	-	331296	0	331296	1	IVNT	Neale-B_UKBB_EUR_2017
rs6073326	rs6073326	chr20:42732000	chr20:44103360	A	T	Impedance of leg right	-	Neale B	UKBB	European	2017	-0.01258	0.002215	1.329e-08	-	331301	0	331301	1	IVNT	Neale-B_UKBB_EUR_2017
rs6073326	rs6073326	chr20:42732000	chr20:44103360	A	T	Impedance of whole body	-	Neale B	UKBB	European	2017	-0.0101	0.001866	6.299e-08	-	331284	0	331284	1	IVNT	Neale-B_UKBB_EUR_2017
rs7552404	rs7552404	chr1:76135946	chr1:75670261	A	G	Acylcarnitine levels	EFO_0005059;EFO_0005664	Draisma H	26068415	European	2015	0.1411	0.009547	2e-49	+	-	-	-	-	unit increase	NHGRI-EBI_GWAS_Catalog
rs7552404	rs7552404	chr1:76135946	chr1:75670261	A	G	Acylcarnitine levels	EFO_0005059;EFO_0005664	Draisma H	26068415	European	2015	0.1331	0.01091	3e-34	+	-	-	-	-	unit increase	NHGRI-EBI_GWAS_Catalog
rs7552404	rs7552404	chr1:76135946	chr1:75670261	A	G	Acylcarnitine levels	EFO_0005059;EFO_0005664	Draisma H	26068415	European	2015	0.0817	0.006607	4e-35	+	-	-	-	-	unit increase	NHGRI-EBI_GWAS_Catalog
rs7552404	rs7552404	chr1:76135946	chr1:75670261	A	G	Blood metabolite levels	EFO_0005664	Shin SY	24816252	European	2014	0.075	0.004019	1e-77	+	-	-	-	-	unit increase	NHGRI-EBI_GWAS_Catalog
rs7552404	rs7552404	chr1:76135946	chr1:75670261	A	G	Blood metabolite levels	EFO_0005664	Shin SY	24816252	European	2014	0.056	0.004061	3e-43	+	-	-	-	-	unit increase	NHGRI-EBI_GWAS_Catalog
rs4672596	rs4672596	chr2:211648806	chr2:210784082	C	T	log eGFR creatinine in non diabetics	EFO_0005208	CKDGen	26831199	European	2016	-0.005	0.00092	5.5e-08	-	118358	0	118358	45	ml/min/1.73m2	CKDGen_eGFRcrea-NDM_EUR_2016
rs4672596	rs4672596	chr2:211648806	chr2:210784082	C	T	log eGFR creatinine	EFO_0005208	CKDGen	26831199	European	2016	-0.0051	0.00092	1.5e-08	-	133708	0	133708	48	ml/min/1.73m2	CKDGen_eGFRcrea_EUR_2016
rs4672596	rs4672596	chr2:211648806	chr2:210784082	C	T	Illnesses of mother: heart disease	EFO_0003777	Neale B	UKBB	European	2017	-0.00546	0.001023	9.351e-08	-	311606	62065	249541	1	risk diff	Neale-B_UKBB_EUR_2017
rs8396	rs8396	chr4:159630817	chr4:158709665	T	C	Acylcarnitine levels	EFO_0005059;EFO_0005664	Draisma H	26068415	European	2015	0.0794	0.01045	3e-14	+	-	-	-	-	unit increase	NHGRI-EBI_GWAS_Catalog
rs8396	rs8396	chr4:159630817	chr4:158709665	T	C	Acylcarnitine levels	EFO_0005059;EFO_0005664	Draisma H	26068415	European	2015	0.1028	0.01174	2e-18	+	-	-	-	-	unit increase	NHGRI-EBI_GWAS_Catalog
rs8396	rs8396	chr4:159630817	chr4:158709665	T	C	Blood metabolite levels	EFO_0005664	Shin SY	24816252	European	2014	0.026	0.003639	9e-13	+	-	-	-	-	unit increase	NHGRI-EBI_GWAS_Catalog
rs8396	rs8396	chr4:159630817	chr4:158709665	T	C	Blood metabolite levels	EFO_0005664	Shin SY	24816252	European	2014	0.048	0.004095	1e-31	+	-	-	-	-	unit increase	NHGRI-EBI_GWAS_Catalog
rs8396	rs8396	chr4:159630817	chr4:158709665	T	C	Blood metabolite levels	EFO_0005664	Shin SY	24816252	European	2014	0.053	0.004126	9e-38	+	-	-	-	-	unit increase	NHGRI-EBI_GWAS_Catalog
rs8396	rs8396	chr4:159630817	chr4:158709665	T	C	Blood protein levels	EFO_0008140	Suhre K	28240269	European	2017	-0.5011	0.04728	3e-26	-	-	-	-	-	unit increase	NHGRI-EBI_GWAS_Catalog
rs8396	rs8396	chr4:159630817	chr4:158709665	T	C	Metabolic traits	EFO_0004725	Suhre K	21886157	European	2011	-0.098	0.01256	6e-15	-	-	-	-	-	unit decrease	NHGRI-EBI_GWAS_Catalog
rs8396	rs8396	chr4:159630817	chr4:158709665	T	C	Metabolite levels	EFO_0004725	Illig T	20037589	European	2009	5.6	0.5527	4e-24	+	-	-	-	-	% variance explained	NHGRI-EBI_GWAS_Catalog
rs8396	rs8396	chr4:159630817	chr4:158709665	T	C	Metabolism	HP_0003119;HP_0012278	Suhre K	21886157	European	2011	NA	NA	6e-15	NA	-	-	-	-	-	dbGaP
rs8396	rs8396	chr4:159630817	chr4:158709665	T	C	Nonalcoholic fatty liver disease	NCIT_C84444	Illig T	20037589	European	2009	NA	NA	4e-24	NA	-	-	-	-	-	dbGaP
rs274567	rs274567	chr5:131714409	chr5:132378717	T	C	Basophil count	EFO_0004586	Astle W	27863252	European	2016	0.0167	0.003629	4.154e-06	+	173480	0	173480	2	IVNT	Astle-W_Blood-Cell-Traits_EUR_2016
rs274567	rs274567	chr5:131714409	chr5:132378717	T	C	Eosinophil count	EFO_0004586	Astle W	27863252	European	2016	0.05298	0.003698	1.476e-46	+	173480	0	173480	2	IVNT	Astle-W_Blood-Cell-Traits_EUR_2016
rs274567	rs274567	chr5:131714409	chr5:132378717	T	C	Eosinophil percentage of granulocytes	EFO_0004586	Astle W	27863252	European	2016	0.0418	0.003711	1.93e-29	+	173480	0	173480	2	IVNT	Astle-W_Blood-Cell-Traits_EUR_2016
rs274567	rs274567	chr5:131714409	chr5:132378717	T	C	Eosinophil percentage of white cells	EFO_0004586	Astle W	27863252	European	2016	0.04526	0.003694	1.679e-34	+	173480	0	173480	2	IVNT	Astle-W_Blood-Cell-Traits_EUR_2016
rs274567	rs274567	chr5:131714409	chr5:132378717	T	C	Granulocyte count	EFO_0004586	Astle W	27863252	European	2016	0.02529	0.003724	1.113e-11	+	173480	0	173480	2	IVNT	Astle-W_Blood-Cell-Traits_EUR_2016
rs274567	rs274567	chr5:131714409	chr5:132378717	T	C	High light scatter percentage of red cells	EFO_0004586	Astle W	27863252	European	2016	-0.02074	0.003717	2.402e-08	-	173480	0	173480	2	IVNT	Astle-W_Blood-Cell-Traits_EUR_2016
rs274567	rs274567	chr5:131714409	chr5:132378717	T	C	High light scatter reticulocyte count	EFO_0004586	Astle W	27863252	European	2016	-0.01965	0.003718	1.25e-07	-	173480	0	173480	2	IVNT	Astle-W_Blood-Cell-Traits_EUR_2016
rs274567	rs274567	chr5:131714409	chr5:132378717	T	C	Immature fraction of reticulocytes	EFO_0004586	Astle W	27863252	European	2016	-0.01855	0.003682	4.751e-07	-	173480	0	173480	2	IVNT	Astle-W_Blood-Cell-Traits_EUR_2016
rs274567	rs274567	chr5:131714409	chr5:132378717	T	C	Mean platelet volume	EFO_0004586	Astle W	27863252	European	2016	-0.0359	0.003748	9.973e-22	-	173480	0	173480	2	IVNT	Astle-W_Blood-Cell-Traits_EUR_2016
rs274567	rs274567	chr5:131714409	chr5:132378717	T	C	Monocyte count	EFO_0004586	Astle W	27863252	European	2016	0.02489	0.003706	1.852e-11	+	173480	0	173480	2	IVNT	Astle-W_Blood-Cell-Traits_EUR_2016
rs274567	rs274567	chr5:131714409	chr5:132378717	T	C	Myeloid white cell count	EFO_0004586	Astle W	27863252	European	2016	0.02746	0.003733	1.903e-13	+	173480	0	173480	2	IVNT	Astle-W_Blood-Cell-Traits_EUR_2016
rs274567	rs274567	chr5:131714409	chr5:132378717	T	C	Neutrophil count	EFO_0004586	Astle W	27863252	European	2016	0.02018	0.003714	5.507e-08	+	173480	0	173480	2	IVNT	Astle-W_Blood-Cell-Traits_EUR_2016
rs274567	rs274567	chr5:131714409	chr5:132378717	T	C	Neutrophil percentage of granulocytes	EFO_0004586	Astle W	27863252	European	2016	-0.04036	0.003711	1.499e-27	-	173480	0	173480	2	IVNT	Astle-W_Blood-Cell-Traits_EUR_2016
rs274567	rs274567	chr5:131714409	chr5:132378717	T	C	Platelet count	EFO_0004586	Astle W	27863252	European	2016	0.02965	0.00378	4.301e-15	+	173480	0	173480	2	IVNT	Astle-W_Blood-Cell-Traits_EUR_2016
rs274567	rs274567	chr5:131714409	chr5:132378717	T	C	Reticulocyte fraction of red cells	EFO_0004586	Astle W	27863252	European	2016	-0.01644	0.003721	9.967e-06	-	173480	0	173480	2	IVNT	Astle-W_Blood-Cell-Traits_EUR_2016
rs274567	rs274567	chr5:131714409	chr5:132378717	T	C	Sum basophil neutrophil counts	EFO_0004586	Astle W	27863252	European	2016	0.02068	0.003721	2.738e-08	+	173480	0	173480	2	IVNT	Astle-W_Blood-Cell-Traits_EUR_2016
rs274567	rs274567	chr5:131714409	chr5:132378717	T	C	Sum eosinophil basophil counts	EFO_0004586	Astle W	27863252	European	2016	0.05343	0.003702	3.247e-47	+	173480	0	173480	2	IVNT	Astle-W_Blood-Cell-Traits_EUR_2016
rs274567	rs274567	chr5:131714409	chr5:132378717	T	C	Sum neutrophil eosinophil counts	EFO_0004586	Astle W	27863252	European	2016	0.02489	0.003718	2.151e-11	+	173480	0	173480	2	IVNT	Astle-W_Blood-Cell-Traits_EUR_2016
rs274567	rs274567	chr5:131714409	chr5:132378717	T	C	White blood cell count	EFO_0004586	Astle W	27863252	European	2016	0.02865	0.003718	1.301e-14	+	173480	0	173480	2	IVNT	Astle-W_Blood-Cell-Traits_EUR_2016
rs274567	rs274567	chr5:131714409	chr5:132378717	T	C	Height in males	EFO_0004339	GIANT	23754948	European	2013	-0.034	0.0063	3.92e-08	-	60546	0	60546	46	Z-score	GIANT_Height-M_EUR_2013
rs274567	rs274567	chr5:131714409	chr5:132378717	T	C	Height tails	EFO_0004339	GIANT	23563607	European	2013	-0.14	0.026	3.1e-08	-	15895	7940	7955	51	log OR	GIANT_Height-Tails_EUR_2013
rs274567	rs274567	chr5:131714409	chr5:132378717	T	C	Height	EFO_0004339	GIANT	20881960	European	2010	NA	NA	2.919e-09	NA	133830	0	133830	46	Z-score	GIANT_Height_EUR_2010
rs274567	rs274567	chr5:131714409	chr5:132378717	T	C	Height	EFO_0004339	GIANT	23754948	European	2013	-0.0274	0.004227	8.999e-11	-	133669	0	133669	46	Z-score	GIANT_Height_EUR_2013
rs274567	rs274567	chr5:131714409	chr5:132378717	T	C	Height	EFO_0004339	GIANT	25282103	European	2014	-0.034	0.003	4.2e-30	-	253200	0	253200	79	Z-score	GIANT_Height_EUR_2014
rs274567	rs274567	chr5:131714409	chr5:132378717	T	C	Waist circumference adjusted for BMI	EFO_0004342	GIANT	25673412	Mixed	2015	-0.021	0.0043	1.5e-06	-	152048	0	152048	109	IVNT	GIANT_WCadjBMI_Mixed_2015
rs274567	rs274567	chr5:131714409	chr5:132378717	T	C	Waist circumference in non-smokers	EFO_0004342	GIANT	28443625	Mixed	2017	-0.0205	0.0044	3.864e-06	-	125800	0	125800	74	IVNT	GIANT_Waist-Non-smokers_Mixed_2017
rs274567	rs274567	chr5:131714409	chr5:132378717	T	C	Waist circumference adjusted for smoking	EFO_0007789;EFO_0004318	GIANT	28443625	European	2017	-0.0195	0.0042	3.181e-06	-	141746	0	141746	68	IVNT	GIANT_Waist-adjusted-Smoking_EUR_2017
rs274567	rs274567	chr5:131714409	chr5:132378717	T	C	Waist circumference adjusted for smoking	EFO_0007789;EFO_0004318	GIANT	28443625	Mixed	2017	-0.02	0.004	5.105e-07	-	155553	0	155553	74	IVNT	GIANT_Waist-adjusted-Smoking_Mixed_2017
rs274567	rs274567	chr5:131714409	chr5:132378717	T	C	Height	EFO_0004339	GIANT	20881960	European	2010	NA	NA	2.919e-09	NA	133653	-	-	-	-	GRASP
rs274567	rs274567	chr5:131714409	chr5:132378717	T	C	Crohns disease	EFO_0000384	IBDGC	23128233	European	2012	NA	NA	1.2e-06	NA	14342	6299	8043	7	log OR	IBDGC_Chrons-Disease_EUR_2012
rs274567	rs274567	chr5:131714409	chr5:132378717	T	C	Crohns disease	EFO_0000384	IBDGC	26192919	European	2015	-0.1185	0.0237	5.993e-07	-	20883	5956	14927	7	log OR	IBDGC_Chrons-Disease_EUR_2015
rs274567	rs274567	chr5:131714409	chr5:132378717	T	C	Blood metabolite levels	EFO_0005664	Shin SY	24816252	European	2014	0.018	0.00258	3e-12	+	-	-	-	-	unit increase	NHGRI-EBI_GWAS_Catalog
rs274567	rs274567	chr5:131714409	chr5:132378717	T	C	Arm fat-free mass left	-	Neale B	UKBB	European	2017	-0.01058	0.001602	4.004e-11	-	331159	0	331159	1	IVNT	Neale-B_UKBB_EUR_2017
rs274567	rs274567	chr5:131714409	chr5:132378717	T	C	Arm fat-free mass right	-	Neale B	UKBB	European	2017	-0.01055	0.00157	1.851e-11	-	331221	0	331221	1	IVNT	Neale-B_UKBB_EUR_2017
rs274567	rs274567	chr5:131714409	chr5:132378717	T	C	Arm predicted mass left	-	Neale B	UKBB	European	2017	-0.01084	0.001596	1.093e-11	-	331146	0	331146	1	IVNT	Neale-B_UKBB_EUR_2017
rs274567	rs274567	chr5:131714409	chr5:132378717	T	C	Arm predicted mass right	-	Neale B	UKBB	European	2017	-0.01072	0.001565	7.262e-12	-	331216	0	331216	1	IVNT	Neale-B_UKBB_EUR_2017
rs274567	rs274567	chr5:131714409	chr5:132378717	T	C	Asthma	EFO_0000270	Neale B	UKBB	European	2017	0.00489	0.0008073	1.383e-09	+	336782	38791	297991	1	risk diff	Neale-B_UKBB_EUR_2017
rs274567	rs274567	chr5:131714409	chr5:132378717	T	C	Basal metabolic rate	EFO_0007777	Neale B	UKBB	European	2017	-0.01218	0.001671	3.058e-13	-	331307	0	331307	1	IVNT	Neale-B_UKBB_EUR_2017
rs274567	rs274567	chr5:131714409	chr5:132378717	T	C	Comparative height size at age 10	-	Neale B	UKBB	European	2017	-0.01605	0.00172	1.056e-20	-	332021	0	332021	1	-	Neale-B_UKBB_EUR_2017
rs274567	rs274567	chr5:131714409	chr5:132378717	T	C	Hand grip strength left	EFO_0006941	Neale B	UKBB	European	2017	-0.01159	0.001817	1.762e-10	-	335821	0	335821	1	IVNT	Neale-B_UKBB_EUR_2017
rs274567	rs274567	chr5:131714409	chr5:132378717	T	C	Hand grip strength right	EFO_0006941	Neale B	UKBB	European	2017	-0.01148	0.00182	2.819e-10	-	335842	0	335842	1	IVNT	Neale-B_UKBB_EUR_2017
rs274567	rs274567	chr5:131714409	chr5:132378717	T	C	Height	EFO_0004339	Neale B	UKBB	European	2017	-0.02388	0.00179	1.399e-40	-	336474	0	336474	1	IVNT	Neale-B_UKBB_EUR_2017
rs274567	rs274567	chr5:131714409	chr5:132378717	T	C	Leg fat-free mass left	-	Neale B	UKBB	European	2017	-0.01215	0.001659	2.445e-13	-	331258	0	331258	1	IVNT	Neale-B_UKBB_EUR_2017
rs274567	rs274567	chr5:131714409	chr5:132378717	T	C	Leg fat-free mass right	-	Neale B	UKBB	European	2017	-0.01174	0.001659	1.464e-12	-	331285	0	331285	1	IVNT	Neale-B_UKBB_EUR_2017
rs274567	rs274567	chr5:131714409	chr5:132378717	T	C	Leg predicted mass left	-	Neale B	UKBB	European	2017	-0.01193	0.001648	4.445e-13	-	331253	0	331253	1	IVNT	Neale-B_UKBB_EUR_2017
rs274567	rs274567	chr5:131714409	chr5:132378717	T	C	Leg predicted mass right	-	Neale B	UKBB	European	2017	-0.01166	0.001648	1.462e-12	-	331285	0	331285	1	IVNT	Neale-B_UKBB_EUR_2017
rs274567	rs274567	chr5:131714409	chr5:132378717	T	C	No blood clot, bronchitis, emphysema, asthma, rhinitis, eczema or allergy diagnosed by doctor	-	Neale B	UKBB	European	2017	-0.006591	0.00118	2.346e-08	-	336782	228530	108252	1	risk diff	Neale-B_UKBB_EUR_2017
rs274567	rs274567	chr5:131714409	chr5:132378717	T	C	Self-reported asthma	EFO_0000270	Neale B	UKBB	European	2017	0.004838	0.0008087	2.207e-09	+	337159	39049	298110	1	risk diff	Neale-B_UKBB_EUR_2017
rs274567	rs274567	chr5:131714409	chr5:132378717	T	C	Self-reported hypertension	EFO_0000537	Neale B	UKBB	European	2017	0.005156	0.001105	3.101e-06	+	337159	87690	249469	1	risk diff	Neale-B_UKBB_EUR_2017
rs274567	rs274567	chr5:131714409	chr5:132378717	T	C	Sitting height	EFO_0004339	Neale B	UKBB	European	2017	-0.01606	0.001948	1.607e-16	-	336172	0	336172	1	IVNT	Neale-B_UKBB_EUR_2017
rs274567	rs274567	chr5:131714409	chr5:132378717	T	C	Treatment with bendroflumethiazide	EFO_0007056	Neale B	UKBB	European	2017	0.002624	0.0005842	7.094e-06	+	337159	19084	318075	1	risk diff	Neale-B_UKBB_EUR_2017
rs274567	rs274567	chr5:131714409	chr5:132378717	T	C	Trunk fat-free mass	-	Neale B	UKBB	European	2017	-0.0124	0.001587	5.737e-15	-	331030	0	331030	1	IVNT	Neale-B_UKBB_EUR_2017
rs274567	rs274567	chr5:131714409	chr5:132378717	T	C	Trunk predicted mass	-	Neale B	UKBB	European	2017	-0.01223	0.001582	1.077e-14	-	330995	0	330995	1	IVNT	Neale-B_UKBB_EUR_2017
rs274567	rs274567	chr5:131714409	chr5:132378717	T	C	Vascular or heart problems diagnosed by doctor: high blood pressure	EFO_0004325	Neale B	UKBB	European	2017	0.005267	0.001121	2.605e-06	+	336683	91033	245650	1	risk diff	Neale-B_UKBB_EUR_2017
rs274567	rs274567	chr5:131714409	chr5:132378717	T	C	Vascular or heart problems diagnosed by doctor: none of the above	-	Neale B	UKBB	European	2017	-0.005182	0.001151	6.745e-06	-	336683	236530	100153	1	risk diff	Neale-B_UKBB_EUR_2017
rs274567	rs274567	chr5:131714409	chr5:132378717	T	C	Weight	EFO_0004338	Neale B	UKBB	European	2017	-0.01046	0.002202	2.019e-06	-	336227	0	336227	1	IVNT	Neale-B_UKBB_EUR_2017
rs274567	rs274567	chr5:131714409	chr5:132378717	T	C	Whole body fat-free mass	-	Neale B	UKBB	European	2017	-0.01232	0.001593	1.072e-14	-	331291	0	331291	1	IVNT	Neale-B_UKBB_EUR_2017
rs274567	rs274567	chr5:131714409	chr5:132378717	T	C	Whole body water mass	-	Neale B	UKBB	European	2017	-0.01251	0.001596	4.477e-15	-	331315	0	331315	1	IVNT	Neale-B_UKBB_EUR_2017
rs274567	rs274567	chr5:131714409	chr5:132378717	T	C	Asthma	EFO_0000270	TAGC	29273806	European	2018	0.05726	0.01287	8.56e-06	+	127669	19954	107715	56	log OR	TAGC_Asthma_EUR_2018
rs6907864	rs6907864	chr6:24293324	chr6:24293096	C	T	Seen doctor for nerves, anxiety, tension or depression	EFO_0009820	Neale B	UKBB	European	2017	-0.01131	0.001892	2.263e-09	-	335108	115328	219780	1	risk diff	Neale-B_UKBB_EUR_2017
rs924135	rs924135	chr16:16123459	chr16:16029602	A	T	Basophil count	EFO_0004586	Astle W	27863252	European	2016	0.02315	0.003589	1.103e-10	+	173480	0	173480	2	IVNT	Astle-W_Blood-Cell-Traits_EUR_2016
rs924135	rs924135	chr16:16123459	chr16:16029602	A	T	Basophil percentage of granulocytes	EFO_0004586	Astle W	27863252	European	2016	0.02022	0.003593	1.811e-08	+	173480	0	173480	2	IVNT	Astle-W_Blood-Cell-Traits_EUR_2016
rs924135	rs924135	chr16:16123459	chr16:16029602	A	T	Basophil percentage of white cells	EFO_0004586	Astle W	27863252	European	2016	0.0202	0.003561	1.408e-08	+	173480	0	173480	2	IVNT	Astle-W_Blood-Cell-Traits_EUR_2016
rs924135	rs924135	chr16:16123459	chr16:16029602	A	T	Blood metabolite levels	EFO_0005664	Shin SY	24816252	European	2014	NA	NA	2e-19	NA	-	-	-	-	-	NHGRI-EBI_GWAS_Catalog
rs924135	rs924135	chr16:16123459	chr16:16029602	A	T	White blood cell count basophil	EFO_0005090	Astle W	27863252	European	2016	-0.02315	0.00358	1e-10	-	-	-	-	-	unit decrease	NHGRI-EBI_GWAS_Catalog
rs924135	rs924135	chr16:16123459	chr16:16029602	A	T	mDC:%32+; mDC subset (CD32+)	OBA_VT1000783	Roederer M	25772697	European	2015	-0.09395	0.01846	3.588e-07	-	451	0	451	1	-	Roederer-M_Immune-System_EUR_2015
rs2076521	rs2076521	chr6:32371266	chr6:32403489	T	C	Self-reported malabsorption or coeliac disease	EFO_0001060	Neale B	UKBB	European	2017	-0.00322	0.0006673	1.4e-06	-	337159	1452	335707	1	risk diff	Neale-B_UKBB_EUR_2017
rs2076521	rs2076521	chr6:32371266	chr6:32403489	T	C	Treatment with almotriptan	EFO_0007056	Neale B	UKBB	European	2017	0.0007044	0.0001479	1.907e-06	+	337159	71	337088	1	risk diff	Neale-B_UKBB_EUR_2017
rs2076521	rs2076521	chr6:32371266	chr6:32403489	T	C	Rheumatoid arthritis	EFO_0000685	Okada Y	24390342	European	2014	0.3436	0.05934	7.3e-09	+	58284	14361	43923	18	log OR	Okada-Y_RA_EUR_2014
rs2076521	rs2076521	chr6:32371266	chr6:32403489	T	C	Rheumatoid arthritis	EFO_0000685	Okada Y	24390342	Mixed	2014	0.207	0.03323	2.7e-10	+	80799	19234	61565	22	log OR	Okada-Y_RA_Mixed_2014
rs476092	rs476092	chr11:128119264	chr11:128249369	A	C	White blood cell count	EFO_0004586	Astle W	27863252	European	2016	0.01946	0.00401	1.212e-06	+	173480	0	173480	2	IVNT	Astle-W_Blood-Cell-Traits_EUR_2016
rs8004616	rs8004616	chr14:32123326	chr14:31654120	A	G	Cause of death: inquest adjourned death	-	Neale B	UKBB	European	2017	-0.01349	0.002955	5.094e-06	-	7637	9	7628	1	risk diff	Neale-B_UKBB_EUR_2017
rs8004616	rs8004616	chr14:32123326	chr14:31654120	A	G	Treatment with salazopyrin 500mg tablet	EFO_0007056	Neale B	UKBB	European	2017	-0.001617	0.0003342	1.305e-06	-	337159	216	336943	1	risk diff	Neale-B_UKBB_EUR_2017
rs1397264	rs1397264	chr15:36322315	chr15:36030114	T	C	Self-reported diabetes	EFO_0000400	Neale B	UKBB	European	2017	-0.003119	0.0006855	5.364e-06	-	337159	13243	323916	1	risk diff	Neale-B_UKBB_EUR_2017
rs748196	rs748196	chr17:17422768	chr17:17519454	T	G	Birth weight of first child	EFO_0004344	Neale B	UKBB	European	2017	-0.02025	0.004472	5.995e-06	-	145558	0	145558	1	-	Neale-B_UKBB_EUR_2017
rs4082919	rs4082919	chr17:76377482	chr17:78381401	G	T	High light scatter percentage of red cells	EFO_0004586	Astle W	27863252	European	2016	-0.0207	0.003727	2.794e-08	-	173480	0	173480	2	IVNT	Astle-W_Blood-Cell-Traits_EUR_2016
rs4082919	rs4082919	chr17:76377482	chr17:78381401	G	T	High light scatter reticulocyte count	EFO_0004586	Astle W	27863252	European	2016	-0.01967	0.003727	1.314e-07	-	173480	0	173480	2	IVNT	Astle-W_Blood-Cell-Traits_EUR_2016
rs4082919	rs4082919	chr17:76377482	chr17:78381401	G	T	Immature fraction of reticulocytes	EFO_0004586	Astle W	27863252	European	2016	-0.0252	0.003691	8.679e-12	-	173480	0	173480	2	IVNT	Astle-W_Blood-Cell-Traits_EUR_2016
rs4082919	rs4082919	chr17:76377482	chr17:78381401	G	T	High density lipoprotein	EFO_0004612	GLGC	24097068	European	2013	-0.0237	0.0035	5.737e-11	-	185412	0	185412	60	IVNT	GLGC_HDL_EUR_2013
rs4082919	rs4082919	chr17:76377482	chr17:78381401	G	T	High density lipoprotein	EFO_0004612	GLGC	20686565	Mixed	2010	-0.0305	0.0051	4.975e-09	-	99900	0	99900	46	Z-score	GLGC_HDL_Mixed_2010
rs4082919	rs4082919	chr17:76377482	chr17:78381401	G	T	Total cholesterol	EFO_0004574	GLGC	24097068	European	2013	-0.0172	0.0036	4.615e-06	-	185557	0	185557	60	IVNT	GLGC_TC_EUR_2013
rs4082919	rs4082919	chr17:76377482	chr17:78381401	G	T	HDL cholesterol	NCIT_C61041;NCIT_C105587	GLGC	20686565	Mixed	2010	NA	NA	1.6e-09	NA	100184	-	-	-	-	GRASP
rs4082919	rs4082919	chr17:76377482	chr17:78381401	G	T	Hemoglobin Hb	HP_0011902	van der Harst P	23222517	Mixed	2012	NA	NA	4.42e-07	NA	71861	-	-	-	-	GRASP
rs4082919	rs4082919	chr17:76377482	chr17:78381401	G	T	Total cholesterol	NCIT_C61032;NCIT_C105586	Asselbergs	23063622	European	2012	NA	NA	8.91e-07	NA	66240	-	-	-	-	GRASP
rs4082919	rs4082919	chr17:76377482	chr17:78381401	G	T	Heel bone mineral density left	EFO_0009270	Neale B	UKBB	European	2017	0.01922	0.004277	7.034e-06	+	106254	0	106254	1	IVNT	Neale-B_UKBB_EUR_2017
rs4082919	rs4082919	chr17:76377482	chr17:78381401	G	T	Height	EFO_0004339	Neale B	UKBB	European	2017	-0.009589	0.001772	6.272e-08	-	336474	0	336474	1	IVNT	Neale-B_UKBB_EUR_2017
rs2267922	rs2267922	chr19:18278766	chr19:18167956	C	G	Age at menarche	EFO_0004703	Neale B	UKBB	European	2017	-0.01233	0.002494	7.659e-07	-	176008	0	176008	1	-	Neale-B_UKBB_EUR_2017
rs2267922	rs2267922	chr19:18278766	chr19:18167956	C	G	Arm fat mass left	-	Neale B	UKBB	European	2017	0.01287	0.002398	7.932e-08	+	331164	0	331164	1	IVNT	Neale-B_UKBB_EUR_2017
rs2267922	rs2267922	chr19:18278766	chr19:18167956	C	G	Arm fat mass right	-	Neale B	UKBB	European	2017	0.0126	0.002397	1.472e-07	+	331226	0	331226	1	IVNT	Neale-B_UKBB_EUR_2017
rs2267922	rs2267922	chr19:18278766	chr19:18167956	C	G	Arm fat percentage left	-	Neale B	UKBB	European	2017	0.01065	0.001852	9.006e-09	+	331198	0	331198	1	IVNT	Neale-B_UKBB_EUR_2017
rs2267922	rs2267922	chr19:18278766	chr19:18167956	C	G	Arm fat percentage right	-	Neale B	UKBB	European	2017	0.01088	0.001861	4.991e-09	+	331249	0	331249	1	IVNT	Neale-B_UKBB_EUR_2017
rs2267922	rs2267922	chr19:18278766	chr19:18167956	C	G	Body fat percentage	EFO_0007800	Neale B	UKBB	European	2017	0.01155	0.001876	7.366e-10	+	331117	0	331117	1	IVNT	Neale-B_UKBB_EUR_2017
rs2267922	rs2267922	chr19:18278766	chr19:18167956	C	G	Body mass index	EFO_0004340	Neale B	UKBB	European	2017	0.01115	0.00242	4.119e-06	+	336107	0	336107	1	IVNT	Neale-B_UKBB_EUR_2017
rs2267922	rs2267922	chr19:18278766	chr19:18167956	C	G	Diastolic blood pressure	EFO_0006336	Neale B	UKBB	European	2017	0.0116	0.00248	2.878e-06	+	317756	0	317756	1	IVNT	Neale-B_UKBB_EUR_2017
rs2267922	rs2267922	chr19:18278766	chr19:18167956	C	G	Leg fat mass left	-	Neale B	UKBB	European	2017	0.01094	0.001934	1.559e-08	+	331275	0	331275	1	IVNT	Neale-B_UKBB_EUR_2017
rs2267922	rs2267922	chr19:18278766	chr19:18167956	C	G	Leg fat mass right	-	Neale B	UKBB	European	2017	0.01116	0.001956	1.176e-08	+	331293	0	331293	1	IVNT	Neale-B_UKBB_EUR_2017
rs2267922	rs2267922	chr19:18278766	chr19:18167956	C	G	Leg fat percentage left	-	Neale B	UKBB	European	2017	0.008399	0.00153	4.03e-08	+	331278	0	331278	1	IVNT	Neale-B_UKBB_EUR_2017
rs2267922	rs2267922	chr19:18278766	chr19:18167956	C	G	Leg fat percentage right	-	Neale B	UKBB	European	2017	0.008761	0.00155	1.569e-08	+	331296	0	331296	1	IVNT	Neale-B_UKBB_EUR_2017
rs2267922	rs2267922	chr19:18278766	chr19:18167956	C	G	Qualifications: college or university degree	EFO_0004784	Neale B	UKBB	European	2017	-0.005114	0.001147	8.268e-06	-	334070	106305	227765	1	risk diff	Neale-B_UKBB_EUR_2017
rs2267922	rs2267922	chr19:18278766	chr19:18167956	C	G	Trunk fat mass	EFO_0005409	Neale B	UKBB	European	2017	0.01429	0.002463	6.554e-09	+	331093	0	331093	1	IVNT	Neale-B_UKBB_EUR_2017
rs2267922	rs2267922	chr19:18278766	chr19:18167956	C	G	Trunk fat percentage	-	Neale B	UKBB	European	2017	0.01346	0.002249	2.157e-09	+	331113	0	331113	1	IVNT	Neale-B_UKBB_EUR_2017
rs2267922	rs2267922	chr19:18278766	chr19:18167956	C	G	Usual walking pace	EFO_0008002	Neale B	UKBB	European	2017	-0.00739	0.001495	7.659e-07	-	335349	0	335349	1	-	Neale-B_UKBB_EUR_2017
rs2267922	rs2267922	chr19:18278766	chr19:18167956	C	G	Waist circumference	EFO_0004342	Neale B	UKBB	European	2017	0.01147	0.002167	1.201e-07	+	336639	0	336639	1	IVNT	Neale-B_UKBB_EUR_2017
rs2267922	rs2267922	chr19:18278766	chr19:18167956	C	G	Weight	EFO_0004338	Neale B	UKBB	European	2017	0.00949	0.002138	9.023e-06	+	336227	0	336227	1	IVNT	Neale-B_UKBB_EUR_2017
rs2267922	rs2267922	chr19:18278766	chr19:18167956	C	G	Whole body fat mass	-	Neale B	UKBB	European	2017	0.01375	0.002387	8.494e-09	+	330762	0	330762	1	IVNT	Neale-B_UKBB_EUR_2017
rs12470772	rs12470772	chr2:161775489	chr2:160918978	C	T	Postoperative nausea and vomiting	EFO_0004888	Janicki	21694509	European	2011	NA	NA	1.78e-07	NA	251	-	-	-	-	GRASP
rs4675874	rs4675874	chr2:241819796	chr2:240880379	G	A	Height	EFO_0004339	GIANT	23754948	European	2013	-0.02043	0.00459	8.532e-06	-	133682	0	133682	46	Z-score	GIANT_Height_EUR_2013
rs4675874	rs4675874	chr2:241819796	chr2:240880379	G	A	Height	EFO_0004339	GIANT	25282103	European	2014	-0.02	0.0032	1.4e-09	-	253223	0	253223	79	Z-score	GIANT_Height_EUR_2014
rs4675874	rs4675874	chr2:241819796	chr2:240880379	G	A	Hip circumference adjusted for BMI	EFO_0005093	GIANT	25673412	Mixed	2015	-0.022	0.0048	3.7e-06	-	143598	0	143598	109	IVNT	GIANT_HipadjBMI_Mixed_2015
rs4675874	rs4675874	chr2:241819796	chr2:240880379	G	A	Blood metabolite levels	EFO_0005664	Shin SY	24816252	European	2014	-0.024	0.002603	3e-20	-	-	-	-	-	unit decrease	NHGRI-EBI_GWAS_Catalog
rs4675874	rs4675874	chr2:241819796	chr2:240880379	G	A	Forced vital capacity	EFO_0004312	Neale B	UKBB	European	2017	-0.01276	0.002182	4.946e-09	-	307638	0	307638	1	IVNT	Neale-B_UKBB_EUR_2017
rs4675874	rs4675874	chr2:241819796	chr2:240880379	G	A	Forced vital capacity, best measure	EFO_0004312	Neale B	UKBB	European	2017	-0.01368	0.002395	1.131e-08	-	255492	0	255492	1	IVNT	Neale-B_UKBB_EUR_2017
rs4675874	rs4675874	chr2:241819796	chr2:240880379	G	A	Height	EFO_0004339	Neale B	UKBB	European	2017	-0.0101	0.00191	1.241e-07	-	336474	0	336474	1	IVNT	Neale-B_UKBB_EUR_2017
rs27419	rs27419	chr5:52420938	chr5:53125108	T	C	Schizophrenia	EFO_0000692	Goes FS	26198764	European	2015	-0.05129	0.01141	7e-06	-	-	-	-	-	log OR	NHGRI-EBI_GWAS_Catalog
rs27419	rs27419	chr5:52420938	chr5:53125108	T	C	Schizophrenia	EFO_0000692	PGC	25056061	Mixed	2014	-0.0492	0.0111	9.917e-06	-	82315	35476	46839	49	log OR	PGC_Schizophrenia_Mixed_2014
rs4738400	rs4738400	chr8:74857165	chr8:73944930	C	T	Monocyte count	EFO_0004586	Astle W	27863252	European	2016	0.01785	0.003887	4.404e-06	+	173480	0	173480	2	IVNT	Astle-W_Blood-Cell-Traits_EUR_2016
rs4738400	rs4738400	chr8:74857165	chr8:73944930	C	T	Taking other prescription medications	EFO_0007056	Neale B	UKBB	European	2017	0.005881	0.001324	8.904e-06	+	336330	158113	178217	1	risk diff	Neale-B_UKBB_EUR_2017
rs523932	rs523932	chr11:59468550	chr11:59701077	C	T	Cause of death: dissection of aorta	-	Neale B	UKBB	European	2017	0.02272	0.004939	4.28e-06	+	7637	40	7597	1	risk diff	Neale-B_UKBB_EUR_2017
rs2235649	rs2235649	chr16:1837406	chr16:1787405	C	T	Blood metabolite levels	EFO_0005664	Shin SY	24816252	European	2014	-0.018	0.002684	2e-11	-	-	-	-	-	unit decrease	NHGRI-EBI_GWAS_Catalog
rs11729080	rs11729080	chr4:112503872	chr4:111582716	A	G	Pain type experienced in last month: none of the above	EFO_0003843	Neale B	UKBB	European	2017	0.008199	0.001576	1.978e-07	+	336650	136199	200451	1	risk diff	Neale-B_UKBB_EUR_2017
rs11729080	rs11729080	chr4:112503872	chr4:111582716	A	G	Past tobacco smoking	EFO_0006527	Neale B	UKBB	European	2017	0.01974	0.004166	2.162e-06	+	310749	0	310749	1	-	Neale-B_UKBB_EUR_2017
rs11729080	rs11729080	chr4:112503872	chr4:111582716	A	G	Time spent watching television	-	Neale B	UKBB	European	2017	-0.011	0.002463	8.057e-06	-	319740	0	319740	1	-	Neale-B_UKBB_EUR_2017
rs11981474	rs11981474	chr7:39306009	chr7:39266410	A	C	Impedance of arm left	-	Neale B	UKBB	European	2017	0.01277	0.002305	3.034e-08	+	331292	0	331292	1	IVNT	Neale-B_UKBB_EUR_2017
rs11981474	rs11981474	chr7:39306009	chr7:39266410	A	C	Impedance of arm right	-	Neale B	UKBB	European	2017	0.01056	0.002295	4.229e-06	+	331279	0	331279	1	IVNT	Neale-B_UKBB_EUR_2017
rs11981474	rs11981474	chr7:39306009	chr7:39266410	A	C	Trunk fat percentage	-	Neale B	UKBB	European	2017	0.01345	0.003	7.387e-06	+	331113	0	331113	1	IVNT	Neale-B_UKBB_EUR_2017
rs6997983	rs6997983	chr8:129748718	chr8:128736472	A	G	Hair or balding pattern: pattern 4	EFO_0007822	Neale B	UKBB	European	2017	-0.01129	0.002409	2.787e-06	-	154988	28389	126599	1	risk diff	Neale-B_UKBB_EUR_2017
rs174548	rs174548	chr11:61571348	chr11:61803876	C	G	Eosinophil count	EFO_0004586	Astle W	27863252	European	2016	0.02671	0.003829	3.028e-12	+	173480	0	173480	2	IVNT	Astle-W_Blood-Cell-Traits_EUR_2016
rs174548	rs174548	chr11:61571348	chr11:61803876	C	G	Eosinophil percentage of white cells	EFO_0004586	Astle W	27863252	European	2016	0.01911	0.003826	5.862e-07	+	173480	0	173480	2	IVNT	Astle-W_Blood-Cell-Traits_EUR_2016
rs174548	rs174548	chr11:61571348	chr11:61803876	C	G	Granulocyte count	EFO_0004586	Astle W	27863252	European	2016	0.02862	0.003856	1.142e-13	+	173480	0	173480	2	IVNT	Astle-W_Blood-Cell-Traits_EUR_2016
rs174548	rs174548	chr11:61571348	chr11:61803876	C	G	Granulocyte percentage of myeloid white cells	EFO_0004586	Astle W	27863252	European	2016	0.03193	0.003837	8.606e-17	+	173480	0	173480	2	IVNT	Astle-W_Blood-Cell-Traits_EUR_2016
rs174548	rs174548	chr11:61571348	chr11:61803876	C	G	Hematocrit	EFO_0004586	Astle W	27863252	European	2016	-0.02293	0.003792	1.474e-09	-	173480	0	173480	2	IVNT	Astle-W_Blood-Cell-Traits_EUR_2016
rs174548	rs174548	chr11:61571348	chr11:61803876	C	G	Hemoglobin concentration	EFO_0004586	Astle W	27863252	European	2016	-0.02708	0.003809	1.167e-12	-	173480	0	173480	2	IVNT	Astle-W_Blood-Cell-Traits_EUR_2016
rs174548	rs174548	chr11:61571348	chr11:61803876	C	G	Mean corpuscular volume	EFO_0004586	Astle W	27863252	European	2016	0.02312	0.003791	1.08e-09	+	173480	0	173480	2	IVNT	Astle-W_Blood-Cell-Traits_EUR_2016
rs174548	rs174548	chr11:61571348	chr11:61803876	C	G	Mean platelet volume	EFO_0004586	Astle W	27863252	European	2016	0.04568	0.003881	5.65e-32	+	173480	0	173480	2	IVNT	Astle-W_Blood-Cell-Traits_EUR_2016
rs174548	rs174548	chr11:61571348	chr11:61803876	C	G	Monocyte percentage of white cells	EFO_0004586	Astle W	27863252	European	2016	-0.0296	0.003826	1.019e-14	-	173480	0	173480	2	IVNT	Astle-W_Blood-Cell-Traits_EUR_2016
rs174548	rs174548	chr11:61571348	chr11:61803876	C	G	Myeloid white cell count	EFO_0004586	Astle W	27863252	European	2016	0.02607	0.003866	1.545e-11	+	173480	0	173480	2	IVNT	Astle-W_Blood-Cell-Traits_EUR_2016
rs174548	rs174548	chr11:61571348	chr11:61803876	C	G	Neutrophil count	EFO_0004586	Astle W	27863252	European	2016	0.02577	0.003846	2.089e-11	+	173480	0	173480	2	IVNT	Astle-W_Blood-Cell-Traits_EUR_2016
rs174548	rs174548	chr11:61571348	chr11:61803876	C	G	Platelet count	EFO_0004586	Astle W	27863252	European	2016	-0.03864	0.003914	5.459e-23	-	173480	0	173480	2	IVNT	Astle-W_Blood-Cell-Traits_EUR_2016
rs174548	rs174548	chr11:61571348	chr11:61803876	C	G	Plateletcrit	EFO_0004586	Astle W	27863252	European	2016	-0.0202	0.003927	2.701e-07	-	173480	0	173480	2	IVNT	Astle-W_Blood-Cell-Traits_EUR_2016
rs174548	rs174548	chr11:61571348	chr11:61803876	C	G	Red blood cell count	EFO_0004586	Astle W	27863252	European	2016	-0.03305	0.00382	4.982e-18	-	173480	0	173480	2	IVNT	Astle-W_Blood-Cell-Traits_EUR_2016
rs174548	rs174548	chr11:61571348	chr11:61803876	C	G	Red cell distribution width	EFO_0004586	Astle W	27863252	European	2016	0.05242	0.0038	2.825e-43	+	173480	0	173480	2	IVNT	Astle-W_Blood-Cell-Traits_EUR_2016
rs174548	rs174548	chr11:61571348	chr11:61803876	C	G	Reticulocyte count	EFO_0004586	Astle W	27863252	European	2016	-0.01916	0.003857	6.839e-07	-	173480	0	173480	2	IVNT	Astle-W_Blood-Cell-Traits_EUR_2016
rs174548	rs174548	chr11:61571348	chr11:61803876	C	G	Sum basophil neutrophil counts	EFO_0004586	Astle W	27863252	European	2016	0.02607	0.003853	1.309e-11	+	173480	0	173480	2	IVNT	Astle-W_Blood-Cell-Traits_EUR_2016
rs174548	rs174548	chr11:61571348	chr11:61803876	C	G	Sum eosinophil basophil counts	EFO_0004586	Astle W	27863252	European	2016	0.0253	0.003833	4.081e-11	+	173480	0	173480	2	IVNT	Astle-W_Blood-Cell-Traits_EUR_2016
rs174548	rs174548	chr11:61571348	chr11:61803876	C	G	Sum neutrophil eosinophil counts	EFO_0004586	Astle W	27863252	European	2016	0.02845	0.00385	1.463e-13	+	173480	0	173480	2	IVNT	Astle-W_Blood-Cell-Traits_EUR_2016
rs174548	rs174548	chr11:61571348	chr11:61803876	C	G	White blood cell count	EFO_0004586	Astle W	27863252	European	2016	0.02493	0.003849	9.36e-11	+	173480	0	173480	2	IVNT	Astle-W_Blood-Cell-Traits_EUR_2016
rs174548	rs174548	chr11:61571348	chr11:61803876	C	G	ALA 18:3n3	EFO_0005110	Lemaitre RN	21829377	European	2011	-0.0159	0.001	8.211e-59	-	8866	0	8866	5	%	CHARGE_ALA_EUR_2011
rs174548	rs174548	chr11:61571348	chr11:61803876	C	G	Adrenic acid 22:4n6	EFO_0005110	Guan W	24823311	European	2014	0.0478	0.002	4.66e-128	+	8631	0	8631	5	%	CHARGE_Adrenic-acid_EUR_2014
rs174548	rs174548	chr11:61571348	chr11:61803876	C	G	Arachidonic acid 20:4n6	EFO_0005110	Guan W	24823311	European	2014	1.686	0.0264	2.01e-887	+	8631	0	8631	5	%	CHARGE_Arachidonic-acid_EUR_2014
rs174548	rs174548	chr11:61571348	chr11:61803876	C	G	Cis trans-18:2	EFO_0006825;EFO_0006824;EFO_0005110	Mozaffarian D	25646338	European	2014	-0.0035	0.0004	4.9e-15	-	8013	0	8013	7	%	CHARGE_Cis-trans-182_EUR_2015
rs174548	rs174548	chr11:61571348	chr11:61803876	C	G	DHA 22:6n3	EFO_0005110	Lemaitre RN	21829377	European	2011	0.0757	0.0156	1.178e-06	+	8866	0	8866	5	%	CHARGE_DHA_EUR_2011
rs174548	rs174548	chr11:61571348	chr11:61803876	C	G	DPA 22:5n3	EFO_0005110	Lemaitre RN	21829377	European	2011	0.0737	0.0029	3.47e-138	+	8866	0	8866	5	%	CHARGE_DPA_EUR_2011
rs174548	rs174548	chr11:61571348	chr11:61803876	C	G	Dihomo-gamma-linolenic acid	EFO_0007763;EFO_0005680;EFO_0005110	Guan W	24823311	European	2014	-0.3882	0.0141	3.01e-167	-	8631	0	8631	5	%	CHARGE_Dihomo-gamma-linolenic-acid_EUR_2014
rs174548	rs174548	chr11:61571348	chr11:61803876	C	G	EPA 20:5n3	EFO_0005110	Lemaitre RN	21829377	European	2011	0.0809	0.0053	7.853e-53	+	8866	0	8866	5	%	CHARGE_EPA_EUR_2011
rs174548	rs174548	chr11:61571348	chr11:61803876	C	G	Gamma-linolenic acid 18:3n6	EFO_0005110	Guan W	24823311	European	2014	0.015	0.0009	1.012e-61	+	8631	0	8631	5	%	CHARGE_Gamma-linolenic-acid_EUR_2014
rs174548	rs174548	chr11:61571348	chr11:61803876	C	G	Linoleic acid 18:2n6	EFO_0005110	Guan W	24823311	European	2014	-1.422	0.0437	2.14e-232	-	8631	0	8631	5	%	CHARGE_Linoleic-acid_EUR_2014
rs174548	rs174548	chr11:61571348	chr11:61803876	C	G	Oleic acid 18:1n9	EFO_0005110	Wu JH	23362303	European	2013	-0.2381	0.0204	1.386e-31	-	8961	0	8961	5	%	CHARGE_Oleic-acid_EUR_2013
rs174548	rs174548	chr11:61571348	chr11:61803876	C	G	Palmitoleic acid 16:1n7	EFO_0005110	Wu JH	23362303	European	2013	-0.024	0.0035	6.643e-12	-	8961	0	8961	5	%	CHARGE_Palmitoleic-acid_EUR_2013
rs174548	rs174548	chr11:61571348	chr11:61803876	C	G	Stearic acid 18:0	EFO_0005110	Wu JH	23362303	European	2013	0.1731	0.0197	1.609e-18	+	8961	0	8961	5	%	CHARGE_Stearic-acid_EUR_2013
rs174548	rs174548	chr11:61571348	chr11:61803876	C	G	Trans cis-18:2	EFO_0006825;EFO_0006824;EFO_0005110	Mozaffarian D	25646338	European	2014	-0.0038	0.0008	7.481e-06	-	8013	0	8013	7	%	CHARGE_Trans-cis-182_EUR_2015
rs174548	rs174548	chr11:61571348	chr11:61803876	C	G	High density lipoprotein	EFO_0004612	GLGC	24097068	European	2013	0.0369	0.0037	4.756e-23	+	179943	0	179943	60	IVNT	GLGC_HDL_EUR_2013
rs174548	rs174548	chr11:61571348	chr11:61803876	C	G	High density lipoprotein	EFO_0004612	GLGC	20686565	Mixed	2010	0.047	0.0053	3.478e-20	+	99900	0	99900	46	Z-score	GLGC_HDL_Mixed_2010
rs174548	rs174548	chr11:61571348	chr11:61803876	C	G	Low density lipoprotein	EFO_0004611	GLGC	24097068	European	2013	0.047	0.004	2.286e-31	+	167235	0	167235	60	IVNT	GLGC_LDL_EUR_2013
rs174548	rs174548	chr11:61571348	chr11:61803876	C	G	Low density lipoprotein	EFO_0004611	GLGC	20686565	Mixed	2010	0.049	0.0056	8.593e-20	+	95454	0	95454	46	Z-score	GLGC_LDL_Mixed_2010
rs174548	rs174548	chr11:61571348	chr11:61803876	C	G	Total cholesterol	EFO_0004574	GLGC	24097068	European	2013	0.0434	0.0038	1.983e-28	+	179944	0	179944	60	IVNT	GLGC_TC_EUR_2013
rs174548	rs174548	chr11:61571348	chr11:61803876	C	G	Total cholesterol	EFO_0004574	GLGC	20686565	Mixed	2010	0.0494	0.0054	3.79e-20	+	100184	0	100184	46	Z-score	GLGC_TC_Mixed_2010
rs174548	rs174548	chr11:61571348	chr11:61803876	C	G	Triglycerides	EFO_0004530	GLGC	24097068	European	2013	-0.0421	0.0036	3.63e-31	-	171720	0	171720	60	IVNT	GLGC_TG_EUR_2013
rs174548	rs174548	chr11:61571348	chr11:61803876	C	G	Triglycerides	EFO_0004530	GLGC	20686565	Mixed	2010	-0.0492	0.0051	3.449e-23	-	96598	0	96598	46	Z-score	GLGC_TG_Mixed_2010
rs174548	rs174548	chr11:61571348	chr11:61803876	C	G	Albuminglobulin ratio	NCIT_C74894;CMO_0002402	Hong KW	23303382	East Asian	2013	NA	NA	3.54e-08	NA	4637	-	-	-	-	GRASP
rs174548	rs174548	chr11:61571348	chr11:61803876	C	G	Compressive strength index and appendicular lean mass	-	Han Y	22960237	Mixed	2012	NA	NA	2.48e-06	NA	1627	-	-	-	-	GRASP
rs174548	rs174548	chr11:61571348	chr11:61803876	C	G	Compressive strength index and appendicular lean mass males	-	Han Y	22960237	Mixed	2012	NA	NA	1.18e-06	NA	1627	-	-	-	-	GRASP
rs174548	rs174548	chr11:61571348	chr11:61803876	C	G	Fasting blood glucose	EFO_0004465	MAGIC	20081858	European	2010	NA	NA	5.313e-09	NA	46186	-	-	-	-	GRASP
rs174548	rs174548	chr11:61571348	chr11:61803876	C	G	Globulins	-	Hong KW	23303382	East Asian	2013	NA	NA	1.37e-08	NA	4637	-	-	-	-	GRASP
rs174548	rs174548	chr11:61571348	chr11:61803876	C	G	HDL cholesterol	NCIT_C61041;NCIT_C105587	Kathiresan S	19060906	European	2008	NA	NA	1.1e-08	NA	19840	-	-	-	-	GRASP
rs174548	rs174548	chr11:61571348	chr11:61803876	C	G	HDL cholesterol	NCIT_C61041;NCIT_C105587	GLGC	20686565	Mixed	2010	NA	NA	3.478e-20	NA	100184	-	-	-	-	GRASP
rs174548	rs174548	chr11:61571348	chr11:61803876	C	G	HDL cholesterol	NCIT_C61041;NCIT_C105587	Waterworth DM	20864672	Mixed	2010	NA	NA	1.2e-12	NA	17243	-	-	-	-	GRASP
rs174548	rs174548	chr11:61571348	chr11:61803876	C	G	HDL cholesterol	NCIT_C61041;NCIT_C105587	Asselbergs	23063622	European	2012	NA	NA	6.34e-15	NA	66240	-	-	-	-	GRASP
rs174548	rs174548	chr11:61571348	chr11:61803876	C	G	HDL cholesterol female	NCIT_C61041;NCIT_C105587	Asselbergs	23063622	European	2012	NA	NA	2.09e-10	NA	66240	-	-	-	-	GRASP
rs174548	rs174548	chr11:61571348	chr11:61803876	C	G	HDL cholesterol male	NCIT_C61041;NCIT_C105587	Asselbergs	23063622	European	2012	NA	NA	3.47e-06	NA	66240	-	-	-	-	GRASP
rs174548	rs174548	chr11:61571348	chr11:61803876	C	G	LDL cholesterol	EFO_0004195	GLGC	20686565	Mixed	2010	NA	NA	8.593e-20	NA	100184	-	-	-	-	GRASP
rs174548	rs174548	chr11:61571348	chr11:61803876	C	G	LDL cholesterol	EFO_0004195	Asselbergs	23063622	European	2012	NA	NA	6.63e-08	NA	66240	-	-	-	-	GRASP
rs174548	rs174548	chr11:61571348	chr11:61803876	C	G	Lung cancer	EFO_0001071	Hu Z	21725308	East Asian	2011	NA	NA	1.66e-07	NA	5408	-	-	-	-	GRASP
rs174548	rs174548	chr11:61571348	chr11:61803876	C	G	Plasma alpha linolenic acid levels	CHEBI_27432;NCIT_C997	Lemaitre RN	21829377	European	2011	NA	NA	8e-59	NA	8866	-	-	-	-	GRASP
rs174548	rs174548	chr11:61571348	chr11:61803876	C	G	Plasma docosahexaenoic acid levels	CHEBI_36005;NCIT_C68345	Lemaitre RN	21829377	European	2011	NA	NA	1e-06	NA	8866	-	-	-	-	GRASP
rs174548	rs174548	chr11:61571348	chr11:61803876	C	G	Plasma docosapentaenoic acid levels	NCIT_C68347;CHEBI_61204	Lemaitre RN	21829377	European	2011	NA	NA	3e-138	NA	8866	-	-	-	-	GRASP
rs174548	rs174548	chr11:61571348	chr11:61803876	C	G	Plasma eicosapentaenoic acid levels	NCIT_C67080	Lemaitre RN	21829377	European	2011	NA	NA	7.85e-53	NA	8866	-	-	-	-	GRASP
rs174548	rs174548	chr11:61571348	chr11:61803876	C	G	Plasma oleic acid	CHEBI_16196	Wu JH	23362303	European	2013	NA	NA	1.39e-31	NA	8961	-	-	-	-	GRASP
rs174548	rs174548	chr11:61571348	chr11:61803876	C	G	Plasma palmitoleic acid	NCIT_C68408	Wu JH	23362303	European	2013	NA	NA	6.64e-12	NA	8961	-	-	-	-	GRASP
rs174548	rs174548	chr11:61571348	chr11:61803876	C	G	Plasma stearic acid	NCIT_C68426	Wu JH	23362303	European	2013	NA	NA	1.61e-18	NA	8961	-	-	-	-	GRASP
rs174548	rs174548	chr11:61571348	chr11:61803876	C	G	RR interval	EFO_0004831	Eijgelsheim M	20639392	European	2010	NA	NA	2.79e-09	NA	38991	-	-	-	-	GRASP
rs174548	rs174548	chr11:61571348	chr11:61803876	C	G	Total cholesterol	NCIT_C61032;NCIT_C105586	GLGC	20686565	Mixed	2010	NA	NA	3.79e-20	NA	100184	-	-	-	-	GRASP
rs174548	rs174548	chr11:61571348	chr11:61803876	C	G	Total cholesterol	NCIT_C61032;NCIT_C105586	Asselbergs	23063622	European	2012	NA	NA	8.29e-09	NA	66240	-	-	-	-	GRASP
rs174548	rs174548	chr11:61571348	chr11:61803876	C	G	Triglycerides	EFO_0004530	Kathiresan S	19060906	European	2008	NA	NA	4.18e-06	NA	19840	-	-	-	-	GRASP
rs174548	rs174548	chr11:61571348	chr11:61803876	C	G	Triglycerides	-	GLGC	20686565	Mixed	2010	NA	NA	3.449e-23	NA	100184	-	-	-	-	GRASP
rs174548	rs174548	chr11:61571348	chr11:61803876	C	G	Triglycerides	-	Waterworth DM	20864672	Mixed	2010	NA	NA	4.5e-14	NA	17243	-	-	-	-	GRASP
rs174548	rs174548	chr11:61571348	chr11:61803876	C	G	Triglycerides	-	Asselbergs	23063622	European	2012	NA	NA	8.36e-15	NA	66240	-	-	-	-	GRASP
rs174548	rs174548	chr11:61571348	chr11:61803876	C	G	Heart rate	EFO_0004326	HRgene Consortium	23583979	Mixed	2013	-0.3394	0.0552	4.849e-09	-	89289	0	89289	36	bpm	HRGene_HR_Mixed_2013
rs174548	rs174548	chr11:61571348	chr11:61803876	C	G	Crohns disease	EFO_0000384	IBDGC	23128233	European	2012	NA	NA	1.7e-06	NA	14342	6299	8043	7	log OR	IBDGC_Chrons-Disease_EUR_2012
rs174548	rs174548	chr11:61571348	chr11:61803876	C	G	Crohns disease	EFO_0000384	IBDGC	26192919	European	2015	-0.1144	0.0246	3.349e-06	-	20883	5956	14927	7	log OR	IBDGC_Chrons-Disease_EUR_2015
rs174548	rs174548	chr11:61571348	chr11:61803876	C	G	Fasting glucose	EFO_0004465	MAGIC	22885924	European	2012	0.019	0.0023	1.02e-17	+	133010	0	133010	66	mmol/l	MAGIC_FG-METABO_EUR_2012
rs174548	rs174548	chr11:61571348	chr11:61803876	C	G	Fasting glucose	EFO_0004465	MAGIC	20081858	European	2010	0.023	0.0039	5.313e-09	+	46186	0	46186	21	mmol/l	MAGIC_FG_EUR_2010
rs174548	rs174548	chr11:61571348	chr11:61803876	C	G	Blood metabolite levels	EFO_0005664	Shin SY	24816252	European	2014	NA	NA	1e-84	NA	-	-	-	-	-	NHGRI-EBI_GWAS_Catalog
rs174548	rs174548	chr11:61571348	chr11:61803876	C	G	Blood metabolite ratios	EFO_0005664	Shin SY	24816252	European	2014	NA	NA	0	NA	-	-	-	-	-	NHGRI-EBI_GWAS_Catalog
rs174548	rs174548	chr11:61571348	chr11:61803876	C	G	Delta 6 desaturase activity	EFO_0007765	Dorajoo R	26584805	East Asian	2015	-0.2384	0.01839	2e-38	-	-	-	-	-	unit decrease	NHGRI-EBI_GWAS_Catalog
rs174548	rs174548	chr11:61571348	chr11:61803876	C	G	HDL cholesterol	EFO_0004612	Waterworth DM	20864672	Mixed	2010	-0.01	0.001402	1e-12	-	-	-	-	-	unit decrease	NHGRI-EBI_GWAS_Catalog
rs174548	rs174548	chr11:61571348	chr11:61803876	C	G	Hematology traits	EFO_0005128	Hong KW	23303382	East Asian	2013	NA	NA	4e-08	NA	-	-	-	-	-	NHGRI-EBI_GWAS_Catalog
rs174548	rs174548	chr11:61571348	chr11:61803876	C	G	Metabolite levels	EFO_0004622	Gieger C	19043545	European	2008	NA	NA	5e-08	NA	-	-	-	-	-	NHGRI-EBI_GWAS_Catalog
rs174548	rs174548	chr11:61571348	chr11:61803876	C	G	Plasma omega 6 polyunsaturated fatty acid levels dihomo gamma linolenic acid	EFO_0007763	Dorajoo R	26584805	East Asian	2015	-0.1789	0.01548	7e-31	-	-	-	-	-	unit decrease	NHGRI-EBI_GWAS_Catalog
rs174548	rs174548	chr11:61571348	chr11:61803876	C	G	Platelet count	EFO_0004309	Astle W	27863252	European	2016	-0.03864	0.00391	5e-23	-	-	-	-	-	unit increase	NHGRI-EBI_GWAS_Catalog
rs174548	rs174548	chr11:61571348	chr11:61803876	C	G	Sum eosinophil basophil counts	EFO_0005090;EFO_0004842	Astle W	27863252	European	2016	-0.0253	0.003832	4e-11	-	-	-	-	-	unit decrease	NHGRI-EBI_GWAS_Catalog
rs174548	rs174548	chr11:61571348	chr11:61803876	C	G	Trans fatty acid levels	EFO_0006821;EFO_0006822	Mozaffarian D	25646338	Mixed	2014	NA	NA	5e-15	NA	-	-	-	-	-	NHGRI-EBI_GWAS_Catalog
rs174548	rs174548	chr11:61571348	chr11:61803876	C	G	Triglycerides	EFO_0004530	Waterworth DM	20864672	Mixed	2010	-0.03	0.003983	5e-14	-	-	-	-	-	unit increase	NHGRI-EBI_GWAS_Catalog
rs174548	rs174548	chr11:61571348	chr11:61803876	C	G	Asthma	EFO_0000270	Neale B	UKBB	European	2017	0.005049	0.0008378	1.683e-09	+	336782	38791	297991	1	risk diff	Neale-B_UKBB_EUR_2017
rs174548	rs174548	chr11:61571348	chr11:61803876	C	G	Average weekly champagne plus white wine intake	EFO_0004329	Neale B	UKBB	European	2017	-0.01224	0.002629	3.22e-06	-	240864	0	240864	1	-	Neale-B_UKBB_EUR_2017
rs174548	rs174548	chr11:61571348	chr11:61803876	C	G	Hair or balding pattern: pattern 4	EFO_0007822	Neale B	UKBB	European	2017	0.007713	0.001498	2.597e-07	+	154988	28389	126599	1	risk diff	Neale-B_UKBB_EUR_2017
rs174548	rs174548	chr11:61571348	chr11:61803876	C	G	Heel bone mineral density	EFO_0009270	Neale B	UKBB	European	2017	-0.01582	0.00335	2.339e-06	-	194398	0	194398	1	IVNT	Neale-B_UKBB_EUR_2017
rs174548	rs174548	chr11:61571348	chr11:61803876	C	G	Heel bone mineral density right	EFO_0009270	Neale B	UKBB	European	2017	-0.02282	0.004453	2.991e-07	-	106251	0	106251	1	IVNT	Neale-B_UKBB_EUR_2017
rs174548	rs174548	chr11:61571348	chr11:61803876	C	G	Height	EFO_0004339	Neale B	UKBB	European	2017	0.01334	0.001858	6.971e-13	+	336474	0	336474	1	IVNT	Neale-B_UKBB_EUR_2017
rs174548	rs174548	chr11:61571348	chr11:61803876	C	G	Irritability	EFO_0009594	Neale B	UKBB	European	2017	-0.005504	0.001202	4.68e-06	-	322668	90282	232386	1	risk diff	Neale-B_UKBB_EUR_2017
rs174548	rs174548	chr11:61571348	chr11:61803876	C	G	Nap during day	EFO_0004870	Neale B	UKBB	European	2017	-0.009802	0.00155	2.573e-10	-	337074	0	337074	1	-	Neale-B_UKBB_EUR_2017
rs174548	rs174548	chr11:61571348	chr11:61803876	C	G	No blood clot, bronchitis, emphysema, asthma, rhinitis, eczema or allergy diagnosed by doctor	-	Neale B	UKBB	European	2017	-0.005681	0.001225	3.531e-06	-	336782	228530	108252	1	risk diff	Neale-B_UKBB_EUR_2017
rs174548	rs174548	chr11:61571348	chr11:61803876	C	G	Number of live births	EFO_0009439	Neale B	UKBB	European	2017	0.02169	0.004132	1.535e-07	+	180952	0	180952	1	-	Neale-B_UKBB_EUR_2017
rs174548	rs174548	chr11:61571348	chr11:61803876	C	G	Pulse rate	EFO_0004326	Neale B	UKBB	European	2017	-0.03209	0.002694	1.055e-32	-	317756	0	317756	1	IVNT	Neale-B_UKBB_EUR_2017
rs174548	rs174548	chr11:61571348	chr11:61803876	C	G	Pulse rate	EFO_0004326	Neale B	UKBB	European	2017	-0.03024	0.004572	3.755e-11	-	110153	0	110153	1	IVNT	Neale-B_UKBB_EUR_2017
rs174548	rs174548	chr11:61571348	chr11:61803876	C	G	Self-reported asthma	EFO_0000270	Neale B	UKBB	European	2017	0.005309	0.0008394	2.542e-10	+	337159	39049	298110	1	risk diff	Neale-B_UKBB_EUR_2017
rs174548	rs174548	chr11:61571348	chr11:61803876	C	G	Self-reported hypothyroidism or myxoedema	EFO_0004705;EFO_1001055	Neale B	UKBB	European	2017	0.00261	0.0005585	2.97e-06	+	337159	16376	320783	1	risk diff	Neale-B_UKBB_EUR_2017
rs174548	rs174548	chr11:61571348	chr11:61803876	C	G	Treatment with levothyroxine sodium	EFO_0007056	Neale B	UKBB	European	2017	0.002543	0.0005147	7.748e-07	+	337159	13717	323442	1	risk diff	Neale-B_UKBB_EUR_2017
rs174548	rs174548	chr11:61571348	chr11:61803876	C	G	Depressive symptoms	EFO_0007006	SSGAC	29292387	European	2018	-0.009	0.002	1.11e-07	-	354862	0	354862	3	SD	SSGAC_DS_EUR_2018
rs174548	rs174548	chr11:61571348	chr11:61803876	C	G	Low density lipoprotein	EFO_0004611	Spracklen CN	28334899	East Asian	2017	0.045	0.0096	1.57e-06	+	31732	0	31732	13	IVNT	Spracklen-CN_LDL_EAS_2017
rs174548	rs174548	chr11:61571348	chr11:61803876	C	G	Total cholesterol	EFO_0004574	Spracklen CN	28334899	East Asian	2017	0.0415	0.0095	1.58e-06	+	32018	0	32018	13	IVNT	Spracklen-CN_Total-Cholesterol_EAS_2017
rs174548	rs174548	chr11:61571348	chr11:61803876	C	G	Lipoproteins hdl	-	Waterworth DM	20864672	Mixed	2010	NA	NA	1e-12	NA	-	-	-	-	-	dbGaP
rs174548	rs174548	chr11:61571348	chr11:61803876	C	G	Phosphatidylcholines	-	Gieger C	19043545	European	2008	NA	NA	5e-08	NA	-	-	-	-	-	dbGaP
rs174548	rs174548	chr11:61571348	chr11:61803876	C	G	Triglycerides	-	Waterworth DM	20864672	Mixed	2010	NA	NA	5e-14	NA	-	-	-	-	-	dbGaP
rs4789188	rs4789188	chr17:73397871	chr17:75401790	A	C	Height	EFO_0004339	GIANT	25282103	European	2014	-0.023	0.0039	1.8e-09	-	253120	0	253120	79	Z-score	GIANT_Height_EUR_2014
rs4789188	rs4789188	chr17:73397871	chr17:75401790	A	C	Cause of death: interstitial pulmonary disease, unspecified	-	Neale B	UKBB	European	2017	0.00495	0.001108	7.997e-06	+	7637	19	7618	1	risk diff	Neale-B_UKBB_EUR_2017
rs4789188	rs4789188	chr17:73397871	chr17:75401790	A	C	Comparative height size at age 10	-	Neale B	UKBB	European	2017	-0.01506	0.002251	2.249e-11	-	332021	0	332021	1	-	Neale-B_UKBB_EUR_2017
rs4789188	rs4789188	chr17:73397871	chr17:75401790	A	C	Height	EFO_0004339	Neale B	UKBB	European	2017	-0.01875	0.002343	1.225e-15	-	336474	0	336474	1	IVNT	Neale-B_UKBB_EUR_2017
rs1073744	rs1073744	chr18:44252274	chr18:46672311	G	T	Inflammatory bowel disease	EFO_0003767	IBDGC	26192919	European	2015	-0.1042	0.0198	1.53e-07	-	34652	12882	21770	15	log OR	IBDGC_IBD_EUR_2015
rs7446715	rs7446715	chr5:84069439	chr5:84773621	A	G	Waist circumference	EFO_0004342	Neale B	UKBB	European	2017	0.01074	0.002269	2.234e-06	+	336639	0	336639	1	IVNT	Neale-B_UKBB_EUR_2017
rs6979908	rs6979908	chr7:10971055	chr7:10931428	A	G	Self-reported pituitary adenoma or tumour	EFO_1000478	Neale B	UKBB	European	2017	0.000402	8.752e-05	4.373e-06	+	337159	214	336945	1	risk diff	Neale-B_UKBB_EUR_2017
rs3801969	rs3801969	chr7:106711492	chr7:107071047	T	G	Fasting glucose	EFO_0004465	MAGIC	22885924	European	2012	0.0095	0.0021	5.63e-06	+	133010	0	133010	66	mmol/l	MAGIC_FG-METABO_EUR_2012
rs618791	rs618791	chr17:26899502	chr17:28572484	T	C	High light scatter percentage of red cells	EFO_0004586	Astle W	27863252	European	2016	0.01995	0.003945	4.258e-07	+	173480	0	173480	2	IVNT	Astle-W_Blood-Cell-Traits_EUR_2016
rs618791	rs618791	chr17:26899502	chr17:28572484	T	C	High light scatter reticulocyte count	EFO_0004586	Astle W	27863252	European	2016	0.02135	0.003945	6.242e-08	+	173480	0	173480	2	IVNT	Astle-W_Blood-Cell-Traits_EUR_2016
rs618791	rs618791	chr17:26899502	chr17:28572484	T	C	Reticulocyte count	EFO_0004586	Astle W	27863252	European	2016	0.02028	0.003951	2.842e-07	+	173480	0	173480	2	IVNT	Astle-W_Blood-Cell-Traits_EUR_2016
rs618791	rs618791	chr17:26899502	chr17:28572484	T	C	Reticulocyte fraction of red cells	EFO_0004586	Astle W	27863252	European	2016	0.01796	0.003948	5.416e-06	+	173480	0	173480	2	IVNT	Astle-W_Blood-Cell-Traits_EUR_2016
rs6026567	rs6026567	chr20:57444915	chr20:58869860	A	G	Platelet distribution width	EFO_0004586	Astle W	27863252	European	2016	-0.02233	0.003682	1.309e-09	-	173480	0	173480	2	IVNT	Astle-W_Blood-Cell-Traits_EUR_2016
rs6026567	rs6026567	chr20:57444915	chr20:58869860	A	G	Arm fat-free mass left	-	Neale B	UKBB	European	2017	-0.007585	0.001576	1.489e-06	-	331159	0	331159	1	IVNT	Neale-B_UKBB_EUR_2017
rs6026567	rs6026567	chr20:57444915	chr20:58869860	A	G	Arm fat-free mass right	-	Neale B	UKBB	European	2017	-0.007801	0.001545	4.412e-07	-	331221	0	331221	1	IVNT	Neale-B_UKBB_EUR_2017
rs6026567	rs6026567	chr20:57444915	chr20:58869860	A	G	Arm predicted mass left	-	Neale B	UKBB	European	2017	-0.007734	0.00157	8.406e-07	-	331146	0	331146	1	IVNT	Neale-B_UKBB_EUR_2017
rs6026567	rs6026567	chr20:57444915	chr20:58869860	A	G	Arm predicted mass right	-	Neale B	UKBB	European	2017	-0.007638	0.001539	6.968e-07	-	331216	0	331216	1	IVNT	Neale-B_UKBB_EUR_2017
rs6026567	rs6026567	chr20:57444915	chr20:58869860	A	G	Basal metabolic rate	EFO_0007777	Neale B	UKBB	European	2017	-0.007404	0.001644	6.645e-06	-	331307	0	331307	1	IVNT	Neale-B_UKBB_EUR_2017
rs6026567	rs6026567	chr20:57444915	chr20:58869860	A	G	Hip circumference	EFO_0005093	Neale B	UKBB	European	2017	-0.0109	0.002454	8.924e-06	-	336601	0	336601	1	IVNT	Neale-B_UKBB_EUR_2017
rs6026567	rs6026567	chr20:57444915	chr20:58869860	A	G	Impedance of arm left	-	Neale B	UKBB	European	2017	0.007854	0.001751	7.244e-06	+	331292	0	331292	1	IVNT	Neale-B_UKBB_EUR_2017
rs6026567	rs6026567	chr20:57444915	chr20:58869860	A	G	Trunk fat-free mass	-	Neale B	UKBB	European	2017	-0.00733	0.001562	2.679e-06	-	331030	0	331030	1	IVNT	Neale-B_UKBB_EUR_2017
rs6026567	rs6026567	chr20:57444915	chr20:58869860	A	G	Trunk predicted mass	-	Neale B	UKBB	European	2017	-0.007326	0.001556	2.513e-06	-	330995	0	330995	1	IVNT	Neale-B_UKBB_EUR_2017
rs6026567	rs6026567	chr20:57444915	chr20:58869860	A	G	Whole body fat-free mass	-	Neale B	UKBB	European	2017	-0.007195	0.001568	4.438e-06	-	331291	0	331291	1	IVNT	Neale-B_UKBB_EUR_2017
rs6026567	rs6026567	chr20:57444915	chr20:58869860	A	G	Whole body water mass	-	Neale B	UKBB	European	2017	-0.007012	0.00157	7.96e-06	-	331315	0	331315	1	IVNT	Neale-B_UKBB_EUR_2017
rs2064443	rs2064443	chr20:19358824	chr20:19378180	A	G	Mean platelet volume	EFO_0004586	Astle W	27863252	European	2016	-0.01895	0.003644	1.993e-07	-	173480	0	173480	2	IVNT	Astle-W_Blood-Cell-Traits_EUR_2016
rs3748771	rs3748771	chr1:230973707	chr1:230837961	G	T	Cause of death: vascular dementia, unspecified	-	Neale B	UKBB	European	2017	0.02334	0.003	8.214e-15	+	7637	11	7626	1	risk diff	Neale-B_UKBB_EUR_2017
rs3748771	rs3748771	chr1:230973707	chr1:230837961	G	T	Cause of death: without complications	-	Neale B	UKBB	European	2017	0.01172	0.002222	1.347e-07	+	7637	6	7631	1	risk diff	Neale-B_UKBB_EUR_2017
rs7672265	rs7672265	chr4:83554822	chr4:82633669	G	T	Basophil count	EFO_0004586	Astle W	27863252	European	2016	0.02551	0.004497	1.395e-08	+	173480	0	173480	2	IVNT	Astle-W_Blood-Cell-Traits_EUR_2016
rs7672265	rs7672265	chr4:83554822	chr4:82633669	G	T	Eosinophil count	EFO_0004586	Astle W	27863252	European	2016	0.0567	0.004582	3.673e-35	+	173480	0	173480	2	IVNT	Astle-W_Blood-Cell-Traits_EUR_2016
rs7672265	rs7672265	chr4:83554822	chr4:82633669	G	T	Eosinophil percentage of granulocytes	EFO_0004586	Astle W	27863252	European	2016	0.04427	0.004596	5.753e-22	+	173480	0	173480	2	IVNT	Astle-W_Blood-Cell-Traits_EUR_2016
rs7672265	rs7672265	chr4:83554822	chr4:82633669	G	T	Eosinophil percentage of white cells	EFO_0004586	Astle W	27863252	European	2016	0.04421	0.004577	4.542e-22	+	173480	0	173480	2	IVNT	Astle-W_Blood-Cell-Traits_EUR_2016
rs7672265	rs7672265	chr4:83554822	chr4:82633669	G	T	Granulocyte count	EFO_0004586	Astle W	27863252	European	2016	0.02853	0.00461	6.073e-10	+	173480	0	173480	2	IVNT	Astle-W_Blood-Cell-Traits_EUR_2016
rs7672265	rs7672265	chr4:83554822	chr4:82633669	G	T	Lymphocyte count	EFO_0004586	Astle W	27863252	European	2016	0.04174	0.004624	1.746e-19	+	173480	0	173480	2	IVNT	Astle-W_Blood-Cell-Traits_EUR_2016
rs7672265	rs7672265	chr4:83554822	chr4:82633669	G	T	Monocyte count	EFO_0004586	Astle W	27863252	European	2016	0.04651	0.004589	3.906e-24	+	173480	0	173480	2	IVNT	Astle-W_Blood-Cell-Traits_EUR_2016
rs7672265	rs7672265	chr4:83554822	chr4:82633669	G	T	Myeloid white cell count	EFO_0004586	Astle W	27863252	European	2016	0.03299	0.004621	9.447e-13	+	173480	0	173480	2	IVNT	Astle-W_Blood-Cell-Traits_EUR_2016
rs7672265	rs7672265	chr4:83554822	chr4:82633669	G	T	Neutrophil count	EFO_0004586	Astle W	27863252	European	2016	0.02387	0.004598	2.083e-07	+	173480	0	173480	2	IVNT	Astle-W_Blood-Cell-Traits_EUR_2016
rs7672265	rs7672265	chr4:83554822	chr4:82633669	G	T	Neutrophil percentage of granulocytes	EFO_0004586	Astle W	27863252	European	2016	-0.04156	0.004596	1.545e-19	-	173480	0	173480	2	IVNT	Astle-W_Blood-Cell-Traits_EUR_2016
rs7672265	rs7672265	chr4:83554822	chr4:82633669	G	T	Sum basophil neutrophil counts	EFO_0004586	Astle W	27863252	European	2016	0.02414	0.004606	1.592e-07	+	173480	0	173480	2	IVNT	Astle-W_Blood-Cell-Traits_EUR_2016
rs7672265	rs7672265	chr4:83554822	chr4:82633669	G	T	Sum eosinophil basophil counts	EFO_0004586	Astle W	27863252	European	2016	0.0561	0.004588	2.181e-34	+	173480	0	173480	2	IVNT	Astle-W_Blood-Cell-Traits_EUR_2016
rs7672265	rs7672265	chr4:83554822	chr4:82633669	G	T	Sum neutrophil eosinophil counts	EFO_0004586	Astle W	27863252	European	2016	0.02817	0.004602	9.322e-10	+	173480	0	173480	2	IVNT	Astle-W_Blood-Cell-Traits_EUR_2016
rs7672265	rs7672265	chr4:83554822	chr4:82633669	G	T	White blood cell count	EFO_0004586	Astle W	27863252	European	2016	0.04158	0.004604	1.676e-19	+	173480	0	173480	2	IVNT	Astle-W_Blood-Cell-Traits_EUR_2016
rs273914	rs273914	chr5:131660431	chr5:132324738	T	A	Eosinophil count	EFO_0004586	Astle W	27863252	European	2016	-0.05283	0.003678	8.603e-47	-	173480	0	173480	2	IVNT	Astle-W_Blood-Cell-Traits_EUR_2016
rs273914	rs273914	chr5:131660431	chr5:132324738	T	A	Eosinophil percentage of granulocytes	EFO_0004586	Astle W	27863252	European	2016	-0.04148	0.00369	2.588e-29	-	173480	0	173480	2	IVNT	Astle-W_Blood-Cell-Traits_EUR_2016
rs273914	rs273914	chr5:131660431	chr5:132324738	T	A	Eosinophil percentage of white cells	EFO_0004586	Astle W	27863252	European	2016	-0.04505	0.003674	1.432e-34	-	173480	0	173480	2	IVNT	Astle-W_Blood-Cell-Traits_EUR_2016
rs273914	rs273914	chr5:131660431	chr5:132324738	T	A	Granulocyte count	EFO_0004586	Astle W	27863252	European	2016	-0.02585	0.003703	2.923e-12	-	173480	0	173480	2	IVNT	Astle-W_Blood-Cell-Traits_EUR_2016
rs273914	rs273914	chr5:131660431	chr5:132324738	T	A	High light scatter percentage of red cells	EFO_0004586	Astle W	27863252	European	2016	0.02131	0.003697	8.17e-09	+	173480	0	173480	2	IVNT	Astle-W_Blood-Cell-Traits_EUR_2016
rs273914	rs273914	chr5:131660431	chr5:132324738	T	A	High light scatter reticulocyte count	EFO_0004586	Astle W	27863252	European	2016	0.02009	0.003697	5.51e-08	+	173480	0	173480	2	IVNT	Astle-W_Blood-Cell-Traits_EUR_2016
rs273914	rs273914	chr5:131660431	chr5:132324738	T	A	Immature fraction of reticulocytes	EFO_0004586	Astle W	27863252	European	2016	0.01936	0.003662	1.241e-07	+	173480	0	173480	2	IVNT	Astle-W_Blood-Cell-Traits_EUR_2016
rs273914	rs273914	chr5:131660431	chr5:132324738	T	A	Mean platelet volume	EFO_0004586	Astle W	27863252	European	2016	0.03638	0.003727	1.679e-22	+	173480	0	173480	2	IVNT	Astle-W_Blood-Cell-Traits_EUR_2016
rs273914	rs273914	chr5:131660431	chr5:132324738	T	A	Monocyte count	EFO_0004586	Astle W	27863252	European	2016	-0.02387	0.003685	9.336e-11	-	173480	0	173480	2	IVNT	Astle-W_Blood-Cell-Traits_EUR_2016
rs273914	rs273914	chr5:131660431	chr5:132324738	T	A	Myeloid white cell count	EFO_0004586	Astle W	27863252	European	2016	-0.02791	0.003712	5.608e-14	-	173480	0	173480	2	IVNT	Astle-W_Blood-Cell-Traits_EUR_2016
rs273914	rs273914	chr5:131660431	chr5:132324738	T	A	Neutrophil count	EFO_0004586	Astle W	27863252	European	2016	-0.02072	0.003694	2.038e-08	-	173480	0	173480	2	IVNT	Astle-W_Blood-Cell-Traits_EUR_2016
rs273914	rs273914	chr5:131660431	chr5:132324738	T	A	Neutrophil percentage of granulocytes	EFO_0004586	Astle W	27863252	European	2016	0.03959	0.00369	7.502e-27	+	173480	0	173480	2	IVNT	Astle-W_Blood-Cell-Traits_EUR_2016
rs273914	rs273914	chr5:131660431	chr5:132324738	T	A	Platelet count	EFO_0004586	Astle W	27863252	European	2016	-0.03032	0.003759	7.225e-16	-	173480	0	173480	2	IVNT	Astle-W_Blood-Cell-Traits_EUR_2016
rs273914	rs273914	chr5:131660431	chr5:132324738	T	A	Reticulocyte fraction of red cells	EFO_0004586	Astle W	27863252	European	2016	0.01672	0.003701	6.26e-06	+	173480	0	173480	2	IVNT	Astle-W_Blood-Cell-Traits_EUR_2016
rs273914	rs273914	chr5:131660431	chr5:132324738	T	A	Sum basophil neutrophil counts	EFO_0004586	Astle W	27863252	European	2016	-0.02122	0.0037	9.678e-09	-	173480	0	173480	2	IVNT	Astle-W_Blood-Cell-Traits_EUR_2016
rs273914	rs273914	chr5:131660431	chr5:132324738	T	A	Sum eosinophil basophil counts	EFO_0004586	Astle W	27863252	European	2016	-0.05282	0.003682	1.096e-46	-	173480	0	173480	2	IVNT	Astle-W_Blood-Cell-Traits_EUR_2016
rs273914	rs273914	chr5:131660431	chr5:132324738	T	A	Sum neutrophil eosinophil counts	EFO_0004586	Astle W	27863252	European	2016	-0.02551	0.003697	5.173e-12	-	173480	0	173480	2	IVNT	Astle-W_Blood-Cell-Traits_EUR_2016
rs273914	rs273914	chr5:131660431	chr5:132324738	T	A	White blood cell count	EFO_0004586	Astle W	27863252	European	2016	-0.0288	0.003698	6.809e-15	-	173480	0	173480	2	IVNT	Astle-W_Blood-Cell-Traits_EUR_2016
rs273914	rs273914	chr5:131660431	chr5:132324738	T	A	Arachidonic acid 20:4n6	EFO_0005110	Guan W	24823311	European	2014	0.1366	0.0301	5.513e-06	+	8631	0	8631	5	%	CHARGE_Arachidonic-acid_EUR_2014
rs273914	rs273914	chr5:131660431	chr5:132324738	T	A	Height in males	EFO_0004339	GIANT	23754948	European	2013	0.032	0.0063	3.49e-07	+	60553	0	60553	46	Z-score	GIANT_Height-M_EUR_2013
rs273914	rs273914	chr5:131660431	chr5:132324738	T	A	Height tails	EFO_0004339	GIANT	23563607	European	2013	0.14	0.026	2.3e-07	+	15858	7926	7932	51	log OR	GIANT_Height-Tails_EUR_2013
rs273914	rs273914	chr5:131660431	chr5:132324738	T	A	Height	EFO_0004339	GIANT	20881960	European	2010	NA	NA	1.094e-08	NA	133843	0	133843	46	Z-score	GIANT_Height_EUR_2010
rs273914	rs273914	chr5:131660431	chr5:132324738	T	A	Height	EFO_0004339	GIANT	23754948	European	2013	0.02713	0.004267	2.048e-10	+	133683	0	133683	46	Z-score	GIANT_Height_EUR_2013
rs273914	rs273914	chr5:131660431	chr5:132324738	T	A	Height	EFO_0004339	GIANT	25282103	European	2014	0.034	0.003	3.9e-30	+	250762	0	250762	79	Z-score	GIANT_Height_EUR_2014
rs273914	rs273914	chr5:131660431	chr5:132324738	T	A	Waist circumference adjusted for BMI	EFO_0004342	GIANT	25673412	Mixed	2015	0.021	0.0043	1.2e-06	+	152713	0	152713	109	IVNT	GIANT_WCadjBMI_Mixed_2015
rs273914	rs273914	chr5:131660431	chr5:132324738	T	A	Waist circumference in non-smokers	EFO_0004342	GIANT	28443625	Mixed	2017	0.0197	0.0044	9.125e-06	+	125785	0	125785	74	IVNT	GIANT_Waist-Non-smokers_Mixed_2017
rs273914	rs273914	chr5:131660431	chr5:132324738	T	A	Waist circumference adjusted for smoking	EFO_0007789;EFO_0004318	GIANT	28443625	European	2017	0.0202	0.0042	1.457e-06	+	141711	0	141711	68	IVNT	GIANT_Waist-adjusted-Smoking_EUR_2017
rs273914	rs273914	chr5:131660431	chr5:132324738	T	A	Waist circumference adjusted for smoking	EFO_0007789;EFO_0004318	GIANT	28443625	Mixed	2017	0.0189	0.004	2.018e-06	+	155518	0	155518	74	IVNT	GIANT_Waist-adjusted-Smoking_Mixed_2017
rs273914	rs273914	chr5:131660431	chr5:132324738	T	A	Height	EFO_0004339	GIANT	20881960	European	2010	NA	NA	1.094e-08	NA	133653	-	-	-	-	GRASP
rs273914	rs273914	chr5:131660431	chr5:132324738	T	A	Crohns disease	EFO_0000384	IBDGC	26192919	European	2015	0.1254	0.0237	1.14e-07	+	20883	5956	14927	7	log OR	IBDGC_Chrons-Disease_EUR_2015
rs273914	rs273914	chr5:131660431	chr5:132324738	T	A	Blood metabolite levels	EFO_0005664	Shin SY	24816252	European	2014	NA	NA	3e-11	NA	-	-	-	-	-	NHGRI-EBI_GWAS_Catalog
rs273914	rs273914	chr5:131660431	chr5:132324738	T	A	Arm fat-free mass left	-	Neale B	UKBB	European	2017	0.01019	0.001594	1.663e-10	+	331159	0	331159	1	IVNT	Neale-B_UKBB_EUR_2017
rs273914	rs273914	chr5:131660431	chr5:132324738	T	A	Arm fat-free mass right	-	Neale B	UKBB	European	2017	0.01007	0.001562	1.18e-10	+	331221	0	331221	1	IVNT	Neale-B_UKBB_EUR_2017
rs273914	rs273914	chr5:131660431	chr5:132324738	T	A	Arm predicted mass left	-	Neale B	UKBB	European	2017	0.0104	0.001588	5.816e-11	+	331146	0	331146	1	IVNT	Neale-B_UKBB_EUR_2017
rs273914	rs273914	chr5:131660431	chr5:132324738	T	A	Arm predicted mass right	-	Neale B	UKBB	European	2017	0.01026	0.001557	4.495e-11	+	331216	0	331216	1	IVNT	Neale-B_UKBB_EUR_2017
rs273914	rs273914	chr5:131660431	chr5:132324738	T	A	Asthma	EFO_0000270	Neale B	UKBB	European	2017	-0.004686	0.0008033	5.423e-09	-	336782	38791	297991	1	risk diff	Neale-B_UKBB_EUR_2017
rs273914	rs273914	chr5:131660431	chr5:132324738	T	A	Basal metabolic rate	EFO_0007777	Neale B	UKBB	European	2017	0.01176	0.001663	1.517e-12	+	331307	0	331307	1	IVNT	Neale-B_UKBB_EUR_2017
rs273914	rs273914	chr5:131660431	chr5:132324738	T	A	Comparative height size at age 10	-	Neale B	UKBB	European	2017	0.01593	0.001712	1.316e-20	+	332021	0	332021	1	-	Neale-B_UKBB_EUR_2017
rs273914	rs273914	chr5:131660431	chr5:132324738	T	A	Hand grip strength left	EFO_0006941	Neale B	UKBB	European	2017	0.01134	0.001808	3.567e-10	+	335821	0	335821	1	IVNT	Neale-B_UKBB_EUR_2017
rs273914	rs273914	chr5:131660431	chr5:132324738	T	A	Hand grip strength right	EFO_0006941	Neale B	UKBB	European	2017	0.01134	0.001812	3.839e-10	+	335842	0	335842	1	IVNT	Neale-B_UKBB_EUR_2017
rs273914	rs273914	chr5:131660431	chr5:132324738	T	A	Height	EFO_0004339	Neale B	UKBB	European	2017	0.02369	0.001781	2.418e-40	+	336474	0	336474	1	IVNT	Neale-B_UKBB_EUR_2017
rs273914	rs273914	chr5:131660431	chr5:132324738	T	A	Leg fat-free mass left	-	Neale B	UKBB	European	2017	0.01177	0.001651	1.027e-12	+	331258	0	331258	1	IVNT	Neale-B_UKBB_EUR_2017
rs273914	rs273914	chr5:131660431	chr5:132324738	T	A	Leg fat-free mass right	-	Neale B	UKBB	European	2017	0.01149	0.00165	3.435e-12	+	331285	0	331285	1	IVNT	Neale-B_UKBB_EUR_2017
rs273914	rs273914	chr5:131660431	chr5:132324738	T	A	Leg predicted mass left	-	Neale B	UKBB	European	2017	0.01159	0.00164	1.567e-12	+	331253	0	331253	1	IVNT	Neale-B_UKBB_EUR_2017
rs273914	rs273914	chr5:131660431	chr5:132324738	T	A	Leg predicted mass right	-	Neale B	UKBB	European	2017	0.0114	0.00164	3.597e-12	+	331285	0	331285	1	IVNT	Neale-B_UKBB_EUR_2017
rs273914	rs273914	chr5:131660431	chr5:132324738	T	A	No blood clot, bronchitis, emphysema, asthma, rhinitis, eczema or allergy diagnosed by doctor	-	Neale B	UKBB	European	2017	0.006276	0.001175	9.118e-08	+	336782	228530	108252	1	risk diff	Neale-B_UKBB_EUR_2017
rs273914	rs273914	chr5:131660431	chr5:132324738	T	A	Self-reported asthma	EFO_0000270	Neale B	UKBB	European	2017	-0.004628	0.0008048	8.915e-09	-	337159	39049	298110	1	risk diff	Neale-B_UKBB_EUR_2017
rs273914	rs273914	chr5:131660431	chr5:132324738	T	A	Self-reported hypertension	EFO_0000537	Neale B	UKBB	European	2017	-0.005013	0.0011	5.182e-06	-	337159	87690	249469	1	risk diff	Neale-B_UKBB_EUR_2017
rs273914	rs273914	chr5:131660431	chr5:132324738	T	A	Sitting height	EFO_0004339	Neale B	UKBB	European	2017	0.01558	0.001938	8.956e-16	+	336172	0	336172	1	IVNT	Neale-B_UKBB_EUR_2017
rs273914	rs273914	chr5:131660431	chr5:132324738	T	A	Treatment with bendroflumethiazide	EFO_0007056	Neale B	UKBB	European	2017	-0.00281	0.0005813	1.341e-06	-	337159	19084	318075	1	risk diff	Neale-B_UKBB_EUR_2017
rs273914	rs273914	chr5:131660431	chr5:132324738	T	A	Trunk fat-free mass	-	Neale B	UKBB	European	2017	0.01197	0.001579	3.539e-14	+	331030	0	331030	1	IVNT	Neale-B_UKBB_EUR_2017
rs273914	rs273914	chr5:131660431	chr5:132324738	T	A	Trunk predicted mass	-	Neale B	UKBB	European	2017	0.01184	0.001574	5.587e-14	+	330995	0	330995	1	IVNT	Neale-B_UKBB_EUR_2017
rs273914	rs273914	chr5:131660431	chr5:132324738	T	A	Vascular or heart problems diagnosed by doctor: high blood pressure	EFO_0004325	Neale B	UKBB	European	2017	-0.005117	0.001115	4.474e-06	-	336683	91033	245650	1	risk diff	Neale-B_UKBB_EUR_2017
rs273914	rs273914	chr5:131660431	chr5:132324738	T	A	Weight	EFO_0004338	Neale B	UKBB	European	2017	0.0102	0.002191	3.235e-06	+	336227	0	336227	1	IVNT	Neale-B_UKBB_EUR_2017
rs273914	rs273914	chr5:131660431	chr5:132324738	T	A	Whole body fat-free mass	-	Neale B	UKBB	European	2017	0.01188	0.001586	6.819e-14	+	331291	0	331291	1	IVNT	Neale-B_UKBB_EUR_2017
rs273914	rs273914	chr5:131660431	chr5:132324738	T	A	Whole body water mass	-	Neale B	UKBB	European	2017	0.01209	0.001588	2.621e-14	+	331315	0	331315	1	IVNT	Neale-B_UKBB_EUR_2017
rs2458177	rs2458177	chr15:70605521	chr15:70313182	C	G	Heel bone mineral density	EFO_0009270	Neale B	UKBB	European	2017	-0.0202	0.003178	2.1e-10	-	194398	0	194398	1	IVNT	Neale-B_UKBB_EUR_2017
rs2458177	rs2458177	chr15:70605521	chr15:70313182	C	G	Heel bone mineral density left	EFO_0009270	Neale B	UKBB	European	2017	-0.02242	0.004243	1.263e-07	-	106254	0	106254	1	IVNT	Neale-B_UKBB_EUR_2017
rs2458177	rs2458177	chr15:70605521	chr15:70313182	C	G	Heel bone mineral density right	EFO_0009270	Neale B	UKBB	European	2017	-0.0201	0.004214	1.857e-06	-	106251	0	106251	1	IVNT	Neale-B_UKBB_EUR_2017
rs12571259	rs12571259	chr10:81223950	chr10:79464194	C	T	Arm fat-free mass left	-	Neale B	UKBB	European	2017	-0.02549	0.005339	1.809e-06	-	331159	0	331159	1	IVNT	Neale-B_UKBB_EUR_2017
rs12571259	rs12571259	chr10:81223950	chr10:79464194	C	T	Arm fat-free mass right	-	Neale B	UKBB	European	2017	-0.02435	0.005233	3.281e-06	-	331221	0	331221	1	IVNT	Neale-B_UKBB_EUR_2017
rs12571259	rs12571259	chr10:81223950	chr10:79464194	C	T	Arm predicted mass left	-	Neale B	UKBB	European	2017	-0.02503	0.005319	2.534e-06	-	331146	0	331146	1	IVNT	Neale-B_UKBB_EUR_2017
rs12571259	rs12571259	chr10:81223950	chr10:79464194	C	T	Arm predicted mass right	-	Neale B	UKBB	European	2017	-0.02405	0.005215	3.979e-06	-	331216	0	331216	1	IVNT	Neale-B_UKBB_EUR_2017
rs12571259	rs12571259	chr10:81223950	chr10:79464194	C	T	Basal metabolic rate	EFO_0007777	Neale B	UKBB	European	2017	-0.02764	0.005569	6.903e-07	-	331307	0	331307	1	IVNT	Neale-B_UKBB_EUR_2017
rs12571259	rs12571259	chr10:81223950	chr10:79464194	C	T	Leg fat-free mass left	-	Neale B	UKBB	European	2017	-0.02598	0.00553	2.623e-06	-	331258	0	331258	1	IVNT	Neale-B_UKBB_EUR_2017
rs12571259	rs12571259	chr10:81223950	chr10:79464194	C	T	Leg fat-free mass right	-	Neale B	UKBB	European	2017	-0.02575	0.005528	3.199e-06	-	331285	0	331285	1	IVNT	Neale-B_UKBB_EUR_2017
rs12571259	rs12571259	chr10:81223950	chr10:79464194	C	T	Leg predicted mass left	-	Neale B	UKBB	European	2017	-0.02597	0.005493	2.262e-06	-	331253	0	331253	1	IVNT	Neale-B_UKBB_EUR_2017
rs12571259	rs12571259	chr10:81223950	chr10:79464194	C	T	Leg predicted mass right	-	Neale B	UKBB	European	2017	-0.025	0.005492	5.321e-06	-	331285	0	331285	1	IVNT	Neale-B_UKBB_EUR_2017
rs12571259	rs12571259	chr10:81223950	chr10:79464194	C	T	Trunk fat-free mass	-	Neale B	UKBB	European	2017	-0.02607	0.00529	8.349e-07	-	331030	0	331030	1	IVNT	Neale-B_UKBB_EUR_2017
rs12571259	rs12571259	chr10:81223950	chr10:79464194	C	T	Trunk predicted mass	-	Neale B	UKBB	European	2017	-0.02605	0.005273	7.843e-07	-	330995	0	330995	1	IVNT	Neale-B_UKBB_EUR_2017
rs12571259	rs12571259	chr10:81223950	chr10:79464194	C	T	Whole body fat-free mass	-	Neale B	UKBB	European	2017	-0.02674	0.005311	4.761e-07	-	331291	0	331291	1	IVNT	Neale-B_UKBB_EUR_2017
rs12571259	rs12571259	chr10:81223950	chr10:79464194	C	T	Whole body water mass	-	Neale B	UKBB	European	2017	-0.0263	0.005319	7.668e-07	-	331315	0	331315	1	IVNT	Neale-B_UKBB_EUR_2017
rs17122683	rs17122683	chr14:51080422	chr14:50613704	A	G	Mean platelet volume	EFO_0004586	Astle W	27863252	European	2016	-0.03694	0.00523	1.625e-12	-	173480	0	173480	2	IVNT	Astle-W_Blood-Cell-Traits_EUR_2016
rs17122683	rs17122683	chr14:51080422	chr14:50613704	A	G	Platelet count	EFO_0004586	Astle W	27863252	European	2016	0.02491	0.005271	2.292e-06	+	173480	0	173480	2	IVNT	Astle-W_Blood-Cell-Traits_EUR_2016
rs6695423	rs6695423	chr1:75603101	chr1:75137416	A	G	Impedance of arm right	-	Neale B	UKBB	European	2017	-0.008693	0.001915	5.621e-06	-	331279	0	331279	1	IVNT	Neale-B_UKBB_EUR_2017
rs17305086	rs17305086	chr4:183036914	chr4:182115761	G	T	Non small cell lung cancer survival	EFO_0000714;EFO_0003060	Tang S	25145502	East Asian	2014	NA	NA	6e-06	NA	-	-	-	-	-	NHGRI-EBI_GWAS_Catalog
rs10889714	rs10889714	chr1:41371638	chr1:40905966	C	T	Comparative height size at age 10	-	Neale B	UKBB	European	2017	-0.008307	0.001724	1.455e-06	-	332021	0	332021	1	-	Neale-B_UKBB_EUR_2017
rs10889714	rs10889714	chr1:41371638	chr1:40905966	C	T	Hair or balding pattern: pattern 4	EFO_0007822	Neale B	UKBB	European	2017	-0.009327	0.001443	1.035e-10	-	154988	28389	126599	1	risk diff	Neale-B_UKBB_EUR_2017
rs10889714	rs10889714	chr1:41371638	chr1:40905966	C	T	Height	EFO_0004339	Neale B	UKBB	European	2017	-0.01092	0.001795	1.165e-09	-	336474	0	336474	1	IVNT	Neale-B_UKBB_EUR_2017
rs10889714	rs10889714	chr1:41371638	chr1:40905966	C	T	Sitting height	EFO_0004339	Neale B	UKBB	European	2017	-0.00892	0.001952	4.902e-06	-	336172	0	336172	1	IVNT	Neale-B_UKBB_EUR_2017
rs13100602	rs13100602	chr3:137100966	chr3:137382124	G	T	Fluid intelligence score	-	Neale B	UKBB	European	2017	0.0418	0.009183	5.323e-06	+	108818	0	108818	1	-	Neale-B_UKBB_EUR_2017
rs13100602	rs13100602	chr3:137100966	chr3:137382124	G	T	Leg fat percentage left	-	Neale B	UKBB	European	2017	-0.00722	0.001552	3.264e-06	-	331278	0	331278	1	IVNT	Neale-B_UKBB_EUR_2017
rs4986894	rs4986894	chr10:96522365	chr10:94762608	C	T	Blood metabolite levels	EFO_0005664	Shin SY	24816252	European	2014	-0.042	0.006105	6e-12	-	-	-	-	-	unit decrease	NHGRI-EBI_GWAS_Catalog
rs4986894	rs4986894	chr10:96522365	chr10:94762608	C	T	Impedance of leg left	-	Neale B	UKBB	European	2017	0.01454	0.003107	2.883e-06	+	331296	0	331296	1	IVNT	Neale-B_UKBB_EUR_2017
rs4986894	rs4986894	chr10:96522365	chr10:94762608	C	T	Impedance of leg right	-	Neale B	UKBB	European	2017	0.01473	0.003083	1.76e-06	+	331301	0	331301	1	IVNT	Neale-B_UKBB_EUR_2017
rs4986894	rs4986894	chr10:96522365	chr10:94762608	C	T	Vascular or heart problems diagnosed by doctor: none of the above	-	Neale B	UKBB	European	2017	-0.006937	0.001557	8.32e-06	-	336683	236530	100153	1	risk diff	Neale-B_UKBB_EUR_2017
rs4542627	rs4542627	chr15:78070743	chr15:77778401	A	T	Getting up in morning	EFO_0004870	Neale B	UKBB	European	2017	0.009769	0.001901	2.775e-07	+	336501	0	336501	1	-	Neale-B_UKBB_EUR_2017
rs4542627	rs4542627	chr15:78070743	chr15:77778401	A	T	Guilty feelings	-	Neale B	UKBB	European	2017	-0.00562	0.001121	5.325e-07	-	328769	92945	235824	1	risk diff	Neale-B_UKBB_EUR_2017
rs4542627	rs4542627	chr15:78070743	chr15:77778401	A	T	Hand grip strength left	EFO_0006941	Neale B	UKBB	European	2017	0.008398	0.001785	2.542e-06	+	335821	0	335821	1	IVNT	Neale-B_UKBB_EUR_2017
rs4542627	rs4542627	chr15:78070743	chr15:77778401	A	T	Hand grip strength right	EFO_0006941	Neale B	UKBB	European	2017	0.008391	0.001788	2.7e-06	+	335842	0	335842	1	IVNT	Neale-B_UKBB_EUR_2017
rs4542627	rs4542627	chr15:78070743	chr15:77778401	A	T	Miserableness	-	Neale B	UKBB	European	2017	-0.006266	0.001227	3.239e-07	-	331856	141755	190101	1	risk diff	Neale-B_UKBB_EUR_2017
rs4542627	rs4542627	chr15:78070743	chr15:77778401	A	T	Neuroticism score	EFO_0007660	Neale B	UKBB	European	2017	-0.04463	0.008859	4.702e-07	-	274108	0	274108	1	-	Neale-B_UKBB_EUR_2017
rs4542627	rs4542627	chr15:78070743	chr15:77778401	A	T	Worrier or anxious feelings	EFO_0009863	Neale B	UKBB	European	2017	-0.005997	0.001229	1.057e-06	-	328717	186559	142158	1	risk diff	Neale-B_UKBB_EUR_2017
rs2311717	rs2311717	chr18:25876887	chr18:28296923	A	T	Body fat percentage	EFO_0007800	Neale B	UKBB	European	2017	-0.009102	0.002041	8.187e-06	-	331117	0	331117	1	IVNT	Neale-B_UKBB_EUR_2017
rs2311717	rs2311717	chr18:25876887	chr18:28296923	A	T	Trunk fat percentage	-	Neale B	UKBB	European	2017	-0.01121	0.002446	4.562e-06	-	331113	0	331113	1	IVNT	Neale-B_UKBB_EUR_2017
rs2311717	rs2311717	chr18:25876887	chr18:28296923	A	T	Usual walking pace	EFO_0008002	Neale B	UKBB	European	2017	0.007469	0.001626	4.339e-06	+	335349	0	335349	1	-	Neale-B_UKBB_EUR_2017
rs7580094	rs7580094	chr2:172370486	chr2:171513976	A	G	Arm fat-free mass left	-	Neale B	UKBB	European	2017	-0.009849	0.001826	6.88e-08	-	331159	0	331159	1	IVNT	Neale-B_UKBB_EUR_2017
rs7580094	rs7580094	chr2:172370486	chr2:171513976	A	G	Arm fat-free mass right	-	Neale B	UKBB	European	2017	-0.01052	0.001789	4.122e-09	-	331221	0	331221	1	IVNT	Neale-B_UKBB_EUR_2017
rs7580094	rs7580094	chr2:172370486	chr2:171513976	A	G	Arm predicted mass left	-	Neale B	UKBB	European	2017	-0.009869	0.001819	5.771e-08	-	331146	0	331146	1	IVNT	Neale-B_UKBB_EUR_2017
rs7580094	rs7580094	chr2:172370486	chr2:171513976	A	G	Arm predicted mass right	-	Neale B	UKBB	European	2017	-0.009912	0.001783	2.714e-08	-	331216	0	331216	1	IVNT	Neale-B_UKBB_EUR_2017
rs7580094	rs7580094	chr2:172370486	chr2:171513976	A	G	Basal metabolic rate	EFO_0007777	Neale B	UKBB	European	2017	-0.01092	0.001904	9.727e-09	-	331307	0	331307	1	IVNT	Neale-B_UKBB_EUR_2017
rs7580094	rs7580094	chr2:172370486	chr2:171513976	A	G	Height	EFO_0004339	Neale B	UKBB	European	2017	-0.01074	0.00204	1.401e-07	-	336474	0	336474	1	IVNT	Neale-B_UKBB_EUR_2017
rs7580094	rs7580094	chr2:172370486	chr2:171513976	A	G	Impedance of leg left	-	Neale B	UKBB	European	2017	0.01311	0.002618	5.483e-07	+	331296	0	331296	1	IVNT	Neale-B_UKBB_EUR_2017
rs7580094	rs7580094	chr2:172370486	chr2:171513976	A	G	Impedance of leg right	-	Neale B	UKBB	European	2017	0.01204	0.002598	3.596e-06	+	331301	0	331301	1	IVNT	Neale-B_UKBB_EUR_2017
rs7580094	rs7580094	chr2:172370486	chr2:171513976	A	G	Leg fat-free mass left	-	Neale B	UKBB	European	2017	-0.0112	0.001891	3.191e-09	-	331258	0	331258	1	IVNT	Neale-B_UKBB_EUR_2017
rs7580094	rs7580094	chr2:172370486	chr2:171513976	A	G	Leg fat-free mass right	-	Neale B	UKBB	European	2017	-0.01122	0.00189	2.943e-09	-	331285	0	331285	1	IVNT	Neale-B_UKBB_EUR_2017
rs7580094	rs7580094	chr2:172370486	chr2:171513976	A	G	Leg predicted mass left	-	Neale B	UKBB	European	2017	-0.01093	0.001878	5.97e-09	-	331253	0	331253	1	IVNT	Neale-B_UKBB_EUR_2017
rs7580094	rs7580094	chr2:172370486	chr2:171513976	A	G	Leg predicted mass right	-	Neale B	UKBB	European	2017	-0.01108	0.001878	3.574e-09	-	331285	0	331285	1	IVNT	Neale-B_UKBB_EUR_2017
rs7580094	rs7580094	chr2:172370486	chr2:171513976	A	G	Trunk fat-free mass	-	Neale B	UKBB	European	2017	-0.011	0.001809	1.205e-09	-	331030	0	331030	1	IVNT	Neale-B_UKBB_EUR_2017
rs7580094	rs7580094	chr2:172370486	chr2:171513976	A	G	Trunk predicted mass	-	Neale B	UKBB	European	2017	-0.01091	0.001803	1.421e-09	-	330995	0	330995	1	IVNT	Neale-B_UKBB_EUR_2017
rs7580094	rs7580094	chr2:172370486	chr2:171513976	A	G	Whole body fat-free mass	-	Neale B	UKBB	European	2017	-0.01108	0.001816	1.055e-09	-	331291	0	331291	1	IVNT	Neale-B_UKBB_EUR_2017
rs7580094	rs7580094	chr2:172370486	chr2:171513976	A	G	Whole body water mass	-	Neale B	UKBB	European	2017	-0.01118	0.001819	7.966e-10	-	331315	0	331315	1	IVNT	Neale-B_UKBB_EUR_2017
rs2305929	rs2305929	chr2:28113911	chr2:27891044	G	A	Granulocyte percentage of myeloid white cells	EFO_0004586	Astle W	27863252	European	2016	0.0249	0.004737	1.47e-07	+	173480	0	173480	2	IVNT	Astle-W_Blood-Cell-Traits_EUR_2016
rs2305929	rs2305929	chr2:28113911	chr2:27891044	G	A	Monocyte percentage of white cells	EFO_0004586	Astle W	27863252	European	2016	-0.03006	0.004723	1.964e-10	-	173480	0	173480	2	IVNT	Astle-W_Blood-Cell-Traits_EUR_2016
rs2305929	rs2305929	chr2:28113911	chr2:27891044	G	A	Platelet count	EFO_0004586	Astle W	27863252	European	2016	0.02594	0.004837	8.186e-08	+	173480	0	173480	2	IVNT	Astle-W_Blood-Cell-Traits_EUR_2016
rs2305929	rs2305929	chr2:28113911	chr2:27891044	G	A	Plateletcrit	EFO_0004586	Astle W	27863252	European	2016	0.02544	0.004854	1.591e-07	+	173480	0	173480	2	IVNT	Astle-W_Blood-Cell-Traits_EUR_2016
rs2305929	rs2305929	chr2:28113911	chr2:27891044	G	A	Reticulocyte fraction of red cells	EFO_0004586	Astle W	27863252	European	2016	0.02126	0.004762	8.044e-06	+	173480	0	173480	2	IVNT	Astle-W_Blood-Cell-Traits_EUR_2016
rs2305929	rs2305929	chr2:28113911	chr2:27891044	G	A	Total cholesterol	EFO_0004574	GLGC	24097068	European	2013	0.0277	0.0046	2.565e-08	+	187265	0	187265	60	IVNT	GLGC_TC_EUR_2013
rs2305929	rs2305929	chr2:28113911	chr2:27891044	G	A	Triglycerides	EFO_0004530	GLGC	24097068	European	2013	0.0642	0.0044	1.126e-44	+	177775	0	177775	60	IVNT	GLGC_TG_EUR_2013
rs2305929	rs2305929	chr2:28113911	chr2:27891044	G	A	Triglycerides	EFO_0004530	GLGC	20686565	Mixed	2010	0.0672	0.0062	4.217e-28	+	96598	0	96598	46	Z-score	GLGC_TG_Mixed_2010
rs2305929	rs2305929	chr2:28113911	chr2:27891044	G	A	Fasting blood glucose	EFO_0004465	MAGIC	22885924	European	2012	NA	NA	1e-10	NA	133010	-	-	-	-	GRASP
rs2305929	rs2305929	chr2:28113911	chr2:27891044	G	A	Serum creatinine	EFO_0004518	CKDGen	20383146	European	2010	NA	NA	2.7e-06	NA	67093	-	-	-	-	GRASP
rs2305929	rs2305929	chr2:28113911	chr2:27891044	G	A	Triglycerides	EFO_0004530	Kathiresan S	19060906	European	2008	NA	NA	8.89e-08	NA	19840	-	-	-	-	GRASP
rs2305929	rs2305929	chr2:28113911	chr2:27891044	G	A	Triglycerides	-	GLGC	20686565	Mixed	2010	NA	NA	4.217e-28	NA	100184	-	-	-	-	GRASP
rs2305929	rs2305929	chr2:28113911	chr2:27891044	G	A	Triglycerides	-	Asselbergs	23063622	European	2012	NA	NA	5.38e-21	NA	66240	-	-	-	-	GRASP
rs2305929	rs2305929	chr2:28113911	chr2:27891044	G	A	Serum urate	EFO_0004531	GUGC	23263486	European	2012	0.039	0.007	1.404e-07	+	110085	0	110085	48	mg/dl	GUGC_Urate_EUR_2012
rs2305929	rs2305929	chr2:28113911	chr2:27891044	G	A	Fasting glucose	EFO_0004465	MAGIC	22885924	European	2012	-0.018	0.0027	1e-10	-	133010	0	133010	66	mmol/l	MAGIC_FG-METABO_EUR_2012
rs2305929	rs2305929	chr2:28113911	chr2:27891044	G	A	log Fasting insulin adjusted for BMI	EFO_0008037	MAGIC	22885924	European	2012	-0.014	0.0027	3.13e-07	-	108557	0	108557	56	pmol/l	MAGIC_FIadjBMI_EUR_2012
rs2305929	rs2305929	chr2:28113911	chr2:27891044	G	A	Alcohol intake frequency	EFO_0004329	Neale B	UKBB	European	2017	0.03198	0.004697	9.827e-12	+	336965	0	336965	1	-	Neale-B_UKBB_EUR_2017
rs2305929	rs2305929	chr2:28113911	chr2:27891044	G	A	Comparative height size at age 10	-	Neale B	UKBB	European	2017	-0.01003	0.002193	4.748e-06	-	332021	0	332021	1	-	Neale-B_UKBB_EUR_2017
rs2305929	rs2305929	chr2:28113911	chr2:27891044	G	A	Medication for cholesterol, blood pressure or diabetes: cholesterol lowering medication	EFO_0007056	Neale B	UKBB	European	2017	0.01021	0.002007	3.576e-07	+	154702	35840	118862	1	risk diff	Neale-B_UKBB_EUR_2017
rs2305929	rs2305929	chr2:28113911	chr2:27891044	G	A	Number of self-reported non-cancer illnesses	EFO_0009801	Neale B	UKBB	European	2017	0.01266	0.002652	1.81e-06	+	337159	0	337159	1	-	Neale-B_UKBB_EUR_2017
rs2305929	rs2305929	chr2:28113911	chr2:27891044	G	A	Pulse rate	EFO_0004326	Neale B	UKBB	European	2017	0.01863	0.003309	1.795e-08	+	317756	0	317756	1	IVNT	Neale-B_UKBB_EUR_2017
rs2305929	rs2305929	chr2:28113911	chr2:27891044	G	A	Self-reported gout	EFO_0004274	Neale B	UKBB	European	2017	0.001827	0.0003796	1.482e-06	+	337159	4807	332352	1	risk diff	Neale-B_UKBB_EUR_2017
rs2305929	rs2305929	chr2:28113911	chr2:27891044	G	A	Self-reported high cholesterol	EFO_0008111	Neale B	UKBB	European	2017	0.006674	0.001052	2.274e-10	+	337159	41296	295863	1	risk diff	Neale-B_UKBB_EUR_2017
rs2305929	rs2305929	chr2:28113911	chr2:27891044	G	A	Sitting height	EFO_0004339	Neale B	UKBB	European	2017	-0.0124	0.002482	5.848e-07	-	336172	0	336172	1	IVNT	Neale-B_UKBB_EUR_2017
rs2305929	rs2305929	chr2:28113911	chr2:27891044	G	A	Sodium in urine	EFO_0009282	Neale B	UKBB	European	2017	0.01818	0.003126	6.018e-09	+	326831	0	326831	1	IVNT	Neale-B_UKBB_EUR_2017
rs2305929	rs2305929	chr2:28113911	chr2:27891044	G	A	Treatment with allopurinol	EFO_0007056	Neale B	UKBB	European	2017	0.001635	0.0003393	1.447e-06	+	337159	3819	333340	1	risk diff	Neale-B_UKBB_EUR_2017
rs2305929	rs2305929	chr2:28113911	chr2:27891044	G	A	Treatment with cholesterol lowering medication	EFO_0007056	Neale B	UKBB	European	2017	0.006459	0.001462	9.97e-06	+	180203	22705	157498	1	risk diff	Neale-B_UKBB_EUR_2017
rs2305929	rs2305929	chr2:28113911	chr2:27891044	G	A	Treatment with simvastatin	EFO_0007056	Neale B	UKBB	European	2017	0.00498	0.001018	1.002e-06	+	337159	38492	298667	1	risk diff	Neale-B_UKBB_EUR_2017
rs2305929	rs2305929	chr2:28113911	chr2:27891044	G	A	Trunk fat-free mass	-	Neale B	UKBB	European	2017	-0.009863	0.002022	1.08e-06	-	331030	0	331030	1	IVNT	Neale-B_UKBB_EUR_2017
rs2305929	rs2305929	chr2:28113911	chr2:27891044	G	A	Trunk predicted mass	-	Neale B	UKBB	European	2017	-0.009814	0.002016	1.126e-06	-	330995	0	330995	1	IVNT	Neale-B_UKBB_EUR_2017
rs2305929	rs2305929	chr2:28113911	chr2:27891044	G	A	Vascular or heart problems diagnosed by doctor: high blood pressure	EFO_0004325	Neale B	UKBB	European	2017	0.006523	0.001428	4.942e-06	+	336683	91033	245650	1	risk diff	Neale-B_UKBB_EUR_2017
rs2305929	rs2305929	chr2:28113911	chr2:27891044	G	A	Vascular or heart problems diagnosed by doctor: none of the above	-	Neale B	UKBB	European	2017	-0.006684	0.001467	5.191e-06	-	336683	236530	100153	1	risk diff	Neale-B_UKBB_EUR_2017
rs2305929	rs2305929	chr2:28113911	chr2:27891044	G	A	Whole body fat-free mass	-	Neale B	UKBB	European	2017	-0.009371	0.00203	3.929e-06	-	331291	0	331291	1	IVNT	Neale-B_UKBB_EUR_2017
rs2305929	rs2305929	chr2:28113911	chr2:27891044	G	A	Whole body water mass	-	Neale B	UKBB	European	2017	-0.009531	0.002033	2.767e-06	-	331315	0	331315	1	IVNT	Neale-B_UKBB_EUR_2017
rs2305929	rs2305929	chr2:28113911	chr2:27891044	G	A	Coronary artery disease	EFO_0000378;EFO_0001645	van der Harst P	29212778	Mixed	2018	0.04373	0.009271	2.4e-06	+	296525	34541	261984	1	log OR	van-der-Harst-P_CAD-UKBB_Mixed_2018
rs1850396	rs1850396	chr15:56813733	chr15:56521535	A	T	Hand grip strength left	EFO_0006941	Neale B	UKBB	European	2017	-0.01022	0.001993	2.903e-07	-	335821	0	335821	1	IVNT	Neale-B_UKBB_EUR_2017
rs1850396	rs1850396	chr15:56813733	chr15:56521535	A	T	Hand grip strength right	EFO_0006941	Neale B	UKBB	European	2017	-0.01067	0.001996	9.063e-08	-	335842	0	335842	1	IVNT	Neale-B_UKBB_EUR_2017
rs6107895	rs6107895	chr20:6922676	chr20:6942029	A	G	Heel bone mineral density right	EFO_0009270	Neale B	UKBB	European	2017	0.02643	0.005849	6.225e-06	+	106251	0	106251	1	IVNT	Neale-B_UKBB_EUR_2017
rs6107895	rs6107895	chr20:6922676	chr20:6942029	A	G	Sitting height	EFO_0004339	Neale B	UKBB	European	2017	0.01581	0.002656	2.648e-09	+	336172	0	336172	1	IVNT	Neale-B_UKBB_EUR_2017
rs10278040	rs10278040	chr7:99141373	chr7:99543750	A	G	Maternal effects on offspring birthweight	EFO_0004344	EGGC	29309628	European	2018	0.0528	0.0113	3.2e-06	+	67604	0	67604	25	Z-score	EGGC_MBW_EUR_2018
rs10278040	rs10278040	chr7:99141373	chr7:99543750	A	G	Height	EFO_0004339	GIANT	25282103	European	2014	0.032	0.0067	1.9e-06	+	251199	0	251199	79	Z-score	GIANT_Height_EUR_2014
rs10278040	rs10278040	chr7:99141373	chr7:99543750	A	G	Serum dehydroepiandrosterone sulphate DHEAS	EFO_0007001	Zhai G	21533175	European	2011	NA	NA	2.93e-34	NA	14846	-	-	-	-	GRASP
rs10278040	rs10278040	chr7:99141373	chr7:99543750	A	G	Serum dehydroepiandrosterone sulphate DHEAS females	EFO_0007001	Zhai G	21533175	European	2011	NA	NA	7.82e-15	NA	14846	-	-	-	-	GRASP
rs10278040	rs10278040	chr7:99141373	chr7:99543750	A	G	Serum dehydroepiandrosterone sulphate DHEAS males	EFO_0007001	Zhai G	21533175	European	2011	NA	NA	2.92e-22	NA	14846	-	-	-	-	GRASP
rs10278040	rs10278040	chr7:99141373	chr7:99543750	A	G	Blood metabolite levels	EFO_0005664	Shin SY	24816252	European	2014	0.361	0.016	9e-113	+	-	-	-	-	unit decrease	NHGRI-EBI_GWAS_Catalog
rs10278040	rs10278040	chr7:99141373	chr7:99543750	A	G	Blood metabolite levels	EFO_0005664	Shin SY	24816252	European	2014	0.19	0.01678	1e-29	+	-	-	-	-	unit decrease	NHGRI-EBI_GWAS_Catalog
rs10278040	rs10278040	chr7:99141373	chr7:99543750	A	G	Arm fat mass left	-	Neale B	UKBB	European	2017	-0.02696	0.004991	6.618e-08	-	331164	0	331164	1	IVNT	Neale-B_UKBB_EUR_2017
rs10278040	rs10278040	chr7:99141373	chr7:99543750	A	G	Arm fat mass right	-	Neale B	UKBB	European	2017	-0.02732	0.00499	4.377e-08	-	331226	0	331226	1	IVNT	Neale-B_UKBB_EUR_2017
rs10278040	rs10278040	chr7:99141373	chr7:99543750	A	G	Arm fat percentage left	-	Neale B	UKBB	European	2017	-0.02449	0.003855	2.116e-10	-	331198	0	331198	1	IVNT	Neale-B_UKBB_EUR_2017
rs10278040	rs10278040	chr7:99141373	chr7:99543750	A	G	Arm fat percentage right	-	Neale B	UKBB	European	2017	-0.02513	0.003873	8.67e-11	-	331249	0	331249	1	IVNT	Neale-B_UKBB_EUR_2017
rs10278040	rs10278040	chr7:99141373	chr7:99543750	A	G	Birth weight of first child	EFO_0004344	Neale B	UKBB	European	2017	0.05552	0.009351	2.89e-09	+	145558	0	145558	1	-	Neale-B_UKBB_EUR_2017
rs10278040	rs10278040	chr7:99141373	chr7:99543750	A	G	Body fat percentage	EFO_0007800	Neale B	UKBB	European	2017	-0.02369	0.003904	1.306e-09	-	331117	0	331117	1	IVNT	Neale-B_UKBB_EUR_2017
rs10278040	rs10278040	chr7:99141373	chr7:99543750	A	G	Body mass index	EFO_0004340	Neale B	UKBB	European	2017	-0.0317	0.005039	3.172e-10	-	336107	0	336107	1	IVNT	Neale-B_UKBB_EUR_2017
rs10278040	rs10278040	chr7:99141373	chr7:99543750	A	G	Height	EFO_0004339	Neale B	UKBB	European	2017	0.02371	0.00362	5.715e-11	+	336474	0	336474	1	IVNT	Neale-B_UKBB_EUR_2017
rs10278040	rs10278040	chr7:99141373	chr7:99543750	A	G	Home area population density: Scotland large urban area	-	Neale B	UKBB	European	2017	0.005539	0.001098	4.574e-07	+	333997	18867	315130	1	risk diff	Neale-B_UKBB_EUR_2017
rs10278040	rs10278040	chr7:99141373	chr7:99543750	A	G	Leg fat mass left	-	Neale B	UKBB	European	2017	-0.02293	0.004025	1.222e-08	-	331275	0	331275	1	IVNT	Neale-B_UKBB_EUR_2017
rs10278040	rs10278040	chr7:99141373	chr7:99543750	A	G	Leg fat mass right	-	Neale B	UKBB	European	2017	-0.0229	0.004072	1.866e-08	-	331293	0	331293	1	IVNT	Neale-B_UKBB_EUR_2017
rs10278040	rs10278040	chr7:99141373	chr7:99543750	A	G	Leg fat percentage left	-	Neale B	UKBB	European	2017	-0.01944	0.003185	1.024e-09	-	331278	0	331278	1	IVNT	Neale-B_UKBB_EUR_2017
rs10278040	rs10278040	chr7:99141373	chr7:99543750	A	G	Leg fat percentage right	-	Neale B	UKBB	European	2017	-0.01937	0.003226	1.915e-09	-	331296	0	331296	1	IVNT	Neale-B_UKBB_EUR_2017
rs10278040	rs10278040	chr7:99141373	chr7:99543750	A	G	Sitting height	EFO_0004339	Neale B	UKBB	European	2017	0.02408	0.003938	9.653e-10	+	336172	0	336172	1	IVNT	Neale-B_UKBB_EUR_2017
rs10278040	rs10278040	chr7:99141373	chr7:99543750	A	G	Trunk fat mass	EFO_0005409	Neale B	UKBB	European	2017	-0.02447	0.005127	1.83e-06	-	331093	0	331093	1	IVNT	Neale-B_UKBB_EUR_2017
rs10278040	rs10278040	chr7:99141373	chr7:99543750	A	G	Trunk fat percentage	-	Neale B	UKBB	European	2017	-0.02503	0.004681	8.969e-08	-	331113	0	331113	1	IVNT	Neale-B_UKBB_EUR_2017
rs10278040	rs10278040	chr7:99141373	chr7:99543750	A	G	Waist circumference	EFO_0004342	Neale B	UKBB	European	2017	-0.02343	0.004512	2.061e-07	-	336639	0	336639	1	IVNT	Neale-B_UKBB_EUR_2017
rs10278040	rs10278040	chr7:99141373	chr7:99543750	A	G	Whole body fat mass	-	Neale B	UKBB	European	2017	-0.02741	0.004968	3.465e-08	-	330762	0	330762	1	IVNT	Neale-B_UKBB_EUR_2017
rs10278040	rs10278040	chr7:99141373	chr7:99543750	A	G	Dihydroepiandrosterone sulphate	-	Prins B	28887542	European	2017	-0.24	0.02	2.13e-43	-	9961	0	9961	1	umol/l	Prins-B_DHEAS_EUR_2017
rs2525554	rs2525554	chr7:99566407	chr7:99968784	A	G	Mean corpuscular hemoglobin	EFO_0004586	Astle W	27863252	European	2016	-0.01927	0.003558	6.108e-08	-	173480	0	173480	2	IVNT	Astle-W_Blood-Cell-Traits_EUR_2016
rs2525554	rs2525554	chr7:99566407	chr7:99968784	A	G	Mean corpuscular hemoglobin concentration	EFO_0004586	Astle W	27863252	European	2016	-0.01572	0.003483	6.336e-06	-	173480	0	173480	2	IVNT	Astle-W_Blood-Cell-Traits_EUR_2016
rs2525554	rs2525554	chr7:99566407	chr7:99968784	A	G	Platelet count	EFO_0004586	Astle W	27863252	European	2016	-0.01637	0.003666	7.994e-06	-	173480	0	173480	2	IVNT	Astle-W_Blood-Cell-Traits_EUR_2016
rs2525554	rs2525554	chr7:99566407	chr7:99968784	A	G	Red cell distribution width	EFO_0004586	Astle W	27863252	European	2016	0.01742	0.003559	9.801e-07	+	173480	0	173480	2	IVNT	Astle-W_Blood-Cell-Traits_EUR_2016
rs2525554	rs2525554	chr7:99566407	chr7:99968784	A	G	Arm fat-free mass left	-	Neale B	UKBB	European	2017	-0.007287	0.00155	2.583e-06	-	331159	0	331159	1	IVNT	Neale-B_UKBB_EUR_2017
rs2525554	rs2525554	chr7:99566407	chr7:99968784	A	G	Arm fat-free mass right	-	Neale B	UKBB	European	2017	-0.007078	0.001519	3.167e-06	-	331221	0	331221	1	IVNT	Neale-B_UKBB_EUR_2017
rs2525554	rs2525554	chr7:99566407	chr7:99968784	A	G	Arm predicted mass left	-	Neale B	UKBB	European	2017	-0.007193	0.001544	3.188e-06	-	331146	0	331146	1	IVNT	Neale-B_UKBB_EUR_2017
rs2525554	rs2525554	chr7:99566407	chr7:99968784	A	G	Impedance of arm left	-	Neale B	UKBB	European	2017	0.009946	0.001722	7.591e-09	+	331292	0	331292	1	IVNT	Neale-B_UKBB_EUR_2017
rs2525554	rs2525554	chr7:99566407	chr7:99968784	A	G	Impedance of arm right	-	Neale B	UKBB	European	2017	0.009315	0.001714	5.508e-08	+	331279	0	331279	1	IVNT	Neale-B_UKBB_EUR_2017
rs2525554	rs2525554	chr7:99566407	chr7:99968784	A	G	Impedance of leg left	-	Neale B	UKBB	European	2017	0.01106	0.002223	6.463e-07	+	331296	0	331296	1	IVNT	Neale-B_UKBB_EUR_2017
rs2525554	rs2525554	chr7:99566407	chr7:99968784	A	G	Impedance of leg right	-	Neale B	UKBB	European	2017	0.01014	0.002206	4.288e-06	+	331301	0	331301	1	IVNT	Neale-B_UKBB_EUR_2017
rs2525554	rs2525554	chr7:99566407	chr7:99968784	A	G	Impedance of whole body	-	Neale B	UKBB	European	2017	0.01075	0.001859	7.304e-09	+	331284	0	331284	1	IVNT	Neale-B_UKBB_EUR_2017
rs2525554	rs2525554	chr7:99566407	chr7:99968784	A	G	Other cataract	EFO_0001059	Neale B	UKBB	European	2017	0.001916	0.000324	3.367e-09	+	337199	6025	331174	1	risk diff	Neale-B_UKBB_EUR_2017
rs2525554	rs2525554	chr7:99566407	chr7:99968784	A	G	Trunk fat-free mass	-	Neale B	UKBB	European	2017	-0.007535	0.001535	9.239e-07	-	331030	0	331030	1	IVNT	Neale-B_UKBB_EUR_2017
rs2525554	rs2525554	chr7:99566407	chr7:99968784	A	G	Trunk predicted mass	-	Neale B	UKBB	European	2017	-0.007506	0.00153	9.389e-07	-	330995	0	330995	1	IVNT	Neale-B_UKBB_EUR_2017
rs2525554	rs2525554	chr7:99566407	chr7:99968784	A	G	Whole body fat-free mass	-	Neale B	UKBB	European	2017	-0.007162	0.001542	3.389e-06	-	331291	0	331291	1	IVNT	Neale-B_UKBB_EUR_2017
rs2525554	rs2525554	chr7:99566407	chr7:99968784	A	G	Whole body water mass	-	Neale B	UKBB	European	2017	-0.007423	0.001544	1.523e-06	-	331315	0	331315	1	IVNT	Neale-B_UKBB_EUR_2017
rs7078211	rs7078211	chr10:5253638	chr10:5211675	A	G	Hematocrit	EFO_0004586	Astle W	27863252	European	2016	-0.02262	0.004878	3.534e-06	-	173480	0	173480	2	IVNT	Astle-W_Blood-Cell-Traits_EUR_2016
rs7078211	rs7078211	chr10:5253638	chr10:5211675	A	G	Hemoglobin concentration	EFO_0004586	Astle W	27863252	European	2016	-0.02325	0.004901	2.1e-06	-	173480	0	173480	2	IVNT	Astle-W_Blood-Cell-Traits_EUR_2016
rs7078211	rs7078211	chr10:5253638	chr10:5211675	A	G	Triglycerides	EFO_0004530	GLGC	24097068	European	2013	0.0348	0.0063	4.441e-07	+	87977	0	87977	60	IVNT	GLGC_TG_EUR_2013
rs7078211	rs7078211	chr10:5253638	chr10:5211675	A	G	Triglycerides	EFO_0004530	GLGC	20686565	Mixed	2010	0.0301	0.0065	2.981e-06	+	96598	0	96598	46	Z-score	GLGC_TG_Mixed_2010
rs7078211	rs7078211	chr10:5253638	chr10:5211675	A	G	Triglycerides	-	GLGC	20686565	Mixed	2010	NA	NA	2.981e-06	NA	100184	-	-	-	-	GRASP
rs7078211	rs7078211	chr10:5253638	chr10:5211675	A	G	Arm fat-free mass left	-	Neale B	UKBB	European	2017	-0.01248	0.002134	4.985e-09	-	331159	0	331159	1	IVNT	Neale-B_UKBB_EUR_2017
rs7078211	rs7078211	chr10:5253638	chr10:5211675	A	G	Arm fat-free mass right	-	Neale B	UKBB	European	2017	-0.0134	0.002091	1.49e-10	-	331221	0	331221	1	IVNT	Neale-B_UKBB_EUR_2017
rs7078211	rs7078211	chr10:5253638	chr10:5211675	A	G	Arm predicted mass left	-	Neale B	UKBB	European	2017	-0.01297	0.002126	1.036e-09	-	331146	0	331146	1	IVNT	Neale-B_UKBB_EUR_2017
rs7078211	rs7078211	chr10:5253638	chr10:5211675	A	G	Arm predicted mass right	-	Neale B	UKBB	European	2017	-0.01286	0.002084	6.697e-10	-	331216	0	331216	1	IVNT	Neale-B_UKBB_EUR_2017
rs7078211	rs7078211	chr10:5253638	chr10:5211675	A	G	Basal metabolic rate	EFO_0007777	Neale B	UKBB	European	2017	-0.01202	0.002225	6.546e-08	-	331307	0	331307	1	IVNT	Neale-B_UKBB_EUR_2017
rs7078211	rs7078211	chr10:5253638	chr10:5211675	A	G	Hyperparathyroidism and other disorders of parathyroid gland	EFO_0008506	Neale B	UKBB	European	2017	-0.0003428	7.626e-05	6.953e-06	-	337199	173	337026	1	risk diff	Neale-B_UKBB_EUR_2017
rs7078211	rs7078211	chr10:5253638	chr10:5211675	A	G	Impedance of arm left	-	Neale B	UKBB	European	2017	0.01425	0.00237	1.837e-09	+	331292	0	331292	1	IVNT	Neale-B_UKBB_EUR_2017
rs7078211	rs7078211	chr10:5253638	chr10:5211675	A	G	Impedance of arm right	-	Neale B	UKBB	European	2017	0.01424	0.00236	1.587e-09	+	331279	0	331279	1	IVNT	Neale-B_UKBB_EUR_2017
rs7078211	rs7078211	chr10:5253638	chr10:5211675	A	G	Impedance of whole body	-	Neale B	UKBB	European	2017	0.01413	0.002559	3.324e-08	+	331284	0	331284	1	IVNT	Neale-B_UKBB_EUR_2017
rs7078211	rs7078211	chr10:5253638	chr10:5211675	A	G	Leg fat-free mass left	-	Neale B	UKBB	European	2017	-0.01022	0.00221	3.777e-06	-	331258	0	331258	1	IVNT	Neale-B_UKBB_EUR_2017
rs7078211	rs7078211	chr10:5253638	chr10:5211675	A	G	Leg fat-free mass right	-	Neale B	UKBB	European	2017	-0.01052	0.002209	1.926e-06	-	331285	0	331285	1	IVNT	Neale-B_UKBB_EUR_2017
rs7078211	rs7078211	chr10:5253638	chr10:5211675	A	G	Leg predicted mass left	-	Neale B	UKBB	European	2017	-0.01008	0.002195	4.414e-06	-	331253	0	331253	1	IVNT	Neale-B_UKBB_EUR_2017
rs7078211	rs7078211	chr10:5253638	chr10:5211675	A	G	Leg predicted mass right	-	Neale B	UKBB	European	2017	-0.01044	0.002195	1.984e-06	-	331285	0	331285	1	IVNT	Neale-B_UKBB_EUR_2017
rs7078211	rs7078211	chr10:5253638	chr10:5211675	A	G	Trunk fat-free mass	-	Neale B	UKBB	European	2017	-0.0121	0.002114	1.027e-08	-	331030	0	331030	1	IVNT	Neale-B_UKBB_EUR_2017
rs7078211	rs7078211	chr10:5253638	chr10:5211675	A	G	Trunk predicted mass	-	Neale B	UKBB	European	2017	-0.01218	0.002107	7.351e-09	-	330995	0	330995	1	IVNT	Neale-B_UKBB_EUR_2017
rs7078211	rs7078211	chr10:5253638	chr10:5211675	A	G	Whole body fat-free mass	-	Neale B	UKBB	European	2017	-0.01226	0.002122	7.701e-09	-	331291	0	331291	1	IVNT	Neale-B_UKBB_EUR_2017
rs7078211	rs7078211	chr10:5253638	chr10:5211675	A	G	Whole body water mass	-	Neale B	UKBB	European	2017	-0.01254	0.002125	3.603e-09	-	331315	0	331315	1	IVNT	Neale-B_UKBB_EUR_2017
rs6584331	rs6584331	chr10:101668986	chr10:99909229	C	T	Pulse rate	EFO_0004326	Neale B	UKBB	European	2017	0.01483	0.002505	3.244e-09	+	317756	0	317756	1	IVNT	Neale-B_UKBB_EUR_2017
rs4149056	rs4149056	chr12:21331549	chr12:21178615	C	T	Mean corpuscular hemoglobin	EFO_0004586	Astle W	27863252	European	2016	-0.0268	0.004905	4.664e-08	-	173480	0	173480	2	IVNT	Astle-W_Blood-Cell-Traits_EUR_2016
rs4149056	rs4149056	chr12:21331549	chr12:21178615	C	T	Mean corpuscular volume	EFO_0004586	Astle W	27863252	European	2016	-0.02373	0.004891	1.231e-06	-	173480	0	173480	2	IVNT	Astle-W_Blood-Cell-Traits_EUR_2016
rs4149056	rs4149056	chr12:21331549	chr12:21178615	C	T	Height	EFO_0004339	GIANT	28146470	European	2017	-0.017	0.0035	1.1e-06	-	381625	0	381625	106	IVNT	GIANT_Height_EUR_2017
rs4149056	rs4149056	chr12:21331549	chr12:21178615	C	T	Height	EFO_0004339	GIANT	28146470	Mixed	2017	-0.016	0.0033	1.6e-06	-	458927	0	458927	147	IVNT	GIANT_Height_Mixed_2017
rs4149056	rs4149056	chr12:21331549	chr12:21178615	C	T	Triglycerides	EFO_0004530	GLGC	24097068	European	2013	0.024	0.0047	1.782e-07	+	171191	0	171191	60	IVNT	GLGC_TG_EUR_2013
rs4149056	rs4149056	chr12:21331549	chr12:21178615	C	T	APOB apolipoprotein B response after 40mg daily simvastatin treatment	NCIT_C74734;NCIT_C106032;NCIT_C106030	Hopewell	23100282	European	2012	NA	NA	1e-07	NA	3895	-	-	-	-	GRASP
rs4149056	rs4149056	chr12:21331549	chr12:21178615	C	T	Conjugated bilirubin	CHEBI_16990	Sanna S	19419973	European	2009	NA	NA	7.2e-06	NA	4300	-	-	-	-	GRASP
rs4149056	rs4149056	chr12:21331549	chr12:21178615	C	T	LDL cholesterol response after 40mg daily simvastatin treatment	EFO_0004195	Hopewell	23100282	European	2012	NA	NA	5e-08	NA	3895	-	-	-	-	GRASP
rs4149056	rs4149056	chr12:21331549	chr12:21178615	C	T	Methotrexate plasma clearance 24 hour infusion of a 1 gm2 dose or 4 hour infusion of a 2 gm2 dose in children with acute lymphoblastic leukemia ALL	GO_0034381	Ramsey LB	23233662	Mixed	2012	NA	NA	5.72e-19	NA	1279	-	-	-	-	GRASP
rs4149056	rs4149056	chr12:21331549	chr12:21178615	C	T	Sex hormone binding globulin SHBG concentrations	EFO_0003941	Coviello AD	22829776	European	2012	NA	NA	1.5e-08	NA	21791	-	-	-	-	GRASP
rs4149056	rs4149056	chr12:21331549	chr12:21178615	C	T	Statin induced myopathy	CHEBI_87631	Link E	18650507	European	2008	NA	NA	3e-28	NA	175	-	-	-	-	GRASP
rs4149056	rs4149056	chr12:21331549	chr12:21178615	C	T	Total serum bilirubin	CMO_0000376;NCIT_C61031	Johnson AD	19414484	European	2009	NA	NA	6.7e-13	NA	9264	-	-	-	-	GRASP
rs4149056	rs4149056	chr12:21331549	chr12:21178615	C	T	Bilirubin levels	EFO_0004570	Johnson AD	19414484	European	2009	0.05	0.006964	7e-13	+	-	-	-	-	umol/l increase in logtbil	NHGRI-EBI_GWAS_Catalog
rs4149056	rs4149056	chr12:21331549	chr12:21178615	C	T	Blood metabolite levels	EFO_0005664	Shin SY	24816252	European	2014	-0.029	0.003329	3e-18	-	-	-	-	-	unit decrease	NHGRI-EBI_GWAS_Catalog
rs4149056	rs4149056	chr12:21331549	chr12:21178615	C	T	Blood metabolite levels	EFO_0005664	Shin SY	24816252	European	2014	-0.118	0.006496	1e-73	-	-	-	-	-	unit decrease	NHGRI-EBI_GWAS_Catalog
rs4149056	rs4149056	chr12:21331549	chr12:21178615	C	T	Blood metabolite levels	EFO_0005664	Shin SY	24816252	European	2014	-0.088	0.007444	3e-32	-	-	-	-	-	unit decrease	NHGRI-EBI_GWAS_Catalog
rs4149056	rs4149056	chr12:21331549	chr12:21178615	C	T	Blood metabolite levels	EFO_0005664	Shin SY	24816252	European	2014	-0.295	0.007776	6.00000000077142e-315	-	-	-	-	-	unit decrease	NHGRI-EBI_GWAS_Catalog
rs4149056	rs4149056	chr12:21331549	chr12:21178615	C	T	Blood metabolite levels	EFO_0005664	Shin SY	24816252	European	2014	-0.081	0.005838	9e-44	-	-	-	-	-	unit decrease	NHGRI-EBI_GWAS_Catalog
rs4149056	rs4149056	chr12:21331549	chr12:21178615	C	T	Blood metabolite levels	EFO_0005664	Shin SY	24816252	European	2014	-0.049	0.005546	1e-18	-	-	-	-	-	unit decrease	NHGRI-EBI_GWAS_Catalog
rs4149056	rs4149056	chr12:21331549	chr12:21178615	C	T	Blood metabolite ratios	EFO_0005664	Shin SY	24816252	European	2014	-0.3	NA	0	-	-	-	-	-	unit increase	NHGRI-EBI_GWAS_Catalog
rs4149056	rs4149056	chr12:21331549	chr12:21178615	C	T	Plasma estrone conjugates levels in resected early stage estrogen receptor positive breast cancer	EFO_0007971;EFO_1000649	Dudenkov TM	28429243	Mixed	2017	0.5	0.07571	4e-11	+	-	-	-	-	pg/mL increase	NHGRI-EBI_GWAS_Catalog
rs4149056	rs4149056	chr12:21331549	chr12:21178615	C	T	Response to statin therapy	GO_0036273	Link E	18650507	European	2008	1.504	0.2508	2e-09	+	-	-	-	-	log OR	NHGRI-EBI_GWAS_Catalog
rs4149056	rs4149056	chr12:21331549	chr12:21178615	C	T	Sex hormone binding globulin levels	EFO_0004696	Coviello AD	22829776	European	2012	-0.029	0.005168	2e-08	-	-	-	-	-	umol/L increase	NHGRI-EBI_GWAS_Catalog
rs4149056	rs4149056	chr12:21331549	chr12:21178615	C	T	Dihydroepiandrosterone sulphate	-	Prins B	28887542	European	2017	0.06	0.01	2.972e-07	+	9961	0	9961	1	umol/l	Prins-B_DHEAS_EUR_2017
rs4149056	rs4149056	chr12:21331549	chr12:21178615	C	T	Bilirubin	CHEBI_16990;NCIT_C305	Johnson AD	19414484	European	2009	NA	NA	7e-13	NA	-	-	-	-	-	dbGaP
rs4149056	rs4149056	chr12:21331549	chr12:21178615	C	T	Muscular diseases	EFO_0002970	Link E	18650507	European	2008	NA	NA	2e-09	NA	-	-	-	-	-	dbGaP
rs2547231	rs2547231	chr19:48385057	chr19:47881800	C	A	SULT2A1 gene expression in liver tissue	NCIT_C19563;GO_1901148	Zhai G	21533175	European	2011	NA	NA	1.76e-17	NA	14846	-	-	-	-	GRASP
rs2547231	rs2547231	chr19:48385057	chr19:47881800	C	A	Serum dehydroepiandrosterone sulphate DHEAS	EFO_0007001	Zhai G	21533175	European	2011	NA	NA	1.76e-17	NA	14846	-	-	-	-	GRASP
rs2547231	rs2547231	chr19:48385057	chr19:47881800	C	A	Serum dehydroepiandrosterone sulphate DHEAS females	EFO_0007001	Zhai G	21533175	European	2011	NA	NA	5.03e-14	NA	14846	-	-	-	-	GRASP
rs2547231	rs2547231	chr19:48385057	chr19:47881800	C	A	Blood metabolite levels	EFO_0005664	Shin SY	24816252	European	2014	-0.059	0.007249	4e-16	-	-	-	-	-	unit increase	NHGRI-EBI_GWAS_Catalog
rs2547231	rs2547231	chr19:48385057	chr19:47881800	C	A	Blood metabolite levels	EFO_0005664	Shin SY	24816252	European	2014	-0.081	0.00835	3e-22	-	-	-	-	-	unit increase	NHGRI-EBI_GWAS_Catalog
rs2547231	rs2547231	chr19:48385057	chr19:47881800	C	A	Blood metabolite levels	EFO_0005664	Shin SY	24816252	European	2014	-0.041	0.006169	3e-11	-	-	-	-	-	unit increase	NHGRI-EBI_GWAS_Catalog
rs2547231	rs2547231	chr19:48385057	chr19:47881800	C	A	Blood metabolite ratios	EFO_0005664	Shin SY	24816252	European	2014	-0.141	0.00478	3e-191	-	-	-	-	-	unit increase	NHGRI-EBI_GWAS_Catalog
rs2547231	rs2547231	chr19:48385057	chr19:47881800	C	A	Gallstone disease	EFO_0004210	Joshi AD	27094239	Mixed	2016	-0.157	0.02947	1e-07	-	-	-	-	-	log OR	NHGRI-EBI_GWAS_Catalog
rs2547231	rs2547231	chr19:48385057	chr19:47881800	C	A	Cholelithiasis	EFO_0004799	Neale B	UKBB	European	2017	-0.002932	0.0004665	3.277e-10	-	337199	6986	330213	1	risk diff	Neale-B_UKBB_EUR_2017
rs2547231	rs2547231	chr19:48385057	chr19:47881800	C	A	Home area population density: Scotland - other urban area	-	Neale B	UKBB	European	2017	0.001628	0.0003366	1.313e-06	+	333997	3626	330371	1	risk diff	Neale-B_UKBB_EUR_2017
rs2547231	rs2547231	chr19:48385057	chr19:47881800	C	A	Self-reported cholelithiasis or gall stones	EFO_0004799;EFO_0004210	Neale B	UKBB	European	2017	-0.002708	0.0004175	8.876e-11	-	337159	5573	331586	1	risk diff	Neale-B_UKBB_EUR_2017
rs2547231	rs2547231	chr19:48385057	chr19:47881800	C	A	Dihydroepiandrosterone sulphate	-	Prins B	28887542	European	2017	-0.08	0.01	8.413e-14	-	9961	0	9961	1	umol/l	Prins-B_DHEAS_EUR_2017
rs11161521	rs11161521	chr1:76216330	chr1:75750645	C	T	Blood metabolite levels	EFO_0005664	Shin SY	24816252	European	2014	-0.061	0.00362	1e-63	-	-	-	-	-	unit increase	NHGRI-EBI_GWAS_Catalog
rs11161521	rs11161521	chr1:76216330	chr1:75750645	C	T	Blood metabolite levels	EFO_0005664	Shin SY	24816252	European	2014	-0.07	0.003298	6e-100	-	-	-	-	-	unit increase	NHGRI-EBI_GWAS_Catalog
rs8396	rs8396	chr4:159630817	chr4:158709665	T	C	Acylcarnitine levels	EFO_0005059;EFO_0005664	Draisma H	26068415	European	2015	0.0794	0.01045	3e-14	+	-	-	-	-	unit increase	NHGRI-EBI_GWAS_Catalog
rs8396	rs8396	chr4:159630817	chr4:158709665	T	C	Acylcarnitine levels	EFO_0005059;EFO_0005664	Draisma H	26068415	European	2015	0.1028	0.01174	2e-18	+	-	-	-	-	unit increase	NHGRI-EBI_GWAS_Catalog
rs8396	rs8396	chr4:159630817	chr4:158709665	T	C	Blood metabolite levels	EFO_0005664	Shin SY	24816252	European	2014	0.026	0.003639	9e-13	+	-	-	-	-	unit increase	NHGRI-EBI_GWAS_Catalog
rs8396	rs8396	chr4:159630817	chr4:158709665	T	C	Blood metabolite levels	EFO_0005664	Shin SY	24816252	European	2014	0.048	0.004095	1e-31	+	-	-	-	-	unit increase	NHGRI-EBI_GWAS_Catalog
rs8396	rs8396	chr4:159630817	chr4:158709665	T	C	Blood metabolite levels	EFO_0005664	Shin SY	24816252	European	2014	0.053	0.004126	9e-38	+	-	-	-	-	unit increase	NHGRI-EBI_GWAS_Catalog
rs8396	rs8396	chr4:159630817	chr4:158709665	T	C	Blood protein levels	EFO_0008140	Suhre K	28240269	European	2017	-0.5011	0.04728	3e-26	-	-	-	-	-	unit increase	NHGRI-EBI_GWAS_Catalog
rs8396	rs8396	chr4:159630817	chr4:158709665	T	C	Metabolic traits	EFO_0004725	Suhre K	21886157	European	2011	-0.098	0.01256	6e-15	-	-	-	-	-	unit decrease	NHGRI-EBI_GWAS_Catalog
rs8396	rs8396	chr4:159630817	chr4:158709665	T	C	Metabolite levels	EFO_0004725	Illig T	20037589	European	2009	5.6	0.5527	4e-24	+	-	-	-	-	% variance explained	NHGRI-EBI_GWAS_Catalog
rs8396	rs8396	chr4:159630817	chr4:158709665	T	C	Metabolism	HP_0003119;HP_0012278	Suhre K	21886157	European	2011	NA	NA	6e-15	NA	-	-	-	-	-	dbGaP
rs8396	rs8396	chr4:159630817	chr4:158709665	T	C	Nonalcoholic fatty liver disease	NCIT_C84444	Illig T	20037589	European	2009	NA	NA	4e-24	NA	-	-	-	-	-	dbGaP
rs11749983	rs11749983	chr5:65994020	chr5:66698192	C	T	Platelet count	EFO_0004586	Astle W	27863252	European	2016	-0.02307	0.003906	3.472e-09	-	173480	0	173480	2	IVNT	Astle-W_Blood-Cell-Traits_EUR_2016
rs11749983	rs11749983	chr5:65994020	chr5:66698192	C	T	Plateletcrit	EFO_0004586	Astle W	27863252	European	2016	-0.01864	0.003917	1.953e-06	-	173480	0	173480	2	IVNT	Astle-W_Blood-Cell-Traits_EUR_2016
rs193538	rs193538	chr16:16127916	chr16:16034059	G	T	Basophil count	EFO_0004586	Astle W	27863252	European	2016	0.02182	0.003832	1.239e-08	+	173480	0	173480	2	IVNT	Astle-W_Blood-Cell-Traits_EUR_2016
rs193538	rs193538	chr16:16127916	chr16:16034059	G	T	Basophil percentage of granulocytes	EFO_0004586	Astle W	27863252	European	2016	0.01757	0.003835	4.626e-06	+	173480	0	173480	2	IVNT	Astle-W_Blood-Cell-Traits_EUR_2016
rs193538	rs193538	chr16:16127916	chr16:16034059	G	T	Basophil percentage of white cells	EFO_0004586	Astle W	27863252	European	2016	0.01807	0.003803	2.027e-06	+	173480	0	173480	2	IVNT	Astle-W_Blood-Cell-Traits_EUR_2016
rs193538	rs193538	chr16:16127916	chr16:16034059	G	T	mDC:%32+; mDC subset (CD32+)	OBA_VT1000783	Roederer M	25772697	European	2015	-0.08816	0.01885	2.897e-06	-	435	0	435	1	-	Roederer-M_Immune-System_EUR_2015
rs13389076	rs13389076	chr2:169789512	chr2:168933002	A	G	Cause of death: appendix	-	Neale B	UKBB	European	2017	0.01396	0.001782	5.264e-15	+	7637	5	7632	1	risk diff	Neale-B_UKBB_EUR_2017
rs13389076	rs13389076	chr2:169789512	chr2:168933002	A	G	Cause of death: home	-	Neale B	UKBB	European	2017	0.0135	0.002258	2.368e-09	+	7637	8	7629	1	risk diff	Neale-B_UKBB_EUR_2017
rs560887	rs560887	chr2:169763148	chr2:168906638	T	C	Adjusted glycated hemoglobin HbA1c	HP_0040217	Pare G	19096518	European	2008	NA	NA	1.2e-08	NA	14618	-	-	-	-	GRASP
rs560887	rs560887	chr2:169763148	chr2:168906638	T	C	Blood glucose mmoll	NCIT_C94312	Sabatti C	19060910	European	2008	NA	NA	3.41e-10	NA	4763	-	-	-	-	GRASP
rs560887	rs560887	chr2:169763148	chr2:168906638	T	C	Fasting blood glucose	EFO_0004465	Bouatia Naji N	18451265	European	2008	NA	NA	4e-23	NA	654	-	-	-	-	GRASP
rs560887	rs560887	chr2:169763148	chr2:168906638	T	C	Fasting blood glucose	EFO_0004465	Chen WM	18521185	European	2008	NA	NA	2.8e-10	NA	5088	-	-	-	-	GRASP
rs560887	rs560887	chr2:169763148	chr2:168906638	T	C	Fasting blood glucose	EFO_0004465	Prokopenko I	19060907	European	2008	NA	NA	7.6e-62	NA	35812	-	-	-	-	GRASP
rs560887	rs560887	chr2:169763148	chr2:168906638	T	C	Fasting blood glucose	EFO_0004465	Chambers JC	19651812	Mixed	2009	NA	NA	2e-09	NA	7474	-	-	-	-	GRASP
rs560887	rs560887	chr2:169763148	chr2:168906638	T	C	Fasting blood glucose	EFO_0004465	MAGIC	20081858	European	2010	NA	NA	8.7e-218	NA	46186	-	-	-	-	GRASP
rs560887	rs560887	chr2:169763148	chr2:168906638	T	C	Fasting blood glucose	EFO_0004465	Xing C	20152958	Mixed	2010	NA	NA	1.3e-15	NA	9457	-	-	-	-	GRASP
rs560887	rs560887	chr2:169763148	chr2:168906638	T	C	Fasting blood glucose	EFO_0004465	Kraja AT	21386085	European	2011	NA	NA	4e-75	NA	22161	-	-	-	-	GRASP
rs560887	rs560887	chr2:169763148	chr2:168906638	T	C	Fasting blood glucose	EFO_0004465	Rasmussen Torvik LJ	22508271	Mixed	2012	NA	NA	1.8e-07	NA	5550	-	-	-	-	GRASP
rs560887	rs560887	chr2:169763148	chr2:168906638	T	C	Fasting blood glucose	EFO_0004465	Manning AK	22581228	European	2012	NA	NA	4.68e-100	NA	58074	-	-	-	-	GRASP
rs560887	rs560887	chr2:169763148	chr2:168906638	T	C	Fasting blood glucose	EFO_0004465	MAGIC	22885924	European	2012	NA	NA	1.4e-178	NA	133010	-	-	-	-	GRASP
rs560887	rs560887	chr2:169763148	chr2:168906638	T	C	Fasting blood glucose in high BMI subjects	EFO_0008036	Manning AK	22581228	European	2012	NA	NA	1.63e-29	NA	58074	-	-	-	-	GRASP
rs560887	rs560887	chr2:169763148	chr2:168906638	T	C	Fasting blood glucose in low BMI subjects	EFO_0008036	Manning AK	22581228	European	2012	NA	NA	3.15e-91	NA	58074	-	-	-	-	GRASP
rs560887	rs560887	chr2:169763148	chr2:168906638	T	C	Fasting blood glucose in non diabetics	EFO_0004465	Chen WM	18521185	European	2008	NA	NA	2.8e-10	NA	5088	-	-	-	-	GRASP
rs560887	rs560887	chr2:169763148	chr2:168906638	T	C	Fasting plasma glucose after exclusion of subjects with FG levels 7 mmolL	EFO_0004465	Prokopenko I	19060907	European	2008	NA	NA	3.1e-66	NA	35812	-	-	-	-	GRASP
rs560887	rs560887	chr2:169763148	chr2:168906638	T	C	Glucose concentration in metabolic syndrome subjects without diabetes	-	Kristiansson K	22399527	European	2012	NA	NA	4.82e-26	NA	10564	-	-	-	-	GRASP
rs560887	rs560887	chr2:169763148	chr2:168906638	T	C	Glycated Hemoglobin HbA1c	HP_0040217	MAGIC	20081858	European	2010	NA	NA	1e-17	NA	46186	-	-	-	-	GRASP
rs560887	rs560887	chr2:169763148	chr2:168906638	T	C	Glycated Hemoglobin HbA1c	HP_0040217	MAGIC	22885924	European	2012	NA	NA	1.04e-17	NA	133010	-	-	-	-	GRASP
rs560887	rs560887	chr2:169763148	chr2:168906638	T	C	HOMA B	EFO_0004469	Bouatia Naji N	18451265	European	2008	NA	NA	3e-13	NA	654	-	-	-	-	GRASP
rs560887	rs560887	chr2:169763148	chr2:168906638	T	C	HOMA B	EFO_0004469	Prokopenko I	19060907	European	2008	NA	NA	1.2e-26	NA	35812	-	-	-	-	GRASP
rs560887	rs560887	chr2:169763148	chr2:168906638	T	C	HOMA B	EFO_0004469	MAGIC	20081858	European	2010	NA	NA	1.5e-66	NA	46186	-	-	-	-	GRASP
rs560887	rs560887	chr2:169763148	chr2:168906638	T	C	Fasting glucose	EFO_0004465	MAGIC	22885924	European	2012	-0.071	0.0025	1.4e-178	-	133010	0	133010	66	mmol/l	MAGIC_FG-METABO_EUR_2012
rs560887	rs560887	chr2:169763148	chr2:168906638	T	C	Fasting glucose	EFO_0004465	MAGIC	20081858	European	2010	-0.075	0.0041	4.61e-75	-	46186	0	46186	21	mmol/l	MAGIC_FG_EUR_2010
rs560887	rs560887	chr2:169763148	chr2:168906638	T	C	log HOMA-B	EFO_0004469	MAGIC	20081858	European	2010	0.04	0.0036	7.674e-29	+	46186	0	46186	21	-	MAGIC_HOMA-B_EUR_2010
rs560887	rs560887	chr2:169763148	chr2:168906638	T	C	HbA1C	EFO_0004541;EFO_0001360	MAGIC	20858683	European	2010	-0.0318	0.0037	1.039e-17	-	46368	0	46368	23	%	MAGIC_HbA1C_EUR_2010
rs560887	rs560887	chr2:169763148	chr2:168906638	T	C	HbA1c	EFO_0004541;EFO_0001360	MAGIC	28898252	European	2017	-0.028	0.0018	1.48e-58	-	123665	0	123665	50	%	MAGIC_HbA1c_EUR_2017
rs560887	rs560887	chr2:169763148	chr2:168906638	T	C	Fasting glucose related traits	-	MAGIC	20081858	European	2010	NA	NA	9e-218	NA	-	-	-	-	-	NHGRI-EBI_GWAS_Catalog
rs560887	rs560887	chr2:169763148	chr2:168906638	T	C	Fasting glucose related traits	-	MAGIC	20081858	European	2010	NA	NA	2e-66	NA	-	-	-	-	-	NHGRI-EBI_GWAS_Catalog
rs560887	rs560887	chr2:169763148	chr2:168906638	T	C	Fasting glucose related traits interaction with BMI	-	Manning AK	22581228	European	2012	NA	NA	2e-113	NA	-	-	-	-	-	NHGRI-EBI_GWAS_Catalog
rs560887	rs560887	chr2:169763148	chr2:168906638	T	C	Fasting plasma glucose	EFO_0004465	Bouatia Naji N	18451265	European	2008	0.06	0.006058	4e-23	+	-	-	-	-	mmol/l decrease	NHGRI-EBI_GWAS_Catalog
rs560887	rs560887	chr2:169763148	chr2:168906638	T	C	Fasting plasma glucose	EFO_0004465	Prokopenko I	19060907	European	2008	-0.06	0.003746	1e-57	-	-	-	-	-	mmol/l increase	NHGRI-EBI_GWAS_Catalog
rs560887	rs560887	chr2:169763148	chr2:168906638	T	C	Fasting plasma glucose	EFO_0004465	Rasmussen Torvik LJ	22508271	Mixed	2012	1.29	0.2714	2e-06	+	-	-	-	-	mg/dL decrease	NHGRI-EBI_GWAS_Catalog
rs560887	rs560887	chr2:169763148	chr2:168906638	T	C	Fasting plasma glucose	EFO_0004465	Nagy R	28270201	European	2017	-0.2244	0.01288	6e-68	-	-	-	-	-	mmol/L increase	NHGRI-EBI_GWAS_Catalog
rs560887	rs560887	chr2:169763148	chr2:168906638	T	C	Fasting plasma glucose	EFO_0004465	Nagy R	28270201	European	2017	-0.2437	0.01326	2e-75	-	-	-	-	-	mmol/L increase	NHGRI-EBI_GWAS_Catalog
rs560887	rs560887	chr2:169763148	chr2:168906638	T	C	Glycated hemoglobin levels	EFO_0004541	An P	24405752	European	2013	0.032	0.003732	1e-17	+	-	-	-	-	unit decrease	NHGRI-EBI_GWAS_Catalog
rs560887	rs560887	chr2:169763148	chr2:168906638	T	C	Glycated hemoglobin levels	EFO_0004541	MAGIC	28898252	African	2017	-0.0284	0.001758	1e-58	-	-	-	-	-	unit increase	NHGRI-EBI_GWAS_Catalog
rs560887	rs560887	chr2:169763148	chr2:168906638	T	C	Glycemic traits pregnancy	EFO_0004465	Hayes MG	23903356	Mixed	2013	0.0061	0.0007419	2e-16	+	-	-	-	-	unit decrease	NHGRI-EBI_GWAS_Catalog
rs560887	rs560887	chr2:169763148	chr2:168906638	T	C	Metabolic syndrome	EFO_0000195	Kristiansson K	22399527	European	2012	-0.15	0.01422	5e-26	-	-	-	-	-	mmol/l increase	NHGRI-EBI_GWAS_Catalog
rs560887	rs560887	chr2:169763148	chr2:168906638	T	C	Metabolic traits	EFO_0004530	Sabatti C	19060910	European	2008	0.06	0.009692	6e-10	+	-	-	-	-	mmol/l decrease	NHGRI-EBI_GWAS_Catalog
rs560887	rs560887	chr2:169763148	chr2:168906638	T	C	Metabolite levels	EFO_0004725	Kettunen J	22286219	European	2012	NA	NA	2e-17	NA	-	-	-	-	-	NHGRI-EBI_GWAS_Catalog
rs560887	rs560887	chr2:169763148	chr2:168906638	T	C	Metabolite levels	EFO_0004723	Inouye M	22916037	European	2012	NA	NA	4e-15	NA	-	-	-	-	-	NHGRI-EBI_GWAS_Catalog
rs560887	rs560887	chr2:169763148	chr2:168906638	T	C	Metabolite levels small molecules and protein measures	EFO_0005664;EFO_0004747;EFO_0005134	Kettunen J	27005778	European	2016	-0.12	0.01015	3e-32	-	-	-	-	-	unit increase	NHGRI-EBI_GWAS_Catalog
rs560887	rs560887	chr2:169763148	chr2:168906638	T	C	Birth weight of first child	EFO_0004344	Neale B	UKBB	European	2017	-0.02461	0.004856	4.018e-07	-	145558	0	145558	1	-	Neale-B_UKBB_EUR_2017
rs560887	rs560887	chr2:169763148	chr2:168906638	T	C	Height	EFO_0004339	Neale B	UKBB	European	2017	-0.008762	0.001881	3.173e-06	-	336474	0	336474	1	IVNT	Neale-B_UKBB_EUR_2017
rs560887	rs560887	chr2:169763148	chr2:168906638	T	C	Sitting height	EFO_0004339	Neale B	UKBB	European	2017	-0.01139	0.002046	2.566e-08	-	336172	0	336172	1	IVNT	Neale-B_UKBB_EUR_2017
rs560887	rs560887	chr2:169763148	chr2:168906638	T	C	Systolic blood pressure	EFO_0006335	Neale B	UKBB	European	2017	-0.01254	0.00268	2.862e-06	-	317754	0	317754	1	IVNT	Neale-B_UKBB_EUR_2017
rs560887	rs560887	chr2:169763148	chr2:168906638	T	C	HbA1c	EFO_0004541;EFO_0001360	Prins B	28887542	European	2017	-0.05	0.01	2.289e-10	-	9961	0	9961	1	%	Prins-B_HbA1c_EUR_2017
rs560887	rs560887	chr2:169763148	chr2:168906638	T	C	Blood glucose	NCIT_C94312	Bouatia Naji N	18451265	European	2008	NA	NA	4e-23	NA	-	-	-	-	-	dbGaP
rs560887	rs560887	chr2:169763148	chr2:168906638	T	C	Blood glucose	NCIT_C94312	Prokopenko I	19060907	European	2008	NA	NA	1e-57	NA	-	-	-	-	-	dbGaP
rs560887	rs560887	chr2:169763148	chr2:168906638	T	C	Glucose	CHEBI_17234	Sabatti C	19060910	European	2008	NA	NA	5.694e-10	NA	-	-	-	-	-	dbGaP
rs560887	rs560887	chr2:169763148	chr2:168906638	T	C	Glucose	CHEBI_17234	Sabatti C	19060910	European	2008	NA	NA	6e-10	NA	-	-	-	-	-	dbGaP
rs560887	rs560887	chr2:169763148	chr2:168906638	T	C	Glucose	CHEBI_17234	Rasmussen Torvik LJ	22508271	Mixed	2012	NA	NA	2e-06	NA	-	-	-	-	-	dbGaP
rs560887	rs560887	chr2:169763148	chr2:168906638	T	C	Glucose tolerance test	NCIT_C45946	MAGIC	20081858	European	2010	NA	NA	9e-218	NA	-	-	-	-	-	dbGaP
rs560887	rs560887	chr2:169763148	chr2:168906638	T	C	Glucose transporter type 2	-	MAGIC	20081858	European	2010	NA	NA	2e-66	NA	-	-	-	-	-	dbGaP
rs560887	rs560887	chr2:169763148	chr2:168906638	T	C	Metabolic syndrome x	EFO_0000195	Kristiansson K	22399527	European	2012	NA	NA	5e-26	NA	-	-	-	-	-	dbGaP
rs560887	rs560887	chr2:169763148	chr2:168906638	T	C	Metabolism	HP_0003119;HP_0012278	Kettunen J	22286219	European	2012	NA	NA	2e-17	NA	-	-	-	-	-	dbGaP
rs76989627	rs76989627	chr3:105842863	chr3:106124016	C	T	Pyothorax	EFO_0009680	Neale B	UKBB	European	2017	0.0005477	0.0001212	6.193e-06	+	337199	103	337096	1	risk diff	Neale-B_UKBB_EUR_2017
rs674701	rs674701	chr4:24016308	chr4:24014685	A	G	Treatment with mometasone furoate 0.1% ointment	EFO_0007056	Neale B	UKBB	European	2017	0.0004049	7.366e-05	3.866e-08	+	337159	80	337079	1	risk diff	Neale-B_UKBB_EUR_2017
rs17168486	rs17168486	chr7:14898282	chr7:14858657	C	T	Type II diabetes adjusted for BMI	EFO_0001360	DIAGRAM	28566273	European	2017	-0.09	0.018	1.2e-06	-	159208	26676	132532	18	log OR	DIAGRAM_T2D-adjusted-BMI_EUR_2017
rs17168486	rs17168486	chr7:14898282	chr7:14858657	C	T	Type II diabetes	EFO_0001360	DIAGRAM	22885922	European	2012	-0.1222	0.02259	6.9e-07	-	63390	9580	53810	12	log OR	DIAGRAM_T2D_EUR_2012
rs17168486	rs17168486	chr7:14898282	chr7:14858657	C	T	Type II diabetes	EFO_0001360	DIAGRAM	28566273	European	2017	-0.082	0.015	1.4e-07	-	159208	26676	132532	18	log OR	DIAGRAM_T2D_EUR_2017
rs17168486	rs17168486	chr7:14898282	chr7:14858657	C	T	Type II diabetes	EFO_0001360	DIAGRAM	24509480	Mixed	2014	-0.07696	0.01418	3.4e-07	-	110452	26488	83964	4	log OR	DIAGRAM_T2D_Mixed_2014
rs17168486	rs17168486	chr7:14898282	chr7:14858657	C	T	Fasting blood glucose	EFO_0004465	MAGIC	20081858	European	2010	NA	NA	2.594e-11	NA	46186	-	-	-	-	GRASP
rs17168486	rs17168486	chr7:14898282	chr7:14858657	C	T	Fasting blood glucose	EFO_0004465	DIAGRAM	22885922	Mixed	2012	NA	NA	3.2e-28	NA	69033	-	-	-	-	GRASP
rs17168486	rs17168486	chr7:14898282	chr7:14858657	C	T	Fasting blood glucose	EFO_0004465	MAGIC	22885924	European	2012	NA	NA	3.17e-28	NA	133010	-	-	-	-	GRASP
rs17168486	rs17168486	chr7:14898282	chr7:14858657	C	T	Type 2 diabetes	EFO_0001360	DIAGRAM	22885922	Mixed	2012	NA	NA	1.2e-13	NA	69033	-	-	-	-	GRASP
rs17168486	rs17168486	chr7:14898282	chr7:14858657	C	T	Type 2 diabetes males	EFO_0001360	DIAGRAM	22885922	Mixed	2012	NA	NA	6.5e-13	NA	69033	-	-	-	-	GRASP
rs17168486	rs17168486	chr7:14898282	chr7:14858657	C	T	Fasting glucose	EFO_0004465	MAGIC	22885924	European	2012	-0.031	0.0028	3.17e-28	-	133010	0	133010	66	mmol/l	MAGIC_FG-METABO_EUR_2012
rs17168486	rs17168486	chr7:14898282	chr7:14858657	C	T	Fasting glucose	EFO_0004465	MAGIC	20081858	European	2010	-0.033	0.005	2.594e-11	-	46186	0	46186	21	mmol/l	MAGIC_FG_EUR_2010
rs17168486	rs17168486	chr7:14898282	chr7:14858657	C	T	Type 2 diabetes	EFO_0001360	DIAGRAM	22885922	Mixed	2012	-0.1044	0.01595	6e-11	-	-	-	-	-	log OR	NHGRI-EBI_GWAS_Catalog
rs17168486	rs17168486	chr7:14898282	chr7:14858657	C	T	Type 2 diabetes	EFO_0001360	DIAGRAM	22885922	Mixed	2012	-0.1398	0.01947	7e-13	-	-	-	-	-	log OR	NHGRI-EBI_GWAS_Catalog
rs17168486	rs17168486	chr7:14898282	chr7:14858657	C	T	Type 2 diabetes	EFO_0001360	DIAGRAM	24509480	Mixed	2014	-0.1222	0.02385	3e-07	-	-	-	-	-	log OR	NHGRI-EBI_GWAS_Catalog
rs17168486	rs17168486	chr7:14898282	chr7:14858657	C	T	Type 2 diabetes	EFO_0001360	Zhao W	28869590	Mixed	2017	-0.0928	0.01319	2e-12	-	-	-	-	-	unit increase	NHGRI-EBI_GWAS_Catalog
rs17168486	rs17168486	chr7:14898282	chr7:14858657	C	T	Type 2 diabetes	EFO_0001360	Zhao W	28869590	Mixed	2017	-0.065	0.009116	1e-12	-	-	-	-	-	unit increase	NHGRI-EBI_GWAS_Catalog
rs17168486	rs17168486	chr7:14898282	chr7:14858657	C	T	Diabetes diagnosed by doctor	EFO_0000400	Neale B	UKBB	European	2017	-0.003218	0.0006892	3.02e-06	-	336473	16183	320290	1	risk diff	Neale-B_UKBB_EUR_2017
rs10244051	rs10244051	chr7:15063833	chr7:15024208	G	T	Type II diabetes	EFO_0001360	DIAGRAM	26551672	European	2015	0.06204	0.0127	1.2e-06	+	84780	27206	57574	23	log OR	DIAGRAM_T2D-METABO_EUR_2015
rs10244051	rs10244051	chr7:15063833	chr7:15024208	G	T	Type II diabetes adjusted for BMI	EFO_0001360	DIAGRAM	28566273	European	2017	0.071	0.015	1e-06	+	159208	26676	132532	18	log OR	DIAGRAM_T2D-adjusted-BMI_EUR_2017
rs10244051	rs10244051	chr7:15063833	chr7:15024208	G	T	Type II diabetes	EFO_0001360	DIAGRAM	28566273	European	2017	0.068	0.012	2.4e-08	+	159208	26676	132532	18	log OR	DIAGRAM_T2D_EUR_2017
rs10244051	rs10244051	chr7:15063833	chr7:15024208	G	T	Type II diabetes	EFO_0001360	DIAGRAM	24509480	Mixed	2014	0.07696	0.01187	2.5e-08	+	110452	26488	83964	4	log OR	DIAGRAM_T2D_Mixed_2014
rs10244051	rs10244051	chr7:15063833	chr7:15024208	G	T	Blood glucose mmoll	NCIT_C94312	Sabatti C	19060910	European	2008	NA	NA	1.45e-07	NA	4763	-	-	-	-	GRASP
rs10244051	rs10244051	chr7:15063833	chr7:15024208	G	T	Fasting blood glucose	EFO_0004465	MAGIC	20081858	European	2010	NA	NA	1.857e-16	NA	46186	-	-	-	-	GRASP
rs10244051	rs10244051	chr7:15063833	chr7:15024208	G	T	HOMA B	EFO_0004469	MAGIC	20081858	European	2010	NA	NA	4.295e-11	NA	46186	-	-	-	-	GRASP
rs10244051	rs10244051	chr7:15063833	chr7:15024208	G	T	Type 2 diabetes	EFO_0001360	Cho YS	22158537	Mixed	2011	NA	NA	2.9e-07	NA	18817	-	-	-	-	GRASP
rs10244051	rs10244051	chr7:15063833	chr7:15024208	G	T	Fasting glucose	EFO_0004465	MAGIC	20081858	European	2010	0.03	0.0037	1.857e-16	+	46186	0	46186	21	mmol/l	MAGIC_FG_EUR_2010
rs10244051	rs10244051	chr7:15063833	chr7:15024208	G	T	log HOMA-B	EFO_0004469	MAGIC	20081858	European	2010	-0.022	0.0033	4.295e-11	-	46186	0	46186	21	-	MAGIC_HOMA-B_EUR_2010
rs10244051	rs10244051	chr7:15063833	chr7:15024208	G	T	Metabolic traits	EFO_0004530	Sabatti C	19060910	European	2008	0.05	0.009387	1e-07	+	-	-	-	-	mmol/l increase	NHGRI-EBI_GWAS_Catalog
rs10244051	rs10244051	chr7:15063833	chr7:15024208	G	T	Diabetes diagnosed by doctor	EFO_0000400	Neale B	UKBB	European	2017	0.003593	0.000523	6.384e-12	+	336473	16183	320290	1	risk diff	Neale-B_UKBB_EUR_2017
rs10244051	rs10244051	chr7:15063833	chr7:15024208	G	T	Self-reported diabetes	EFO_0000400	Neale B	UKBB	European	2017	0.003136	0.0004742	3.777e-11	+	337159	13243	323916	1	risk diff	Neale-B_UKBB_EUR_2017
rs10244051	rs10244051	chr7:15063833	chr7:15024208	G	T	Treatment with metformin	EFO_0007056	Neale B	UKBB	European	2017	0.001943	0.0003807	3.356e-07	+	337159	8392	328767	1	risk diff	Neale-B_UKBB_EUR_2017
rs10244051	rs10244051	chr7:15063833	chr7:15024208	G	T	Glucose	CHEBI_17234	Sabatti C	19060910	European	2008	NA	NA	1e-07	NA	-	-	-	-	-	dbGaP
rs10244051	rs10244051	chr7:15063833	chr7:15024208	G	T	Glucose	CHEBI_17234	Sabatti C	19060910	European	2008	NA	NA	1.454e-07	NA	-	-	-	-	-	dbGaP
rs878521	rs878521	chr7:44255643	chr7:44216044	A	G	Type II diabetes	EFO_0001360	DIAGRAM	26551672	European	2015	0.09075	0.01491	1.2e-09	+	84780	27206	57574	23	log OR	DIAGRAM_T2D-METABO_EUR_2015
rs878521	rs878521	chr7:44255643	chr7:44216044	A	G	Metabolite levels small molecules and protein measures	EFO_0005664;EFO_0004747;EFO_0005134	Kettunen J	27005778	European	2016	0.09	0.01205	8e-14	+	-	-	-	-	unit increase	NHGRI-EBI_GWAS_Catalog
rs878521	rs878521	chr7:44255643	chr7:44216044	A	G	Birth weight of first child	EFO_0004344	Neale B	UKBB	European	2017	0.025	0.005131	1.098e-06	+	145558	0	145558	1	-	Neale-B_UKBB_EUR_2017
rs878521	rs878521	chr7:44255643	chr7:44216044	A	G	Forced expiratory volume in 1-second, best measure	EFO_0004314	Neale B	UKBB	European	2017	-0.01207	0.002636	4.712e-06	-	255492	0	255492	1	IVNT	Neale-B_UKBB_EUR_2017
rs878521	rs878521	chr7:44255643	chr7:44216044	A	G	Forced vital capacity, best measure	EFO_0004312	Neale B	UKBB	European	2017	-0.01334	0.002496	9.196e-08	-	255492	0	255492	1	IVNT	Neale-B_UKBB_EUR_2017
rs878521	rs878521	chr7:44255643	chr7:44216044	A	G	Other symptoms and signs involving the urinary system	-	Neale B	UKBB	European	2017	-0.0009353	0.0002075	6.533e-06	-	337199	1849	335350	1	risk diff	Neale-B_UKBB_EUR_2017
rs55734719	rs55734719	chr9:128601684	chr9:125839405	A	G	Worry too long after embarrassment	-	Neale B	UKBB	European	2017	-0.01053	0.002379	9.631e-06	-	323766	154615	169151	1	risk diff	Neale-B_UKBB_EUR_2017
rs2539924	rs2539924	chr9:125689874	chr9:122927595	G	C	Birth weight	EFO_0004344	Neale B	UKBB	European	2017	-0.03018	0.004515	2.354e-11	-	193063	0	193063	1	IVNT	Neale-B_UKBB_EUR_2017
rs2539924	rs2539924	chr9:125689874	chr9:122927595	G	C	Height	EFO_0004339	Neale B	UKBB	European	2017	-0.01145	0.002456	3.128e-06	-	336474	0	336474	1	IVNT	Neale-B_UKBB_EUR_2017
rs10466351	rs10466351	chr11:92697981	chr11:92964815	C	T	Type II diabetes	EFO_0001360	DIAGRAM	26551672	European	2015	-0.07139	0.01306	3.8e-08	-	84780	27206	57574	23	log OR	DIAGRAM_T2D-METABO_EUR_2015
rs10466351	rs10466351	chr11:92697981	chr11:92964815	C	T	Type II diabetes	EFO_0001360	DIAGRAM	28566273	European	2017	-0.058	0.013	5.7e-06	-	159208	26676	132532	18	log OR	DIAGRAM_T2D_EUR_2017
rs10466351	rs10466351	chr11:92697981	chr11:92964815	C	T	Maternal effects on offspring birthweight	EFO_0004344	EGGC	29309628	European	2018	-0.0357	0.0065	4.7e-08	-	48632	0	48632	25	Z-score	EGGC_MBW_EUR_2018
rs10466351	rs10466351	chr11:92697981	chr11:92964815	C	T	Metabolite levels small molecules and protein measures	EFO_0005664;EFO_0004747;EFO_0005134	Kettunen J	27005778	European	2016	-0.07	0.009596	3e-13	-	-	-	-	-	unit increase	NHGRI-EBI_GWAS_Catalog
rs10466351	rs10466351	chr11:92697981	chr11:92964815	C	T	Birth weight of first child	EFO_0004344	Neale B	UKBB	European	2017	-0.03197	0.004566	2.547e-12	-	145558	0	145558	1	-	Neale-B_UKBB_EUR_2017
rs10466351	rs10466351	chr11:92697981	chr11:92964815	C	T	Diabetes diagnosed by doctor	EFO_0000400	Neale B	UKBB	European	2017	-0.003393	0.0005346	2.199e-10	-	336473	16183	320290	1	risk diff	Neale-B_UKBB_EUR_2017
rs10466351	rs10466351	chr11:92697981	chr11:92964815	C	T	Self-reported diabetes	EFO_0000400	Neale B	UKBB	European	2017	-0.002413	0.0004848	6.437e-07	-	337159	13243	323916	1	risk diff	Neale-B_UKBB_EUR_2017
rs1787953	rs1787953	chr18:62536343	chr18:64869107	C	A	Cause of death: without complications	-	Neale B	UKBB	European	2017	0.01011	0.002222	5.463e-06	+	7637	6	7631	1	risk diff	Neale-B_UKBB_EUR_2017
rs141052110	rs141052110	chr19:2105694	chr19:2105695	A	G	Treatment with vesicare 5mg tablet	EFO_0007056	Neale B	UKBB	European	2017	0.00147	0.0002857	2.657e-07	+	337159	324	336835	1	risk diff	Neale-B_UKBB_EUR_2017
rs1260326	rs1260326	chr2:27730940	chr2:27508073	C	T	Granulocyte count	EFO_0004586	Astle W	27863252	European	2016	-0.03151	0.003656	6.813e-18	-	173480	0	173480	2	IVNT	Astle-W_Blood-Cell-Traits_EUR_2016
rs1260326	rs1260326	chr2:27730940	chr2:27508073	C	T	Granulocyte percentage of myeloid white cells	EFO_0004586	Astle W	27863252	European	2016	-0.03934	0.003636	2.805e-27	-	173480	0	173480	2	IVNT	Astle-W_Blood-Cell-Traits_EUR_2016
rs1260326	rs1260326	chr2:27730940	chr2:27508073	C	T	Hematocrit	EFO_0004586	Astle W	27863252	European	2016	0.02209	0.003594	7.846e-10	+	173480	0	173480	2	IVNT	Astle-W_Blood-Cell-Traits_EUR_2016
rs1260326	rs1260326	chr2:27730940	chr2:27508073	C	T	Hemoglobin concentration	EFO_0004586	Astle W	27863252	European	2016	0.0167	0.00361	3.7e-06	+	173480	0	173480	2	IVNT	Astle-W_Blood-Cell-Traits_EUR_2016
rs1260326	rs1260326	chr2:27730940	chr2:27508073	C	T	High light scatter percentage of red cells	EFO_0004586	Astle W	27863252	European	2016	-0.03532	0.00365	3.714e-22	-	173480	0	173480	2	IVNT	Astle-W_Blood-Cell-Traits_EUR_2016
rs1260326	rs1260326	chr2:27730940	chr2:27508073	C	T	High light scatter reticulocyte count	EFO_0004586	Astle W	27863252	European	2016	-0.03219	0.00365	1.147e-18	-	173480	0	173480	2	IVNT	Astle-W_Blood-Cell-Traits_EUR_2016
rs1260326	rs1260326	chr2:27730940	chr2:27508073	C	T	Immature fraction of reticulocytes	EFO_0004586	Astle W	27863252	European	2016	-0.01954	0.003615	6.453e-08	-	173480	0	173480	2	IVNT	Astle-W_Blood-Cell-Traits_EUR_2016
rs1260326	rs1260326	chr2:27730940	chr2:27508073	C	T	Lymphocyte count	EFO_0004586	Astle W	27863252	European	2016	-0.02574	0.003664	2.114e-12	-	173480	0	173480	2	IVNT	Astle-W_Blood-Cell-Traits_EUR_2016
rs1260326	rs1260326	chr2:27730940	chr2:27508073	C	T	Mean corpuscular hemoglobin concentration	EFO_0004586	Astle W	27863252	European	2016	-0.01842	0.003526	1.753e-07	-	173480	0	173480	2	IVNT	Astle-W_Blood-Cell-Traits_EUR_2016
rs1260326	rs1260326	chr2:27730940	chr2:27508073	C	T	Mean platelet volume	EFO_0004586	Astle W	27863252	European	2016	0.01721	0.00368	2.912e-06	+	173480	0	173480	2	IVNT	Astle-W_Blood-Cell-Traits_EUR_2016
rs1260326	rs1260326	chr2:27730940	chr2:27508073	C	T	Monocyte percentage of white cells	EFO_0004586	Astle W	27863252	European	2016	0.04419	0.003624	3.366e-34	+	173480	0	173480	2	IVNT	Astle-W_Blood-Cell-Traits_EUR_2016
rs1260326	rs1260326	chr2:27730940	chr2:27508073	C	T	Myeloid white cell count	EFO_0004586	Astle W	27863252	European	2016	-0.02869	0.003665	4.949e-15	-	173480	0	173480	2	IVNT	Astle-W_Blood-Cell-Traits_EUR_2016
rs1260326	rs1260326	chr2:27730940	chr2:27508073	C	T	Neutrophil count	EFO_0004586	Astle W	27863252	European	2016	-0.03308	0.003646	1.155e-19	-	173480	0	173480	2	IVNT	Astle-W_Blood-Cell-Traits_EUR_2016
rs1260326	rs1260326	chr2:27730940	chr2:27508073	C	T	Neutrophil percentage of granulocytes	EFO_0004586	Astle W	27863252	European	2016	-0.01633	0.003644	7.381e-06	-	173480	0	173480	2	IVNT	Astle-W_Blood-Cell-Traits_EUR_2016
rs1260326	rs1260326	chr2:27730940	chr2:27508073	C	T	Platelet count	EFO_0004586	Astle W	27863252	European	2016	-0.0386	0.00371	2.313e-25	-	173480	0	173480	2	IVNT	Astle-W_Blood-Cell-Traits_EUR_2016
rs1260326	rs1260326	chr2:27730940	chr2:27508073	C	T	Plateletcrit	EFO_0004586	Astle W	27863252	European	2016	-0.0356	0.003723	1.149e-21	-	173480	0	173480	2	IVNT	Astle-W_Blood-Cell-Traits_EUR_2016
rs1260326	rs1260326	chr2:27730940	chr2:27508073	C	T	Red blood cell count	EFO_0004586	Astle W	27863252	European	2016	0.02065	0.003617	1.146e-08	+	173480	0	173480	2	IVNT	Astle-W_Blood-Cell-Traits_EUR_2016
rs1260326	rs1260326	chr2:27730940	chr2:27508073	C	T	Red cell distribution width	EFO_0004586	Astle W	27863252	European	2016	0.02457	0.003604	9.377e-12	+	173480	0	173480	2	IVNT	Astle-W_Blood-Cell-Traits_EUR_2016
rs1260326	rs1260326	chr2:27730940	chr2:27508073	C	T	Reticulocyte count	EFO_0004586	Astle W	27863252	European	2016	-0.03311	0.003656	1.357e-19	-	173480	0	173480	2	IVNT	Astle-W_Blood-Cell-Traits_EUR_2016
rs1260326	rs1260326	chr2:27730940	chr2:27508073	C	T	Reticulocyte fraction of red cells	EFO_0004586	Astle W	27863252	European	2016	-0.03866	0.003654	3.679e-26	-	173480	0	173480	2	IVNT	Astle-W_Blood-Cell-Traits_EUR_2016
rs1260326	rs1260326	chr2:27730940	chr2:27508073	C	T	Sum basophil neutrophil counts	EFO_0004586	Astle W	27863252	European	2016	-0.03252	0.003653	5.493e-19	-	173480	0	173480	2	IVNT	Astle-W_Blood-Cell-Traits_EUR_2016
rs1260326	rs1260326	chr2:27730940	chr2:27508073	C	T	Sum neutrophil eosinophil counts	EFO_0004586	Astle W	27863252	European	2016	-0.03203	0.00365	1.696e-18	-	173480	0	173480	2	IVNT	Astle-W_Blood-Cell-Traits_EUR_2016
rs1260326	rs1260326	chr2:27730940	chr2:27508073	C	T	White blood cell count	EFO_0004586	Astle W	27863252	European	2016	-0.03411	0.003648	8.746e-21	-	173480	0	173480	2	IVNT	Astle-W_Blood-Cell-Traits_EUR_2016
rs1260326	rs1260326	chr2:27730940	chr2:27508073	C	T	DPA 22:5n3	EFO_0005110	Lemaitre RN	21829377	European	2011	-0.0165	0.0029	1.439e-08	-	8866	0	8866	5	%	CHARGE_DPA_EUR_2011
rs1260326	rs1260326	chr2:27730940	chr2:27508073	C	T	Palmitic acid 16:0	EFO_0005110	Wu JH	23362303	European	2013	-0.1206	0.0269	7.534e-06	-	8961	0	8961	5	%	CHARGE_Palmitic-acid_EUR_2013
rs1260326	rs1260326	chr2:27730940	chr2:27508073	C	T	Palmitoleic acid 16:1n7	EFO_0005110	Wu JH	23362303	European	2013	-0.0195	0.0033	3.747e-09	-	8961	0	8961	5	%	CHARGE_Palmitoleic-acid_EUR_2013
rs1260326	rs1260326	chr2:27730940	chr2:27508073	C	T	log eGFR creatinine in non diabetics	EFO_0005208	CKDGen	26831199	European	2016	-0.0065	0.00092	1.9e-12	-	118415	0	118415	45	ml/min/1.73m2	CKDGen_eGFRcrea-NDM_EUR_2016
rs1260326	rs1260326	chr2:27730940	chr2:27508073	C	T	log eGFR creatinine	EFO_0005208	CKDGen	20383146	European	2010	NA	NA	1.3e-10	-	67093	0	67093	20	ml/min/1.73m2	CKDGen_eGFRcrea_EUR_2010
rs1260326	rs1260326	chr2:27730940	chr2:27508073	C	T	log eGFR creatinine	EFO_0005208	CKDGen	26831199	European	2016	-0.0068	0.00092	3.4e-14	-	133767	0	133767	48	ml/min/1.73m2	CKDGen_eGFRcrea_EUR_2016
rs1260326	rs1260326	chr2:27730940	chr2:27508073	C	T	Type II diabetes	EFO_0001360	DIAGRAM	26551672	European	2015	0.07696	0.01299	3.7e-09	+	84780	27206	57574	23	log OR	DIAGRAM_T2D-METABO_EUR_2015
rs1260326	rs1260326	chr2:27730940	chr2:27508073	C	T	Height	EFO_0004339	GIANT	25282103	European	2014	0.02	0.003	1.4e-11	+	252937	0	252937	79	Z-score	GIANT_Height_EUR_2014
rs1260326	rs1260326	chr2:27730940	chr2:27508073	C	T	Height	EFO_0004339	GIANT	28146470	European	2017	0.017	0.0027	8.4e-11	+	381625	0	381625	106	IVNT	GIANT_Height_EUR_2017
rs1260326	rs1260326	chr2:27730940	chr2:27508073	C	T	Height	EFO_0004339	GIANT	28146470	Mixed	2017	0.018	0.0024	5.8e-13	+	458927	0	458927	147	IVNT	GIANT_Height_Mixed_2017
rs1260326	rs1260326	chr2:27730940	chr2:27508073	C	T	Hip circumference in males	EFO_0005093	GIANT	25673412	Mixed	2015	0.024	0.0051	3e-06	+	93525	0	93525	101	IVNT	GIANT_Hip-M_Mixed_2015
rs1260326	rs1260326	chr2:27730940	chr2:27508073	C	T	Low density lipoprotein	EFO_0004611	GLGC	24097068	European	2013	-0.0206	0.0037	1.509e-07	-	172995	0	172995	60	IVNT	GLGC_LDL_EUR_2013
rs1260326	rs1260326	chr2:27730940	chr2:27508073	C	T	Total cholesterol	EFO_0004574	GLGC	24097068	European	2013	-0.0512	0.0036	3.079e-42	-	187251	0	187251	60	IVNT	GLGC_TC_EUR_2013
rs1260326	rs1260326	chr2:27730940	chr2:27508073	C	T	Total cholesterol	EFO_0004574	GLGC	20686565	Mixed	2010	-0.0551	0.0051	7.306e-27	-	100184	0	100184	46	Z-score	GLGC_TC_Mixed_2010
rs1260326	rs1260326	chr2:27730940	chr2:27508073	C	T	Triglycerides	EFO_0004530	GLGC	24097068	European	2013	-0.1148	0.0034	2.29e-239	-	177765	0	177765	60	IVNT	GLGC_TG_EUR_2013
rs1260326	rs1260326	chr2:27730940	chr2:27508073	C	T	Triglycerides	EFO_0004530	GLGC	20686565	Mixed	2010	-0.1159	0.0049	5.68e-133	-	96598	0	96598	46	Z-score	GLGC_TG_Mixed_2010
rs1260326	rs1260326	chr2:27730940	chr2:27508073	C	T	2 hour glucose	NCIT_C129778	MAGIC	20081857	European	2010	NA	NA	2.26e-21	NA	15234	-	-	-	-	GRASP
rs1260326	rs1260326	chr2:27730940	chr2:27508073	C	T	2 hour glucose tolerance test	NCIT_C45946;HP_0004924	MAGIC	22885924	European	2012	NA	NA	9.04e-15	NA	133010	-	-	-	-	GRASP
rs1260326	rs1260326	chr2:27730940	chr2:27508073	C	T	2 hour glucose tolerance test	NCIT_C45946;HP_0004924	GUGC	23263486	European	2012	NA	NA	1.5e-06	NA	69374	-	-	-	-	GRASP
rs1260326	rs1260326	chr2:27730940	chr2:27508073	C	T	APOA1 apolipoprotein AI	NCIT_C116417;NCIT_C74733;NCIT_C116419	Chasman	19802338	European	2008	NA	NA	9.9e-07	NA	6382	-	-	-	-	GRASP
rs1260326	rs1260326	chr2:27730940	chr2:27508073	C	T	APOA1 assay lipoprotein fraction concentration	NCIT_C116418;NCIT_C60819	Chasman DI	19936222	European	2009	NA	NA	2.87e-11	NA	17296	-	-	-	-	GRASP
rs1260326	rs1260326	chr2:27730940	chr2:27508073	C	T	APOA1 assay lipoprotein fraction concentration in fasting sample	NCIT_C87957	Chasman DI	19936222	European	2009	NA	NA	3.4e-09	NA	17296	-	-	-	-	GRASP
rs1260326	rs1260326	chr2:27730940	chr2:27508073	C	T	APOB apolipoprotein B	NCIT_C74734;NCIT_C106032;NCIT_C106030	Chasman	19802338	European	2008	NA	NA	1.6e-06	NA	6382	-	-	-	-	GRASP
rs1260326	rs1260326	chr2:27730940	chr2:27508073	C	T	APOC3 apolipoprotein C III	NCIT_C82001;NCIT_C117097;NCIT_C117099	Kathiresan S	19060906	European	2008	NA	NA	8.7e-12	NA	19840	-	-	-	-	GRASP
rs1260326	rs1260326	chr2:27730940	chr2:27508073	C	T	Albumin	EFO_0001461	Kamatani Y	20139978	East Asian	2010	NA	NA	4.36e-09	NA	14700	-	-	-	-	GRASP
rs1260326	rs1260326	chr2:27730940	chr2:27508073	C	T	Alkaline phosphatase ALP in plasma	HP_0003282;HP_0003155	Chambers JC	22001757	Mixed	2011	NA	NA	3.2e-06	NA	61089	-	-	-	-	GRASP
rs1260326	rs1260326	chr2:27730940	chr2:27508073	C	T	Breast size bra cup size in women	EFO_0004884	Eriksson N	22747683	European	2012	NA	NA	9.61e-06	NA	16175	-	-	-	-	GRASP
rs1260326	rs1260326	chr2:27730940	chr2:27508073	C	T	C reactive protein	NCIT_C64548	Dehghan A	21300955	European	2011	NA	NA	5.4e-43	NA	66185	-	-	-	-	GRASP
rs1260326	rs1260326	chr2:27730940	chr2:27508073	C	T	C reactive protein	NCIT_C64548	GUGC	23263486	European	2012	NA	NA	3.8e-43	NA	69374	-	-	-	-	GRASP
rs1260326	rs1260326	chr2:27730940	chr2:27508073	C	T	C reactive protein	NCIT_C64548	Shah	23505291	European	2013	NA	NA	5.41e-09	NA	8356	-	-	-	-	GRASP
rs1260326	rs1260326	chr2:27730940	chr2:27508073	C	T	C2orf16 gene expression in liver	GO_1901148;NCIT_C20783	Chambers JC	22001757	Mixed	2011	NA	NA	7.3e-06	NA	61089	-	-	-	-	GRASP
rs1260326	rs1260326	chr2:27730940	chr2:27508073	C	T	Crohns disease	NCIT_C2965	Barrett JC	18587394	European	2008	NA	NA	2.3e-06	NA	8059	-	-	-	-	GRASP
rs1260326	rs1260326	chr2:27730940	chr2:27508073	C	T	EIF2B4 gene expression in peripheral blood leucocytes	NCIT_C36215;NCIT_C38548	Chambers JC	22001757	Mixed	2011	NA	NA	1.6e-06	NA	61089	-	-	-	-	GRASP
rs1260326	rs1260326	chr2:27730940	chr2:27508073	C	T	FVII	NCIT_C2187	Taylor	21676895	Mixed	2011	NA	NA	1.7e-28	NA	20300	-	-	-	-	GRASP
rs1260326	rs1260326	chr2:27730940	chr2:27508073	C	T	FVII activity	NCIT_C2187	Taylor	21676895	Mixed	2011	NA	NA	5.6e-25	NA	20300	-	-	-	-	GRASP
rs1260326	rs1260326	chr2:27730940	chr2:27508073	C	T	FVII in plasma	NCIT_C2187	Smith NL	20231535	European	2010	NA	NA	6.2e-24	NA	23608	-	-	-	-	GRASP
rs1260326	rs1260326	chr2:27730940	chr2:27508073	C	T	Fasting blood glucose	EFO_0004465	MAGIC	20081857	European	2010	NA	NA	4.3e-13	NA	15234	-	-	-	-	GRASP
rs1260326	rs1260326	chr2:27730940	chr2:27508073	C	T	Fasting blood glucose	EFO_0004465	MAGIC	20081858	European	2010	NA	NA	4.252e-13	NA	46186	-	-	-	-	GRASP
rs1260326	rs1260326	chr2:27730940	chr2:27508073	C	T	Fasting blood glucose	EFO_0004465	MAGIC	22885924	European	2012	NA	NA	2.17e-41	NA	133010	-	-	-	-	GRASP
rs1260326	rs1260326	chr2:27730940	chr2:27508073	C	T	Fasting blood glucose	EFO_0004465	GUGC	23263486	European	2012	NA	NA	4.3e-13	NA	69374	-	-	-	-	GRASP
rs1260326	rs1260326	chr2:27730940	chr2:27508073	C	T	Fasting insulin	HP_0008283	MAGIC	22885924	European	2012	NA	NA	2.74e-22	NA	133010	-	-	-	-	GRASP
rs1260326	rs1260326	chr2:27730940	chr2:27508073	C	T	Gamma glutamyl transferase	NCIT_C64847	Chambers JC	22001757	Mixed	2011	NA	NA	3.9e-13	NA	61089	-	-	-	-	GRASP
rs1260326	rs1260326	chr2:27730940	chr2:27508073	C	T	HDL cholesterol mean size lipoprotein fraction concentration	EFO_0004612	Chasman DI	19936222	European	2009	NA	NA	7.2e-10	NA	17296	-	-	-	-	GRASP
rs1260326	rs1260326	chr2:27730940	chr2:27508073	C	T	HDL cholesterol small lipoprotein fraction concentration	EFO_0004612	Chasman DI	19936222	European	2009	NA	NA	8.39e-21	NA	17296	-	-	-	-	GRASP
rs1260326	rs1260326	chr2:27730940	chr2:27508073	C	T	HDL cholesterol total lipoprotein fraction concentration	EFO_0004612	Chasman DI	19936222	European	2009	NA	NA	6.3e-36	NA	17296	-	-	-	-	GRASP
rs1260326	rs1260326	chr2:27730940	chr2:27508073	C	T	HDL cholesterol total lipoprotein fraction concentration in fasting sample	EFO_0004612	Chasman DI	19936222	European	2009	NA	NA	8e-28	NA	17296	-	-	-	-	GRASP
rs1260326	rs1260326	chr2:27730940	chr2:27508073	C	T	HOMA IR	EFO_0004501	MAGIC	20081857	European	2010	NA	NA	9.2e-07	NA	15234	-	-	-	-	GRASP
rs1260326	rs1260326	chr2:27730940	chr2:27508073	C	T	HOMA IR	EFO_0004501	MAGIC	20081858	European	2010	NA	NA	9.158e-07	NA	46186	-	-	-	-	GRASP
rs1260326	rs1260326	chr2:27730940	chr2:27508073	C	T	HOMA IR	EFO_0004501	GUGC	23263486	European	2012	NA	NA	9.2e-07	NA	69374	-	-	-	-	GRASP
rs1260326	rs1260326	chr2:27730940	chr2:27508073	C	T	Hypertriglyceridemia	EFO_0004211	Johansen CT	20657596	European	2010	NA	NA	6.5e-09	NA	1660	-	-	-	-	GRASP
rs1260326	rs1260326	chr2:27730940	chr2:27508073	C	T	Hypertriglyceridemia	EFO_0004211	Weissglas Volkov D	23505323	Hispanic	2013	NA	NA	2.2e-13	NA	2240	-	-	-	-	GRASP
rs1260326	rs1260326	chr2:27730940	chr2:27508073	C	T	IFT172 expression in Lymphocytes lymphoblastoid cell lines tissue	-	CKDGen	20383146	European	2010	NA	NA	7e-12	NA	67093	-	-	-	-	GRASP
rs1260326	rs1260326	chr2:27730940	chr2:27508073	C	T	IFT172 gene expression in adipose tissue	HP_0009003;NCIT_C19563	Chambers JC	22001757	Mixed	2011	NA	NA	1.5e-50	NA	61089	-	-	-	-	GRASP
rs1260326	rs1260326	chr2:27730940	chr2:27508073	C	T	IFT172 gene expression in human liver	GO_1901148	GLGC	20686565	Mixed	2010	NA	NA	7e-32	NA	100184	-	-	-	-	GRASP
rs1260326	rs1260326	chr2:27730940	chr2:27508073	C	T	IFT172 gene expression in human omental fat	-	GLGC	20686565	Mixed	2010	NA	NA	2e-65	NA	100184	-	-	-	-	GRASP
rs1260326	rs1260326	chr2:27730940	chr2:27508073	C	T	IFT172 gene expression in liver	GO_1901148;NCIT_C20783	Chambers JC	22001757	Mixed	2011	NA	NA	1e-29	NA	61089	-	-	-	-	GRASP
rs1260326	rs1260326	chr2:27730940	chr2:27508073	C	T	IFT172 gene expression in peripheral blood leucocytes	NCIT_C36215;NCIT_C36249	Chambers JC	22001757	Mixed	2011	NA	NA	1.4e-57	NA	61089	-	-	-	-	GRASP
rs1260326	rs1260326	chr2:27730940	chr2:27508073	C	T	IFT172 trancript levels in human subcutaneous fat	HP_0009003;HP_0009017	GLGC	20686565	Mixed	2010	NA	NA	8e-54	NA	100184	-	-	-	-	GRASP
rs1260326	rs1260326	chr2:27730940	chr2:27508073	C	T	Lipoprotein associated phospholipase A2 mass Lp2	NCIT_C120638;NCIT_C122066	Chu AY	23118302	European	2012	NA	NA	9.4e-09	NA	6851	-	-	-	-	GRASP
rs1260326	rs1260326	chr2:27730940	chr2:27508073	C	T	Metabolic syndrome domains Elevated plasma glucose	NCIT_C84442	Avery	22022282	Mixed	2011	NA	NA	1.2e-08	NA	25755	-	-	-	-	GRASP
rs1260326	rs1260326	chr2:27730940	chr2:27508073	C	T	Metabolic syndrome domains Multivariate analysis	NCIT_C84442	Avery	22022282	Mixed	2011	NA	NA	8.1e-16	NA	25755	-	-	-	-	GRASP
rs1260326	rs1260326	chr2:27730940	chr2:27508073	C	T	NRBP1 gene expression in peripheral blood leucocytes	NCIT_C36215;NCIT_C24639	Chambers JC	22001757	Mixed	2011	NA	NA	7.9e-06	NA	61089	-	-	-	-	GRASP
rs1260326	rs1260326	chr2:27730940	chr2:27508073	C	T	Plasma C reactive protein female	EFO_0004458	Ridker PM	18439548	European	2008	NA	NA	3.57e-14	NA	6345	-	-	-	-	GRASP
rs1260326	rs1260326	chr2:27730940	chr2:27508073	C	T	Plasma beta trace protein levels	NCIT_C100426;HP_0003141	Tin A	23328707	Mixed	2013	NA	NA	5e-07	NA	6720	-	-	-	-	GRASP
rs1260326	rs1260326	chr2:27730940	chr2:27508073	C	T	Plasma docosapentaenoic acid levels	NCIT_C68347;CHEBI_61204	Lemaitre RN	21829377	European	2011	NA	NA	1.44e-08	NA	8866	-	-	-	-	GRASP
rs1260326	rs1260326	chr2:27730940	chr2:27508073	C	T	Plasma palmitoleic acid	NCIT_C68408	Wu JH	23362303	European	2013	NA	NA	3.75e-09	NA	8961	-	-	-	-	GRASP
rs1260326	rs1260326	chr2:27730940	chr2:27508073	C	T	Plasma protein C levels	HP_0010896	Tang W	20802025	European	2010	NA	NA	2.04e-17	NA	8048	-	-	-	-	GRASP
rs1260326	rs1260326	chr2:27730940	chr2:27508073	C	T	Platelet count PLT	EFO_0004309	Gieger C	22139419	European	2011	NA	NA	9.12e-10	NA	18600	-	-	-	-	GRASP
rs1260326	rs1260326	chr2:27730940	chr2:27508073	C	T	Serum albumin	NCIT_C28187	Osman W	22558069	East Asian	2012	NA	NA	3.1e-09	NA	9103	-	-	-	-	GRASP
rs1260326	rs1260326	chr2:27730940	chr2:27508073	C	T	Serum albumin	NCIT_C28187	Franceschini N	23022100	Mixed	2012	NA	NA	4.1e-19	NA	62570	-	-	-	-	GRASP
rs1260326	rs1260326	chr2:27730940	chr2:27508073	C	T	Serum creatinine	EFO_0004518	CKDGen	20383146	European	2010	NA	NA	3.4e-12	NA	67093	-	-	-	-	GRASP
rs1260326	rs1260326	chr2:27730940	chr2:27508073	C	T	Serum creatinine estimated glomerular filtration rate eGFR	NCIT_C110935;HP_0012213	CKDGen	20383146	European	2010	NA	NA	3e-14	NA	67093	-	-	-	-	GRASP
rs1260326	rs1260326	chr2:27730940	chr2:27508073	C	T	Serum creatinine estimated glomerular filtration rate eGFR	NCIT_C110935;HP_0012213	Pattaro C	22479191	European	2012	NA	NA	4.48e-12	NA	74354	-	-	-	-	GRASP
rs1260326	rs1260326	chr2:27730940	chr2:27508073	C	T	Serum creatinine estimated glomerular filtration rate eGFR age 65	NCIT_C110935;HP_0012213	Pattaro C	22479191	European	2012	NA	NA	4.3e-14	NA	74354	-	-	-	-	GRASP
rs1260326	rs1260326	chr2:27730940	chr2:27508073	C	T	Serum creatinine estimated glomerular filtration rate eGFR females	NCIT_C110935;HP_0012213	Pattaro C	22479191	European	2012	NA	NA	3.8e-12	NA	74354	-	-	-	-	GRASP
rs1260326	rs1260326	chr2:27730940	chr2:27508073	C	T	Serum creatinine estimated glomerular filtration rate eGFR no diabetes	NCIT_C110935;HP_0012213	CKDGen	20383146	European	2010	NA	NA	3.8e-10	NA	67093	-	-	-	-	GRASP
rs1260326	rs1260326	chr2:27730940	chr2:27508073	C	T	Serum creatinine estimated glomerular filtration rate eGFR no hypertension	NCIT_C110935;HP_0012213	CKDGen	20383146	European	2010	NA	NA	6.2e-09	NA	67093	-	-	-	-	GRASP
rs1260326	rs1260326	chr2:27730940	chr2:27508073	C	T	Serum creatinine estimated glomerular filtration rate eGFR without diabetes	NCIT_C110935;HP_0012213	Pattaro C	22479191	European	2012	NA	NA	7.7e-11	NA	74354	-	-	-	-	GRASP
rs1260326	rs1260326	chr2:27730940	chr2:27508073	C	T	Serum creatinine estimated glomerular filtration rate eGFR without hypertension	NCIT_C110935;HP_0012213	Pattaro C	22479191	European	2012	NA	NA	9.7e-10	NA	74354	-	-	-	-	GRASP
rs1260326	rs1260326	chr2:27730940	chr2:27508073	C	T	Serum urate	NCIT_C64814	Yang Q	20884846	European	2010	NA	NA	5.9e-17	NA	28283	-	-	-	-	GRASP
rs1260326	rs1260326	chr2:27730940	chr2:27508073	C	T	Serum urate	NCIT_C64814	Tin A	21768215	African	2011	NA	NA	7.66e-14	NA	8651	-	-	-	-	GRASP
rs1260326	rs1260326	chr2:27730940	chr2:27508073	C	T	Serum urate	NCIT_C64814	GUGC	23263486	European	2012	NA	NA	1.25e-44	NA	69374	-	-	-	-	GRASP
rs1260326	rs1260326	chr2:27730940	chr2:27508073	C	T	Total cholesterol	NCIT_C61032;NCIT_C105586	Barber M	20339536	European	2010	NA	NA	4.986e-15	NA	3928	-	-	-	-	GRASP
rs1260326	rs1260326	chr2:27730940	chr2:27508073	C	T	Total cholesterol	NCIT_C61032;NCIT_C105586	GLGC	20686565	Mixed	2010	NA	NA	4.4e-28	NA	100184	-	-	-	-	GRASP
rs1260326	rs1260326	chr2:27730940	chr2:27508073	C	T	Total cholesterol	NCIT_C61032;NCIT_C105586	Asselbergs	23063622	European	2012	NA	NA	2.33e-19	NA	66240	-	-	-	-	GRASP
rs1260326	rs1260326	chr2:27730940	chr2:27508073	C	T	Total protein	HP_0025457	Franceschini N	23022100	Mixed	2012	NA	NA	5.8e-08	NA	62570	-	-	-	-	GRASP
rs1260326	rs1260326	chr2:27730940	chr2:27508073	C	T	Triglycerides	-	Willer CJ	18193043	European	2008	NA	NA	5.6e-22	NA	8656	-	-	-	-	GRASP
rs1260326	rs1260326	chr2:27730940	chr2:27508073	C	T	Triglycerides	-	Chambers JC	18454146	Mixed	2008	NA	NA	3.9e-08	NA	2684	-	-	-	-	GRASP
rs1260326	rs1260326	chr2:27730940	chr2:27508073	C	T	Triglycerides	EFO_0004530	Kathiresan S	19060906	European	2008	NA	NA	1.66e-33	NA	19840	-	-	-	-	GRASP
rs1260326	rs1260326	chr2:27730940	chr2:27508073	C	T	Triglycerides	-	Aulchenko YS	19060911	European	2008	NA	NA	5.17e-17	NA	22562	-	-	-	-	GRASP
rs1260326	rs1260326	chr2:27730940	chr2:27508073	C	T	Triglycerides	-	Talmud	19913121	European	2009	NA	NA	1.83e-07	NA	5059	-	-	-	-	GRASP
rs1260326	rs1260326	chr2:27730940	chr2:27508073	C	T	Triglycerides	-	Kamatani Y	20139978	East Asian	2010	NA	NA	1.11e-11	NA	14700	-	-	-	-	GRASP
rs1260326	rs1260326	chr2:27730940	chr2:27508073	C	T	Triglycerides	-	GLGC	20686565	Mixed	2010	NA	NA	1.3e-139	NA	100184	-	-	-	-	GRASP
rs1260326	rs1260326	chr2:27730940	chr2:27508073	C	T	Triglycerides	-	Middelberg RP	21943158	European	2011	NA	NA	2e-08	NA	11683	-	-	-	-	GRASP
rs1260326	rs1260326	chr2:27730940	chr2:27508073	C	T	Triglycerides	-	Musunuru	22629316	Mixed	2012	NA	NA	6.79e-35	NA	44957	-	-	-	-	GRASP
rs1260326	rs1260326	chr2:27730940	chr2:27508073	C	T	Triglycerides	-	Asselbergs	23063622	European	2012	NA	NA	4.05e-88	NA	66240	-	-	-	-	GRASP
rs1260326	rs1260326	chr2:27730940	chr2:27508073	C	T	Triglycerides	-	Elbers	23236364	Mixed	2012	NA	NA	1.34e-08	NA	9813	-	-	-	-	GRASP
rs1260326	rs1260326	chr2:27730940	chr2:27508073	C	T	Triglycerides	-	Weissglas Volkov D	23505323	Hispanic	2013	NA	NA	1.1e-13	NA	2240	-	-	-	-	GRASP
rs1260326	rs1260326	chr2:27730940	chr2:27508073	C	T	Triglycerides by NMR lipoprotein fraction	NCIT_C906	Chasman DI	19936222	European	2009	NA	NA	2.9e-35	NA	17296	-	-	-	-	GRASP
rs1260326	rs1260326	chr2:27730940	chr2:27508073	C	T	Triglycerides by NMR lipoprotein fraction in fasting sample	-	Chasman DI	19936222	European	2009	NA	NA	3.48e-29	NA	17296	-	-	-	-	GRASP
rs1260326	rs1260326	chr2:27730940	chr2:27508073	C	T	Triglycerides change with statins	NCIT_C906	Barber M	20339536	European	2010	NA	NA	5e-15	NA	3928	-	-	-	-	GRASP
rs1260326	rs1260326	chr2:27730940	chr2:27508073	C	T	Triglycerides females	-	Musunuru	22629316	Mixed	2012	NA	NA	1.75e-20	NA	44957	-	-	-	-	GRASP
rs1260326	rs1260326	chr2:27730940	chr2:27508073	C	T	Triglycerides in females	HP_0000868	Asselbergs	23063622	European	2012	NA	NA	3.9e-38	NA	66240	-	-	-	-	GRASP
rs1260326	rs1260326	chr2:27730940	chr2:27508073	C	T	Triglycerides in males	HP_0012041;HP_0000033	Asselbergs	23063622	European	2012	NA	NA	1.17e-42	NA	66240	-	-	-	-	GRASP
rs1260326	rs1260326	chr2:27730940	chr2:27508073	C	T	Triglycerides lipoprotein fraction	NCIT_C906	Chasman DI	19936222	European	2009	NA	NA	1e-37	NA	17296	-	-	-	-	GRASP
rs1260326	rs1260326	chr2:27730940	chr2:27508073	C	T	Triglycerides lipoprotein fraction in fasting sample	NCIT_C906	Chasman DI	19936222	European	2009	NA	NA	4.45e-32	NA	17296	-	-	-	-	GRASP
rs1260326	rs1260326	chr2:27730940	chr2:27508073	C	T	Triglycerides ln	NCIT_C906	Chasman	19802338	European	2008	NA	NA	1.3e-16	NA	6382	-	-	-	-	GRASP
rs1260326	rs1260326	chr2:27730940	chr2:27508073	C	T	Triglycerides ln	-	Asselbergs	23063622	European	2012	NA	NA	5.08e-98	NA	66240	-	-	-	-	GRASP
rs1260326	rs1260326	chr2:27730940	chr2:27508073	C	T	Triglycerides log mmoll	NCIT_C906	Benyamin B	21862451	European	2011	NA	NA	4.5e-07	NA	6879	-	-	-	-	GRASP
rs1260326	rs1260326	chr2:27730940	chr2:27508073	C	T	Triglycerides males	-	Musunuru	22629316	Mixed	2012	NA	NA	1.27e-18	NA	44957	-	-	-	-	GRASP
rs1260326	rs1260326	chr2:27730940	chr2:27508073	C	T	Triglycerides mmoll	NCIT_C906	Sabatti C	19060910	European	2008	NA	NA	5.18e-11	NA	4763	-	-	-	-	GRASP
rs1260326	rs1260326	chr2:27730940	chr2:27508073	C	T	Uric acid	NCIT_C62652;CHEBI_27226	Kolz M	19503597	European	2009	NA	NA	1.82e-09	NA	28141	-	-	-	-	GRASP
rs1260326	rs1260326	chr2:27730940	chr2:27508073	C	T	VLDL cholesterol large lipoprotein fraction concentration	EFO_0008317	Chasman DI	19936222	European	2009	NA	NA	2.79e-28	NA	17296	-	-	-	-	GRASP
rs1260326	rs1260326	chr2:27730940	chr2:27508073	C	T	VLDL cholesterol large lipoprotein fraction concentration in fasting sample	EFO_0008317	Chasman DI	19936222	European	2009	NA	NA	3.6e-24	NA	17296	-	-	-	-	GRASP
rs1260326	rs1260326	chr2:27730940	chr2:27508073	C	T	VLDL cholesterol mean size lipoprotein fraction concentration	EFO_0008317	Chasman DI	19936222	European	2009	NA	NA	7.6e-16	NA	17296	-	-	-	-	GRASP
rs1260326	rs1260326	chr2:27730940	chr2:27508073	C	T	VLDL cholesterol mean size lipoprotein fraction concentration in fasting sample	EFO_0008317	Chasman DI	19936222	European	2009	NA	NA	6.2e-14	NA	17296	-	-	-	-	GRASP
rs1260326	rs1260326	chr2:27730940	chr2:27508073	C	T	VLDL cholesterol medium lipoprotein fraction concentration	EFO_0008317	Chasman DI	19936222	European	2009	NA	NA	3.67e-17	NA	17296	-	-	-	-	GRASP
rs1260326	rs1260326	chr2:27730940	chr2:27508073	C	T	VLDL cholesterol medium lipoprotein fraction concentration in fasting sample	EFO_0008317	Chasman DI	19936222	European	2009	NA	NA	6.1e-15	NA	17296	-	-	-	-	GRASP
rs1260326	rs1260326	chr2:27730940	chr2:27508073	C	T	VLDL cholesterol total lipoprotein fraction concentration	EFO_0008317	Chasman DI	19936222	European	2009	NA	NA	7.78e-17	NA	17296	-	-	-	-	GRASP
rs1260326	rs1260326	chr2:27730940	chr2:27508073	C	T	Serum urate	EFO_0004531	GUGC	23263486	European	2012	-0.077	0.0055	1.309e-40	-	110195	0	110195	48	mg/dl	GUGC_Urate_EUR_2012
rs1260326	rs1260326	chr2:27730940	chr2:27508073	C	T	log Leptin	EFO_0003199	Kilpelainen T	26833098	European	2016	0.0323	0.0063	3.642e-07	+	32152	0	32152	23	ngml-1	Kilpelainen-T_Leptin_EUR_2016
rs1260326	rs1260326	chr2:27730940	chr2:27508073	C	T	log Leptin adjusted for BMI	EFO_0007793	Kilpelainen T	26833098	European	2016	0.0242	0.0049	7.935e-07	+	31808	0	31808	23	ngml-1	Kilpelainen-T_LeptinadjBMI_EUR_2016
rs1260326	rs1260326	chr2:27730940	chr2:27508073	C	T	2 hour fasting glucose	EFO_0004465	MAGIC	22885924	European	2012	-0.059	0.011	1.451e-07	-	42854	0	42854	20	mmol/l	MAGIC_2HG-METABO_EUR_2012
rs1260326	rs1260326	chr2:27730940	chr2:27508073	C	T	2 hour fasting glucose	EFO_0004465	MAGIC	20081857	European	2010	-0.091	0.019	1.525e-06	-	15234	0	15234	9	mmol/l	MAGIC_2HG_EUR_2010
rs1260326	rs1260326	chr2:27730940	chr2:27508073	C	T	Fasting glucose	EFO_0004465	MAGIC	22885924	European	2012	0.029	0.0021	2.17e-41	+	133010	0	133010	66	mmol/l	MAGIC_FG-METABO_EUR_2012
rs1260326	rs1260326	chr2:27730940	chr2:27508073	C	T	Fasting glucose	EFO_0004465	MAGIC	20081858	European	2010	0.027	0.0037	4.252e-13	+	46186	0	46186	21	mmol/l	MAGIC_FG_EUR_2010
rs1260326	rs1260326	chr2:27730940	chr2:27508073	C	T	log Fasting insulin	EFO_0004466	MAGIC	22885924	European	2012	0.019	0.0026	3.84e-14	+	108557	0	108557	56	pmol/l	MAGIC_FI-METABO_EUR_2012
rs1260326	rs1260326	chr2:27730940	chr2:27508073	C	T	log Fasting insulin adjusted for BMI	EFO_0008037	MAGIC	22885924	European	2012	0.021	0.0021	2.74e-22	+	108557	0	108557	56	pmol/l	MAGIC_FIadjBMI_EUR_2012
rs1260326	rs1260326	chr2:27730940	chr2:27508073	C	T	log HOMA-IR	EFO_0004501	MAGIC	20081858	European	2010	0.02	0.0041	9.158e-07	+	46186	0	46186	21	-	MAGIC_HOMA-IR_EUR_2010
rs1260326	rs1260326	chr2:27730940	chr2:27508073	C	T	Alcohol consumption	EFO_0007878	Clarke TK	28937693	European	2017	-0.028	0.002924	1e-21	-	-	-	-	-	unit decrease	NHGRI-EBI_GWAS_Catalog
rs1260326	rs1260326	chr2:27730940	chr2:27508073	C	T	Alcohol consumption in current drinkers	EFO_0007878	Clarke TK	28937693	European	2017	0.03	0.002977	7e-24	+	-	-	-	-	unit decrease	NHGRI-EBI_GWAS_Catalog
[truncated: 1,834 more rows]
